# Supplementary material for: A bibliometric analysis of photobiomodulation therapy for the prevention and treatment of chemotherapy- and radiotherapy-induced oral mucositis
Source: Front Oral Health. 2026 Jun 9;7:1811389. doi: 10.3389/froh.2026.1811389 (PMC13287024; doi:10.3389/froh.2026.1811389)
Supplement: Supplementary file 1 [file Datasheet1.xlsx]

## Sheet: Sheet 1
AU	AF	CR_raw	AB	AR	BA	BE	BF	BN	BP	C1	C3	CA	D2	DA	KW_Merged	DE	DI	DT	EA	EF	EI	EM	EP	ER	FU	FX	GA	ID	IS	J9	JI	LA	NR	OA	OI	PA	PD	PG	PI	PM	PN	PT	PU	PY	RI	RP	SC	SI	SN
PAIVA D;OLIVEIRA V;BAGNATO V;SIMOES A	PAIVA, DEISE LUCIANE;OLIVEIRA, VALDECIR RODRIGUES;BAGNATO, VANDERLEI SALVADOR;SIMOES, ALYNE	AGAIBY AD, 2000, LASER SURG MED, V26, P357, DOI 10.1002/(SICI)1096-9101(2000)26:4<357::AID-LSM3>3.0.CO;2-O;ANONYMOUS, REGISTRO HOSPITALAR DE CANCER DA FUNDACAO ONCOCENTRO DE SAO PAULO;ANTUNES HS, 2017, ORAL ONCOL, V71, P11, DOI 10.1016/J.ORALONCOLOGY.2017.05.018;BRANDAO TB, 2018, SUPPORT CARE CANCER, V26, P2417, DOI 10.1007/S00520-018-4046-Z;BURTNESS B, 2019, LANCET, V394, P1915, DOI 10.1016/S014…	BACKGROUND: PHOTOBIOMODULATION THERAPY (PBMT) HAS BEEN EMPLOYED FOR THE PREVENTION AND TREATMENT OF ORAL MUCOSITIS IN PATIENTS WITH HEAD AND NECK CANCER UNDERGOING TREATMENT. HOWEVER, INFORMATION ABOUT THE SURVIVAL OF PATIENTS RECEIVING PBMT IS STILL LACKING. THEREFORE, THE AIM OF THIS STUDY WAS TO CORRELATE THE SURVIVAL OF PATIENTS WHO EITHER RECEIVED OR DID NOT RECEIVE PBMT, COMBINED WITH CANCE…	104248						UNIV SAO PAULO, SCH DENT, BIOMAT & ORAL BIOL DEPT, AVE PROF LINEU PRESTES 2227,CIDADE UNIV, BR-05508000 SAO PAULO, SP, BRAZIL.; SAO PAULO STATE UNIV, FAC AGR & VET SCI, SAO PAULO, BRAZIL.; UNIV SAO PAULO, SAO CARLOS INST PHYS, AVE TRAB SAO CARLENSE 400,PARQUE ARNOLD SCHIMIDT, BR-13566590 SAO CARLOS, BRAZIL.; TEXAS A&M UNIV, BME, COLLEGE STN, TX USA.; FOUSP SAO PAULO, BIOMAT & ORAL BIOL DEPT, SCH …	UNIVERSIDADE DE SAO PAULO; UNIVERSIDADE ESTADUAL PAULISTA; UNIVERSIDADE DE SAO PAULO; TEXAS A&M UNIVERSITY SYSTEM; TEXAS A&M UNIVERSITY COLLEGE STATION			2026-01-04	LASER; ORAL MUCOSITIS; ORAL MEDICINE; CANCER TREATMENTS; SURVIVAL; PHOTOBIOMODULATION THERAPY; LOW LEVEL LIGHT; SQUAMOUS-CELL CARCINOMA; HEAD; PHOTOTHERAPY; MANAGEMENT	LASER; ORAL MUCOSITIS; ORAL MEDICINE; CANCER TREATMENTS; SURVIVAL; PHOTOBIOMODULATION THERAPY; LOW LEVEL LIGHT	10.1016/j.pdpdt.2024.104248	ARTICLE	JUL 2024		1873-1597	ORALLASERTERAPIA@GMAIL.COM; VANDER@IFSC.USP.BR; LYSIMOES@USP.BR			CEPRIT [M20301556]; GURI [M230930]; CRI [02-292034]	THE AUTHOR VSB ACKNOWLEDGES FINANCIAL SUPPORT FROM CEPRIT (M20301556), GURI (M230930), AND CRI (02-292034).	ZZ4C3	SQUAMOUS-CELL CARCINOMA; HEAD; LASER; PHOTOTHERAPY; MANAGEMENT		PHOTODIAGN PHOTODYN	PHOTODIAGNOSIS PHOTODYN. THER.	ENGLISH	45	GOLD	SIMÕES, ALYNE/0000-0002-4873-1393; PAIVA, DEISE LUCIANE/0000-0002-3101-8583;	RADARWEG 29, 1043 NX AMSTERDAM, NETHERLANDS	AUG	12	AMSTERDAM	38944404		J	ELSEVIER	2024	SIMÕES, ALYNE/G-2176-2012; BAGNATO, VANDERLEI/C-3133-2012	PAIVA, DL; SIMOES, A (CORRESPONDING AUTHOR), BELA VISTA ST 379, BR-13207780 JUNDIAI CITY, SP, BRAZIL.	ONCOLOGY		1572-1000
HE M;ZHANG B;SHEN N;WU N;SUN J	HE, MENGXUE;ZHANG, BINGHUA;SHEN, NANPING;WU, NA;SUN, JIWEN	AHMED KM., 2015, EUR SCI J, V11, P209;AL-MAWERI SA, 2017, PHOTODIAGN PHOTODYN, V17, P188, DOI 10.1016/J.PDPDT.2016.11.017;AMADORI F, 2016, LASER MED SCI, V31, P1231, DOI 10.1007/S10103-016-1975-Y;BASSO FG, 2016, LASER SURG MED, V48, P1006, DOI 10.1002/LSM.22553;BENSADOUN RJ, 2012, CURR OPIN ONCOL, V24, P363, DOI 10.1097/CCO.0B013E328352EAA3;BJORDAL JM, 2011, SUPPORT CARE CANCER, V19, P1069, DOI 1…	ORAL MUCOSITIS IS ONE OF THE MOST FREQUENT COMPLICATIONS AFTER CHEMOTHERAPY, OCCURRING IN APPROXIMATELY 52 TO 80% OF CHILDREN RECEIVING TREATMENT FOR CANCER. RECENTLY, IT HAS BEEN SUGGESTED THAT THE USE OF LOW-ENERGY LASER COULD REDUCE THE GRADE OF ORAL MUCOSITIS AND ALLEVIATE THE SYMPTOMS. IN 2014, MULTINATIONAL ASSOCIATION OF SUPPORTIVE CARE IN CANCER/INTERNATIONAL SOCIETY OF ORAL ONCOLOGY HAS …						7	SHANGHAI JIAO TONG UNIV, DEPT HEMATOL & ONCOL, SHANGHAI CHILDRENS MED CTR, SCH MED, SHANGHAI, PEOPLES R CHINA.; SHANGHAI JIAO TONG UNIV, DEPT NURSING, SHANGHAI CHILDRENS MED CTR, SCH MED, SHANGHAI, PEOPLES R CHINA.; SHANGHAI FIRST MATERN & INFANT HOSP, LABOR ROOM, SHANGHAI, PEOPLES R CHINA.;	SHANGHAI JIAO TONG UNIVERSITY; SHANGHAI JIAO TONG UNIVERSITY			2026-01-04	LOW-LEVEL LASER THERAPY; ORAL MUCOSITIS; CHEMOTHERAPY; PEDIATRIC PATIENTS; STEM-CELL TRANSPLANTATION; CANCER-THERAPY; PREVENTION; MANAGEMENT; EFFICACY; CHILDREN	LOW-LEVEL LASER THERAPY; ORAL MUCOSITIS; CHEMOTHERAPY; PEDIATRIC PATIENTS	10.1007/s00431-017-3043-4	REVIEW			1432-1076	HEMENGXUE@SCMC.COM.CN; ZHANGBINGHUA@SCMC.COM.CN; SHENNANPING@SCMC.COM.CN; ANGELSIGN8023@126.COM; SUNJIWEN@SCMC.COM.CN	17		SHANGHAI MUNICIPAL EDUCATION COMMISSION GAOYUAN NURSING GRANT SUPPORT [HLGY16014KYX]; SHANGHAI SUPPORTING AND TRAINING FUNDS FOR YOUNG TEACHERS IN UNIVERSITY (SHANGHAI GAOXIAO QINGNIAN JIAOSHI PEIYANG ZIZHU JIHUA) [ZZJDYX13142]	THIS STUDY WAS ACADEMICALLY FUNDED BY THE SHANGHAI MUNICIPAL EDUCATION COMMISSION GAOYUAN NURSING GRANT SUPPORT (HLGY16014KYX) AND THE SHANGHAI SUPPORTING AND TRAINING FUNDS FOR YOUNG TEACHERS IN UNIVERSITY (SHANGHAI GAOXIAO QINGNIAN JIAOSHI PEIYANG ZIZHU JIHUA) (ZZJDYX13142).	FR6CF	STEM-CELL TRANSPLANTATION; CANCER-THERAPY; PREVENTION; MANAGEMENT; EFFICACY; CHILDREN	1	EUR J PEDIATR	EUR. J. PEDIATR.	ENGLISH	31			233 SPRING ST, NEW YORK, NY 10013 USA	JAN	11	NEW YORK	29128883		J	SPRINGER	2018		ZHANG, BH (CORRESPONDING AUTHOR), SHANGHAI JIAO TONG UNIV, DEPT HEMATOL & ONCOL, SHANGHAI CHILDRENS MED CTR, SCH MED, SHANGHAI, PEOPLES R CHINA.	PEDIATRICS		0340-6199
MARÍN-CONDE F;CASTELLANOS-COSANO L;PACHÓN-IBAÑEZ J;SERRERA-FIGALLO M;GUTIÉRREZ-PÉREZ J;TORRES-LAGARES D	MARIN-CONDE, F.;CASTELLANOS-COSANO, L.;PACHON-IBANEZ, J.;SERRERA-FIGALLO, M. A.;GUTIERREZ-PEREZ, J. L.;TORRES-LAGARES, D.	GONZÁLEZ-ARRIAGADA WA, 2018, J COSMET LASER THER, V20, P117, DOI 10.1080/14764172.2017.1376097;ANTUNES HS, 2018, LASER MED SCI, V33, P11, DOI 10.1007/S10103-017-2313-8;ANTUNES HS, 2017, ORAL ONCOL, V71, P11, DOI 10.1016/J.ORALONCOLOGY.2017.05.018;BASSO FG, 2016, LASER SURG MED, V48, P1006, DOI 10.1002/LSM.22553;BRANDAO TB, 2018, SUPPORT CARE CANCER, V26, P2417, DOI 10.1007/S00520-018-4046-Z;CARNE…	THE OBJECTIVE OF THIS STUDY WAS TO ASSESS THE EFFECTIVENESS OF PHOTOBIOMODULATION WITH LOW-LEVEL LASER THERAPY (LLLT) AS A PREVENTIVE AND THERAPEUTIC PROCEDURE FOR THE TREATMENT OF ORAL AND OROPHARYNGEAL MUCOSITIS CAUSED BY RADIO-CHEMOTHERAPY IN PATIENTS DIAGNOSED WITH ORAL SQUAMOUS CELL CARCINOMA (SCC). AN EXPERIMENTAL, PROSPECTIVE, DOUBLE-BLIND, RANDOMIZED CONTROLLED STUDY WAS CONDUCTED INVOLVI…						917	UNIV SEVILLE, SCH DENT, DEPT STOMATOL, C AVICENA S-N, E-41009 SEVILLE, SPAIN.; VIRGEN DEL ROCK UNIV HOSP, DEPT ONCOL, SEVILLE, SPAIN.; VIRGEN DEL ROCIO UNIV HOSP, DEPT ORAL & MAXILLOFACIAL SURG, SEVILLE, SPAIN.;	UNIVERSITY OF SEVILLA; VIRGEN DEL ROCIO UNIVERSITY HOSPITAL			2026-01-04	ORAL SQUAMOUS CELL CARCINOMA CANCER; ORAL MUCOSITIS; PHOTOBIOMODULATION; LOW-LEVEL LASER THERAPY; STEM-CELL TRANSPLANTATION; CHEMORADIATION THERAPY; TOXICITY CRITERIA; MANAGEMENT; CHEMOTHERAPY; RADIOTHERAPY; METAANALYSIS; PREVENTION; THERAPY/PHOTOBIOMODULATION; SEVERITY	ORAL SQUAMOUS CELL CARCINOMA CANCER; ORAL MUCOSITIS; PHOTOBIOMODULATION; LOW-LEVEL LASER THERAPY	10.1016/j.ijom.2018.12.006	ARTICLE			1399-0020	DANIELTL@US.ES	923		CONSEJERIA DE SALUD OF THE JUNTA DE ANDALUCIA (FUNDACION PROGRESO Y SALUD) [FPS-LAS-2012-04]	THIS STUDY WAS SUBSIDISED BY THE CONSEJERIA DE SALUD OF THE JUNTA DE ANDALUCIA (FUNDACION PROGRESO Y SALUD) THROUGH PROJECT FPS-LAS-2012-04.	IH2JC	STEM-CELL TRANSPLANTATION; CHEMORADIATION THERAPY; TOXICITY CRITERIA; MANAGEMENT; CHEMOTHERAPY; RADIOTHERAPY; METAANALYSIS; PREVENTION; THERAPY/PHOTOBIOMODULATION; SEVERITY	7	INT J ORAL MAX SURG	INT. J. ORAL MAXILLOFAC. SURG.	ENGLISH	27		CASTELLANOS COSANO, LIZETT/0000-0002-8361-7035; TORRES-LAGARES, DANIEL/0000-0001-9302-7138;	JOURNAL PRODUCTION DEPT, ROBERT STEVENSON HOUSE, 1-3 BAXTERS PLACE, LEITH WALK, EDINBURGH EH1 3AF, MIDLOTHIAN, SCOTLAND	JUL	7	EDINBURGH	30591391		J	CHURCHILL LIVINGSTONE	2019	CASTELLANOS COSANO, LIZETT/AAE-6518-2019; TORRES-LAGARES, DANIEL/A-5524-2008; SERRERA-FIGALLO, MARIA-ANGELES/W-8982-2018	TORRES-LAGARES, D (CORRESPONDING AUTHOR), UNIV SEVILLE, SCH DENT, DEPT STOMATOL, C AVICENA S-N, E-41009 SEVILLE, SPAIN.	DENTISTRY, ORAL SURGERY & MEDICINE; SURGERY		0901-5027
MIGLIORATI C	MIGLIORATI, CESAR AUGUSTO	ANTUNES HS, 2017, ORAL ONCOL, V71, P11, DOI 10.1016/J.ORALONCOLOGY.2017.05.018;ANTUNES HS, 2013, RADIOTHER ONCOL, V109, P297, DOI 10.1016/J.RADONC.2013.08.010;ANTUNES HS, 2007, BLOOD, V109, P2250, DOI 10.1182/BLOOD-2006-07-035022;ARANY PR, 2016, J DENT RES, V95, P977, DOI 10.1177/0022034516648939;ARANY PR, 2016, PHOTOMED LASER SURG, V34, P497, DOI 10.1089/PHO.2016.4203;BEZINELLI LM, 2016, EUR J C…	ORAL MUCOSITIS (OM) IS ONE OF THE MOST IMPACTING ORAL COMPLICATIONS NEGATIVELY AFFECTING THE QUALITY OF LIFE OF CANCER PATIENTS BEING TREATED WITH HIGH-DOSE CHEMOTHERAPY AND RADIATION OF THE HEAD AND NECK. IT IS AN ACUTE ADVERSE EFFECT THAT CAN BE DEVASTATING AND COULD AFFECT CANCER PROGNOSIS. PREVENTION AND MANAGEMENT STRATEGIES HAVE NOT BEEN SUCCESSFUL. PHOTOBIOMODULATION IS A FORM OF LIGHT THE…			STUBINGER, S KLAMPFL, F SCHMIDT, M ZEILHOFER, HF		978-3-030-29604-9; 978-3-030-29603-2	37	UNIV FLORIDA, COLL DENT, DEPT ORAL & MAXILLOFACIAL DIAGNOST SCI, GAINESVILLE, FL 32611 USA.;	STATE UNIVERSITY SYSTEM OF FLORIDA; UNIVERSITY OF FLORIDA		10.1007/978-3-030-29604-9	2026-01-04	ORAL MUCOSITIS; PHOTOBIOMODULATION; LASER THERAPY; LOW-LEVEL LASER THERAPY; ORAL COMPLICATIONS OF CANCER THERAPY; MARROW-TRANSPLANTATION PATIENTS; CLINICAL-PRACTICE GUIDELINES; STEM-CELL TRANSPLANTATION; PHASE-III TRIAL; CHEMORADIATION THERAPY; MANAGEMENT; HEAD; LLLT; CARE; MITOCHONDRIAL	ORAL MUCOSITIS; PHOTOBIOMODULATION; LASER THERAPY; LOW-LEVEL LASER THERAPY; ORAL COMPLICATIONS OF CANCER THERAPY	10.1007/978-3-030-29604-9_4	ARTICLE; BOOK CHAPTER				CMIGLIORATI@DENTAL.UFL.EDU	44				BR3NZ	MARROW-TRANSPLANTATION PATIENTS; CLINICAL-PRACTICE GUIDELINES; STEM-CELL TRANSPLANTATION; PHASE-III TRIAL; CHEMORADIATION THERAPY; MANAGEMENT; HEAD; LLLT; CARE; MITOCHONDRIAL		LASERS IN ORAL AND MAXILLOFACIAL SURGERY		ENGLISH	40		MIGLIORATI, CESAR/0000-0002-2535-2606	GEWERBESTRASSE 11, CHAM, CH-6330, SWITZERLAND		8	CHAM			B	SPRINGER INTERNATIONAL PUBLISHING AG	2020		MIGLIORATI, CA (CORRESPONDING AUTHOR), UNIV FLORIDA, COLL DENT, DEPT ORAL & MAXILLOFACIAL DIAGNOST SCI, GAINESVILLE, FL 32611 USA.	DENTISTRY, ORAL SURGERY & MEDICINE; ENGINEERING; SURGERY
BENSADOUN R	BENSADOUN, RENE-JEAN	ANTUNES HS, 2013, RADIOTHER ONCOL, V109, P297, DOI 10.1016/J.RADONC.2013.08.010;AVCI P, 2013, SEMIN CUTAN MED SURG, V32, P41;BENSADOUN RJ, 2015, PHOTOMED LASER SURG, V33, P487, DOI 10.1089/PHO.2015.4022;BENSADOUN RJ, 2012, CURR OPIN ONCOL, V24, P363, DOI 10.1097/CCO.0B013E328352EAA3;BENSADOUN RJ, 1999, SUPPORT CARE CANCER, V7, P244, DOI 10.1007/S005200050256;BERNIER J, 2008, ANN ONCOL, V19, P142,…	PURPOSE OR REVIEW THERE IS A LARGE BODY OF EVIDENCE SUPPORTING THE EFFICACY OF LOW-LEVEL LASER THERAPY (LLLT) ALSO KNOWN AS PHOTOBIOMODULATION (PBM) WHEN USED FOR THE PREVENTION AND/OR TREATMENT OF ORAL MUCOSITIS IN PATIENTS UNDERGOING RADIOTHERAPY FOR HEAD AND NECK CANCER, OR HIGH-DOSE CHEMOTHERAPY REGIMENS. THIS REVIEW AIMS AT GIVING THE STATE OF THE ART OF THIS TECHNIQUE IN THIS INDICATION. RE…						226	CTR HAUTE ENERGIE, 10 BD PASTEUR, F-06000 NICE, FRANCE.;				2026-01-04	LYMPHEDEMA; ORAL MUCOSITIS; PBM/LLLT; RADIATION DERMATITIS; CLINICAL-PRACTICE GUIDELINES; SQUAMOUS-CELL CARCINOMA; INDUCED ORAL MUCOSITIS; NECK-CANCER; CONCURRENT CHEMORADIOTHERAPY; CHEMORADIATION THERAPY; HEAD; PREVENTION; RADIOTHERAPY	LYMPHEDEMA; ORAL MUCOSITIS; PBM/LLLT; RADIATION DERMATITIS	10.1097/CCO.0000000000000452	REVIEW			1531-703X	RENEJEAN.BENSADOUN@CHE-NICE.COM	232				GQ1NP	CLINICAL-PRACTICE GUIDELINES; SQUAMOUS-CELL CARCINOMA; INDUCED ORAL MUCOSITIS; NECK-CANCER; RADIATION DERMATITIS; CONCURRENT CHEMORADIOTHERAPY; CHEMORADIATION THERAPY; HEAD; PREVENTION; RADIOTHERAPY	4	CURR OPIN ONCOL	CURR. OPIN. ONCOL.	ENGLISH	41			TWO COMMERCE SQ, 2001 MARKET ST, PHILADELPHIA, PA 19103 USA	JUL	7	PHILADELPHIA	29794809		J	LIPPINCOTT WILLIAMS & WILKINS	2018	BENSADOUN, RENE-JEAN/AAL-5333-2020	BENSADOUN, RJ (CORRESPONDING AUTHOR), CTR HAUTE ENERGIE, 10 BD PASTEUR, F-06000 NICE, FRANCE.	ONCOLOGY		1040-8746
ELKADY R;KHEDR R;HASSAN M;EL B S;MAHMOUD S;HANAFY E;ELARABY S;EL H A	ELKADY, REEM E.;KHEDR, REHAM;HASSAN, MOHAMMED;EL BAYOUMY, SAMY;MAHMOUD, SONIA;HANAFY, EBTISAM;ELARABY, SALAM;EL HADDAD, ALAA	AL-RUDAYNI AHM, 2021, INT J ENV RES PUB HE, V18, DOI 10.3390/IJERPH18147418;COURTOIS E, 2021, BMC ORAL HEALTH, V21, DOI 10.1186/S12903-021-01574-4;DE CARVALHO PAG, 2020, PHOTODIAGN PHOTODYN, V31, DOI 10.1016/J.PDPDT.2020.101906;HAFNER D, 2023, BIOMOLECULES, V13, DOI 10.3390/BIOM13030418;HANNA R, 2020, CANCERS, V12, DOI 10.3390/CANCERS12071949;KAUARK-FONTES E, 2022, SUPPORT CARE CANCER, V30, P2225…	BACKGROUND: MANY PREVENTIVE MODALITIES HAVE BEEN ADVOCATED TO REDUCE THE INCIDENCE AND SEVERITY OF CHEMOTHERAPY-INDUCED ORAL MUCOSITIS (OM). PHOTOBIOMODULATION, ALSO KNOWN AS LOW-LEVEL LASER. THERAPY, HAS SHOWN PROMISING RESULTS. THIS CLINICAL TRIAL WAS PERFORMED TO EVALUATE THE EFFECTIVENESS OF PHOTOBIOMODULATION (PBM) FOR THE PREVENTION OF CHEMOTHERAPY-INDUCED ORAL MUCOSITIS (OM) IN CHILDREN WI…							MISR INT UNIV, FAC ORAL & DENT MED, DEPT PEDIAT DENT, CAIRO, EGYPT.; CHILDRENS CANC HOSP EGYPT, DEPT PEDIAT ONCOL, CAIRO 57357, EGYPT.; CAIRO UNIV, NATL CANC INST, DEPT PEDIAT ONCOL, CAIRO, EGYPT.; AL AZHAR UNIV, FAC DENT MED GIRLS, DEPT PEDIAT DENT & DENT PUBL, NASR CITY, EGYPT.; AL AZHAR UNIV, FAC DENT MED, DEPT PEDODONT & ORAL HLTH, NASR CITY, EGYPT.; CHILDRENS CANC HOSP EGYPT, DEPT CLIN RES, …	EGYPTIAN KNOWLEDGE BANK (EKB); MISR INTERNATIONAL UNIVERSITY; CHILDREN'S CANCER HOSPITAL 57357; EGYPTIAN KNOWLEDGE BANK (EKB); CAIRO UNIVERSITY; NATIONAL CANCER INSTITUTE - EGYPT; EGYPTIAN KNOWLEDGE BANK (EKB); AL AZHAR UNIVERSITY; EGYPTIAN KNOWLEDGE BANK (EKB); AL AZHAR UNIVERSITY; CHILDREN'S CANCER HOSPITAL 57357; EGYPTIAN KNOWLEDGE BANK (EKB); AL AZHAR UNIVERSITY			2026-01-04	PHOTOBIOMODULATION; LOW-LEVEL LASER THERAPY; ORAL MUCOSITIS; ACUTE MYELOID LEUKEMIA; PEDIATRIC CANCER; CANCER	PHOTOBIOMODULATION; LOW-LEVEL LASER THERAPY; ORAL MUCOSITIS; ACUTE MYELOID LEUKEMIA; PEDIATRIC CANCER	10.1002/pbc.31400	ARTICLE	NOV 2024		1545-5017	RIHAM.ABDELAZIZ@57357.ORG					N1T1S	CANCER	1	PEDIATR BLOOD CANCER	PEDIATR. BLOOD CANCER	ENGLISH	23			111 RIVER ST, HOBOKEN 07030-5774, NJ USA	JAN	9	HOBOKEN	39501907		J	WILEY	2025	KHEDR, REHAM/T-7261-2018	KHEDR, R (CORRESPONDING AUTHOR), CAIRO UNIV, CHILDREN CANC HOSP, NATL CANC INST, PEDIAT ONCOL DEPT, CAIRO 57357, EGYPT.	ONCOLOGY; HEMATOLOGY; PEDIATRICS		1545-5009
DE C P;LESSA R;CARRARO D;PELLIZZON A;JAGUAR G;ALVES F	DE CARVALHO, PAULO ANDRE GONSALVES;LESSA, ROBERTA CARDIM;CARRARO, DIRCE MARIA;PELLIZZON, ANTONIO CASSIO ASSIS;JAGUAR, GRAZIELLA CHAGAS;ALVES, FABIO A.	ANTUNES HS, 2016, ORAL ONCOL, V52, P85, DOI 10.1016/J.ORALONCOLOGY.2015.10.022;ARORA H, 2008, ORAL SURG ORAL MED O, V105, P180, DOI 10.1016/J.TRIPLEO.2007.07.043;BENSADOUN RJ, 2012, CURR OPIN ONCOL, V24, P363, DOI 10.1097/CCO.0B013E328352EAA3;CARVALHO PAG, 2011, ORAL ONCOL, V47, P1176, DOI 10.1016/J.ORALONCOLOGY.2011.08.021;DE LIMA AG, 2012, INT J RADIAT ONCOL, V82, P270, DOI 10.1016/J.IJROBP.201…	PURPOSE: TO COMPARE THREE PHOTOBIOMODULATION PROTOCOLS TO PREVENT/TREAT ORAL MUCOSITIS ASSOCIATED TO RADIOTHERAPY. METHODS: SEVENTY-THREE PATIENTS WITH CANCER IN ORAL CAVITY, OROPHARYNX, AND NASOPHARYNX, WHO UNDERWENT RT WITH DOSE IN FACIAL FIELDS EQUAL OR HIGHER THAN 6000 CGY WERE RANDOMIZED INTO THREE GROUPS (MEAN RT DOSE = 66 CGY +/- 4.9). PROTOCOLS OF GROUP 1 WAS 660 NM, 15 MW, 3.8 J/CM2, GRO…	101906						AC CAMARGO CANC CTR, DEPT STOMATOL, R PROF ANTONIO PRUDENTE 211, BR-01509900 SAO PAULO, SP, BRAZIL.; INT RES CTR CIPE, LAB GENOM & MOL BIOL, SAO PAULO, BRAZIL.; AC CAMARGO CANC CTR, DEPT RADIOTHERAPY, SAO PAULO, BRAZIL.; UNIV SAO PAULO, DEPT STOMATOL, SCH DENT, SAO PAULO, BRAZIL.;	A.C.CAMARGO CANCER CENTER; A.C.CAMARGO CANCER CENTER; UNIVERSIDADE DE SAO PAULO			2026-01-04	ORAL MUCOSITIS; SIDE EFFECTS; PHOTOBIOMODULATION THERAPY; HEAD AND NECK CANCER; RADIOTHERAPY; LEVEL LASER THERAPY; NECK-CANCER-PATIENTS; BIPHASIC DOSE-RESPONSE; HEAD; MANAGEMENT; EFFICACY	ORAL MUCOSITIS; SIDE EFFECTS; PHOTOBIOMODULATION THERAPY; HEAD AND NECK CANCER; RADIOTHERAPY	10.1016/j.pdpdt.2020.101906	ARTICLE			1873-1597	FALVES@ACCAMARGO.ORG.BR			RICARDO BRENTANI AWARD, A C CAMARGO CANCER CENTER; CNPQ (CONSELHO NACIONAL DE DESENVOLVIMENTO CIENTIFICO E TECNOLOGICO)	THIS STUDY WAS SUPORTED BY RICARDO BRENTANI AWARD, A C CAMARGO CANCER CENTER. IN ADDITION, DR. PAULO CARVALHO WOULD LIKE TO THANK CNPQ (CONSELHO NACIONAL DE DESENVOLVIMENTO CIENTIFICO E TECNOLOGICO) FOR HIS SCHOLARSHIP. FABIO A. ALVES IS RESEARCH FELLOW AT CNPQ.	NZ2QS	LEVEL LASER THERAPY; NECK-CANCER-PATIENTS; BIPHASIC DOSE-RESPONSE; HEAD; MANAGEMENT; EFFICACY		PHOTODIAGN PHOTODYN	PHOTODIAGNOSIS PHOTODYN. THER.	ENGLISH	23		CARDIM LESSA TEIXEIRA, ROBERTA/0000-0001-8216-9675; ALVES, FABIO/0000-0003-3372-1536; ASSIS PELLIZZON, ANTONIO CASSIO/0000-0002-2083-5545; CARRARO, DIRCE/0000-0001-5667-1418	RADARWEG 29, 1043 NX AMSTERDAM, NETHERLANDS	SEP	7	AMSTERDAM	32619713		J	ELSEVIER	2020	; ALVES, FABIO/B-7892-2011; ASSIS PELLIZZON, ANTONIO CASSIO/P-5009-2015; LESSA, ROBERTA/AAD-2317-2022; CARRARO, DIRCE/C-9179-2009	ALVES, FA (CORRESPONDING AUTHOR), AC CAMARGO CANC CTR, DEPT STOMATOL, R PROF ANTONIO PRUDENTE 211, BR-01509900 SAO PAULO, SP, BRAZIL.	ONCOLOGY		1572-1000
TAYLOR J;MADY L;BADDOUR K;IHEAGWARA U;ZHAI S;OHR J;ZANDBERG D;GORANTLA V;FERRIS R;KIM S;DUVVURI U;KUBIK M;SRIDHARAN S;JOHNSON J;HOLEVA K;QUINN A;CLUMP D	TAYLOR, JANIELLE K. -A.;MADY, LEILA J.;BADDOUR, KHALIL;IHEAGWARA, UZOMA K.;ZHAI, SHUYAN;OHR, JAMES P.;ZANDBERG, DANIEL P.;GORANTLA, VIKRAM C.;FERRIS, ROBERT L.;KIM, SEUNGWON;DUVVURI, UMAMAHESWAR;KUBIK, MARK W.;SRIDHARAN, SHAUM;JOHNSON, JONAS T.;HOLEVA, KAREN D.;QUINN, ANNETTE E.;CLUMP, DAVID A.	ANTUNES HS, 2013, RADIOTHER ONCOL, V109, P297, DOI 10.1016/J.RADONC.2013.08.010;ANTUNES HS, 2007, BLOOD, V109, P2250, DOI 10.1182/BLOOD-2006-07-035022;ARORA H, 2008, ORAL SURG ORAL MED O, V105, P180, DOI 10.1016/J.TRIPLEO.2007.07.043;BENSADOUN RJ, 2012, CURR OPIN ONCOL, V24, P363, DOI 10.1097/CCO.0B013E328352EAA3;BENSADOUN RJ, 1999, SUPPORT CARE CANCER, V7, P244, DOI 10.1007/S005200050256;BERNIER…	OBJECTIVE: THIS STUDY AIMED TO COMPARE THE HISTORICAL INCIDENCE RATE OF SEVERE ORAL MUCOSITIS (OM) IN HEAD AND NECK CANCER PATIENTS UNDERGOING DEFINITIVE CONCURRENT CHEMORADIATION THERAPY (CRT) VERSUS A PROSPECTIVE COHORT OF PATIENTS WITH LOCALLY ADVANCED HEAD AND NECK SQUAMOUS CELL CARCINOMA (HNSCC) TREATED WITH PROPHYLACTIC PHOTOBIOMODULATION THERAPY (PBMT). METHODS: THIS US-BASED, INSTITUTIONA…						345	UNIV PITTSBURGH, SCH MED, PITTSBURGH, PA USA.; UNIV PENN, DEPT OTORHINOLARYNGOL HEAD & NECK SURG, PHILADELPHIA, PA USA.; DEPT OTOLARYNGOL HEAD & NECK SURG, UPMC, PITTSBURGH, PA USA.; UPMC, UPMC DEPT RADIAT ONCOL, PITTSBURGH, PA USA.; UPMC HILLMAN CANC CTR, BIOSTAT, PITTSBURGH, PA 15232 USA.; UPMC HILLMAN CANC CTR, DEPT MED, DIV HEMATOL ONCOL, PITTSBURGH, PA 15232 USA.; UPMC, DEPT IMMUNOL, PITTSBU…	PENNSYLVANIA COMMONWEALTH SYSTEM OF HIGHER EDUCATION (PCSHE); UNIVERSITY OF PITTSBURGH; UNIVERSITY OF PENNSYLVANIA; PENNSYLVANIA COMMONWEALTH SYSTEM OF HIGHER EDUCATION (PCSHE); UNIVERSITY OF PITTSBURGH; PENNSYLVANIA COMMONWEALTH SYSTEM OF HIGHER EDUCATION (PCSHE); UNIVERSITY OF PITTSBURGH; PENNSYLVANIA COMMONWEALTH SYSTEM OF HIGHER EDUCATION (PCSHE); UNIVERSITY OF PITTSBURGH; PENNSYLVANIA COMMON…			2026-01-04	CHEMORADIOTHERAPY; ORAL MUCOSITIS; PHOTOBIOMODULATION THERAPY; SQUAMOUS CELL CARCINOMA OF HEAD AND NECK; LEVEL LASER THERAPY; RADIATION-INDUCED MUCOSITIS; LIGHT-EMITTING DIODE; LOW-POWER LASER; CHEMORADIATION THERAPY; ORGAN PRESERVATION; PREVENTION; CHEMOTHERAPY; RADIOTHERAPY; OUTCOMES	CHEMORADIOTHERAPY; ORAL MUCOSITIS; PHOTOBIOMODULATION THERAPY; SQUAMOUS CELL CARCINOMA OF HEAD AND NECK	10.1002/wjo2.18	ARTICLE			2589-1081	CLUMPDA2@UPMC.EDU	354		BECKWITH INSTITUTE CLINICAL TRANSFORMATION PROGRAM	THIS WORK WAS SUPPORTED BY THE BECKWITH INSTITUTE CLINICAL TRANSFORMATION PROGRAM.	GP9Y0	LEVEL LASER THERAPY; RADIATION-INDUCED MUCOSITIS; LIGHT-EMITTING DIODE; LOW-POWER LASER; CHEMORADIATION THERAPY; ORGAN PRESERVATION; PREVENTION; CHEMOTHERAPY; RADIOTHERAPY; OUTCOMES	4	WORLD J OTORHIN-HEAD	WORLD J. OTORHINOLARYNGOL.-HEAD NECK SURG.	ENGLISH	48	GREEN SUBMITTED, GREEN PUBLISHED, GOLD		111 RIVER ST, HOBOKEN 07030-5774, NJ USA	DEC	10	HOBOKEN	36474663		J	WILEY	2022	DUVVURI, UMAMAHESWAR/AAN-7973-2020	CLUMP, DA (CORRESPONDING AUTHOR), UPMC HILLMAN CANC CTR, UPMC DEPT RADIAT ONCOL, 5230 CTR AVE, PITTSBURGH, PA 15232 USA.	OTORHINOLARYNGOLOGY		2095-8811
REZENDE S;CAMPOS L;DE S M;SCHOENMANN M;MACEDO M;DA S R;SIMOES A	REZENDE, SANDRA BASTOS;CAMPOS, LUANA;DE SOUZA, MARIA CLARA;SCHOENMANN, MARCOS;MACEDO, MARIA CRISTINA MARTINS DE ALMEIDA;DA SILVA, ROBERTO LUIZ;SIMOES, ALYNE	ABUDAYYEH A, 2022, ADV CHRONIC KIDNEY D, V29, P103, DOI 10.1053/J.ACKD.2021.11.003;AL-JAMAEI AAH, 2024, SUPPORT CARE CANCER, V32, DOI 10.1007/S00520-024-08722-W;LINS RDAU, 2010, AN BRAS DERMATOL, V85, P849, DOI 10.1590/S0365-05962010000600011;AMANAM I, 2023, HEMATOL-AM SOC HEMAT, P164, DOI 10.1182/HEMATOLOGY.2023000427;AVERBUCH D, 2013, HAEMATOLOGICA, V98, P1836, DOI 10.3324/HAEMATOL.2013.091330;…	BACKGROUND/OBJECTIVES: ORAL MUCOSITIS (OM) IS AN EXTREMELY COMMON AND DEBILITATING SIDE EFFECT IN PATIENTS UNDERGOING HEMATOPOIETIC STEM CELL TRANSPLANTATION (HSCT). AS SUCH, MANAGING THIS CONDITION IS AN OBLIGATORY COMPONENT FOR THEIR SUPPORTIVE CARE. AMONG THE AVAILABLE TREATMENT OPTIONS, PHOTOBIOMODULATION THERAPY HAS LONG SINCE ESTABLISHED ITSELF AS THE MOST PROMISING APPROACH, WITH CONSISTEN…	411						GERMAN HOSP OSWALDO CRUZ, BR-01323020 SAO PAULO, SP, BRAZIL.; UNIV SANTO AMARO, SCH DENT, GRAD PROGRAM DENT, BR-04829300 SAO PAULO, SP, BRAZIL.; UNIV SAO PAULO, SCH DENT, UNDERGRAD PROGRAM, BR-05508000 SAO PAULO, SP, BRAZIL.; UNIV SAO JUDAS TADEU, SCH ELECT ENGN, BR-05503001 SAO PAULO, SP, BRAZIL.; SAO CAMILO POMPEIA HOSP, HEMATOPOIET STEM CELL TRANSPLANTAT DEPT, BR-05022001 SAO PAULO, SP, BRAZIL…	UNIVERSIDADE DE SANTO AMARO (UNISA); UNIVERSIDADE DE SAO PAULO; UNIVERSIDADE SAO JUDAS TADEU; UNIVERSIDADE DE SAO PAULO			2026-01-04	HEMATOPOIETIC STEM CELL TRANSPLANTATION; ORAL MUCOSITIS; RISK FACTORS; PHOTOBIOMODULATION THERAPY; DOSIMETRY; ANTITHYMOCYTE GLOBULIN THYMOGLOBULIN(R); LEVEL LASER THERAPY; DOSE METHOTREXATE; NECK-CANCER; RISK-FACTORS; CHEMOTHERAPY; HEAD; RADIOTHERAPY; INFECTIONS; GUIDELINES	HEMATOPOIETIC STEM CELL TRANSPLANTATION; ORAL MUCOSITIS; RISK FACTORS; PHOTOBIOMODULATION THERAPY; DOSIMETRY	10.3390/dj13090411	ARTICLE			2304-6767	SANDRABREZENDE@GMAIL.COM; LUCAMPOS@PROF.UNISA.BR; MARIACLARA1000@USP.BR; MARCOSSCH@ICLOUD.COM; MARIACRISTINA@BIOSANAS.COM.BR; ROBERTO@BIOSANAS.COM.BR; LYSIMOES@USP.BR			NATIONAL COUNCIL FOR SCIENTIFIC AND TECHNOLOGICAL DEVELOPMENT [308100/2025-5]; NATIONAL COUNCIL FOR SCIENTIFIC AND TECHNOLOGICAL DEVELOPMENT (CNPQ)	THE AUTHOR A.S. ACKNOWLEDGES THE SUPPORT OF THE NATIONAL COUNCIL FOR SCIENTIFIC AND TECHNOLOGICAL DEVELOPMENT (CNPQ, PRODUCTIVITY FELLOWSHIP #308100/2025-5). THIS RESEARCH RECEIVED NO OTHER EXTERNAL FUNDING.	7WE0M	ANTITHYMOCYTE GLOBULIN THYMOGLOBULIN(R); LEVEL LASER THERAPY; DOSE METHOTREXATE; NECK-CANCER; RISK-FACTORS; CHEMOTHERAPY; HEAD; RADIOTHERAPY; INFECTIONS; GUIDELINES	9	DENT J-BASEL	DENT. J.	ENGLISH	90	GREEN SUBMITTED, GOLD	SIMÕES, ALYNE/0000-0002-4873-1393; CAMPOS, LUANA/0000-0002-2747-2812; DE SOUZA, MARIA CLARA/0009-0004-3477-1134	MDPI AG, GROSSPETERANLAGE 5, CH-4052 BASEL, SWITZERLAND	SEP 8	18	BASEL	41002684		J	MDPI	2025	REZENDE, SANDRA/A-8633-2018; SIMÕES, ALYNE/G-2176-2012; CAMPOS, LUANA/J-9150-2012; DE SOUZA, MARIA CLARA/HZK-7753-2023	SIMOES, A (CORRESPONDING AUTHOR), UNIV SAO PAULO, SCH DENT, DEPT BIOMAT & ORAL BIOL, BR-05508000 SAO PAULO, SP, BRAZIL.	DENTISTRY, ORAL SURGERY & MEDICINE
PINHEIRO S;BONADIMAN A;LEMOS A;ANNICCHINO B;SEGATTI B;PUCCA D;DUTRA P;SILVA R;LEAL F	PINHEIRO, SERGIO LUIZ;BONADIMAN, ANA CLAUDIA;DOS ANJOS BORGES LEMOS, ANA LUIZA;ANNICCHINO, BRUNA MAKI;SEGATTI, BRUNA;PUCCA, DANIEL SARTORELLI;DUTRA, PRISCILA TESSARO;DE CARVALHO E SILVA, ROBERTA MARIANO;LEAL, FREDERICO	ANDERS JJ, 2015, PHOTOMED LASER SURG, V33, P183, DOI 10.1089/PHO.2015.9848;ANDRADE MC, 2013, ARCH ORAL BIOL, V58, P200, DOI 10.1016/J.ARCHORALBIO.2012.10.011;ARANY PR, 2018, PHOTOMED LASER SURG, V36, P227, DOI 10.1089/PHO.2018.4457;BRANDAO TB, 2018, SUPPORT CARE CANCER, V26, P2417, DOI 10.1007/S00520-018-4046-Z;CALABRESE EJ, 2008, BRIT J CLIN PHARMACO, V66, P594, DOI 10.1111/J.1365-2125.2008.0324…	OBJECTIVE: TO EVALUATE THE USE OF PHOTOBIOMODULATION THERAPY (PBM-T) IN PATIENTS UNDERGOING CHEMOTHERAPY AND/OR RADIOTHERAPY AND AFFECTED BY ORAL MUCOSITIS (OM). BACKGROUND: FEW CLINICAL STUDIES HAVE EVALUATED PBM-T, PARTICULARLY IN COMBINATION WITH PHOTODYNAMIC THERAPY (PDT), FOR THE TREATMENT OF OM. METHODS: THIRTY-ONE PATIENTS WERE DIVIDED BY CONVENIENCE INTO TWO GROUPS. ONE RECEIVED PBM-T (N …						142	PONTIFICIA UNIV CATOLICA CAMPINAS, SCH DENT, CAMPINAS, SP, BRAZIL.; PONTIFICIA UNIV CATOLICA CAMPINAS, DENT CLIN, CAMPINAS, SP, BRAZIL.; PONTIFICIA UNIV CATOLICA CAMPINAS, DEPT ONCOL, CAMPINAS, SP, BRAZIL.;	PONTIFICIA UNIVERSIDADE CATOLICA DE CAMPINAS; PONTIFICIA UNIVERSIDADE CATOLICA DE CAMPINAS; PONTIFICIA UNIVERSIDADE CATOLICA DE CAMPINAS			2026-01-04	CANCER PATIENT; ORAL MUCOSITIS; PHOTOBIOMODULATION THERAPY; PHOTODYNAMIC; PHOTODYNAMIC THERAPY; BLUE-LIGHT; IN-VITRO; CURCUMIN; MITOCHONDRIAL; CHEMOTHERAPY; PREVENTION; RADIATION; BIOFILMS	CANCER PATIENT; ORAL MUCOSITIS; PHOTOBIOMODULATION THERAPY; PHOTODYNAMIC	10.1089/photob.2018.4526	ARTICLE			2578-5478	SLPINHO@PUC-CAMPINAS.EDU.BR	150				JD0SZ	PHOTODYNAMIC THERAPY; ORAL MUCOSITIS; BLUE-LIGHT; IN-VITRO; CURCUMIN; MITOCHONDRIAL; CHEMOTHERAPY; PREVENTION; RADIATION; BIOFILMS	3	PHOTOBIOMOD PHOTOMED	PHOTOBIOMODULATION PHOTOMED. LASER SURG.	ENGLISH	32			140 HUGUENOT STREET, 3RD FL, NEW ROCHELLE, NY 10801 USA	MAR	9	NEW ROCHELLE	31050952		J	MARY ANN LIEBERT, INC	2019	LEAL, FREDERICO/PBU-5799-2025; PINHEIRO, SÉRGIO/AAJ-8505-2020	PINHEIRO, SL (CORRESPONDING AUTHOR), PONTIFICIA UNIV CATOLICA CAMPINAS, AVE JOHN BOYD DUNLOP S-N, BR-13034685 CAMPINAS, SP, BRAZIL.	SURGERY
MARTINS A;NOGUEIRA T;MORAIS M;DE S S;OTON-LEITE A;VALADARES M;FREITAS N;LELES C;MENDONÇA E	LOPES MARTINS, ALLISSON FILIPE;NOGUEIRA, TULIO EDUARDO;MORAIS, MARILIA OLIVEIRA;DE SOUSA-NETO, SEBASTIAO SILVERIO;OTON-LEITE, ANGELICA FERREIRA;VALADARES, MARIZE CAMPOS;AIRES FREITAS, NILCEANA MAYA;LELES, CLAUDIO RODRIGUES;MENDONCA, ELISMAURO FRANCISCO	ANONYMOUS, 2017, VERSION 5 0;ANONYMOUS, BMJ BRIT MED J;ANONYMOUS, 2014, EXCHANGE RATES, DOI DOI 10.1787/037ED317-EN;ANTUNES HS, 2016, ORAL ONCOL, V52, P85, DOI 10.1016/J.ORALONCOLOGY.2015.10.022;ANTUNES HS, 2013, RADIOTHER ONCOL, V109, P297, DOI 10.1016/J.RADONC.2013.08.010;BARASCH A, 2003, ORAL ONCOL, V39, P91, DOI 10.1016/S1368-8375(02)00033-7;BERGER K, 2018, ONCOL RES TREAT, V41, P399, DOI 10.…	OBJECTIVES THIS STUDY AIMED TO ASSESS THE COST-EFFECTIVENESS OF PHOTOBIOMODULATION THERAPY (PBMT) IN ASSOCIATION WITH A PREVENTIVE ORAL CARE PROGRAM (POCP) COMPARED WITH POCP ALONE IN THE TREATMENT OF RADIOTHERAPY (RT)-INDUCED ORAL MUCOSITIS (OM). METHODS THE COST-EFFECTIVENESS WAS EVALUATED FROM THE HEALTH PROVIDER PERSPECTIVE AND CONDUCTED ALONGSIDE A RANDOMIZED, DOUBLE-BLIND CLINICAL TRIAL. PA…						1245	UNIV FED GOIAS, SCH DENT, LAB ORAL PATHOL, AVE UNIV ESQUINA COM 1A AVE S-N, BR-74605220 GOIANIA, GO, BRAZIL.; UNIV FED GOIAS, SCH DENT, DEPT PREVENT & ORAL REHABIL, AVE UNIV ESQUINA COM 1A AVE S-N, BR-74605220 GOIANIA, GO, BRAZIL.; ARAUJO JORGE CANC HOSP, R 239,206 SETOR UNIV, BR-74175120 GOIANIA, GO, BRAZIL.; UNIV FED GOIAS, PHARM FAC, LAB PHARMACOL & CELLULAR TOXICOL, 5A AVE ESQUINA COM RUA 240…	UNIVERSIDADE FEDERAL DE GOIAS; UNIVERSIDADE FEDERAL DE GOIAS; UNIVERSIDADE FEDERAL DE GOIAS			2026-01-04	ORAL MUCOSITIS; PHOTOBIOMODULATION THERAPY; LOW-LEVEL LASER; COST-EFFECTIVENESS; QUALITY OF LIFE; LEVEL LASER THERAPY; NECK; HEAD; CARE; INTERRUPTIONS; OUTCOMES; RISK	ORAL MUCOSITIS; PHOTOBIOMODULATION THERAPY; LOW-LEVEL LASER; COST-EFFECTIVENESS; QUALITY OF LIFE	10.1007/s00520-020-05607-6	ARTICLE	JUL 2020		1433-7339	ALLISSONFILIPE@HOTMAIL.COM; TULIOENOGUEIRA@GMAIL.COM; MORAISMARILIA010@GMAIL.COM; SEBASTIAONETO136@GMAIL.COM; ANGELICAOTHON@HOTMAIL.COM; MARIZECV@UFG.BR; NILCEANAMAYA@GMAIL.COM; LELES.CR@GMAIL.COM; ELISMAUR@UFG.BR	1256		FOUNDATION FOR RESEARCH SUPPORT IN THE STATE OF GOIAS-FAPEG/MINISTRY OF HEALTH OF BRAZIL/BRAZILIAN NATIONAL COUNCIL FOR SCIENTIFIC AND TECHNOLOGICAL DEVELOPMENTCNPQ [PPSUS-201710267001233]; BRAZILIAN NATIONAL COUNCIL FOR SCIENTIFIC AND TECHNOLOGICAL DEVELOPMENT-CNPQ [307906-7]	WE THANK THE FOUNDATION FOR RESEARCH SUPPORT IN THE STATE OF GOIAS-FAPEG/MINISTRY OF HEALTH OF BRAZIL/BRAZILIAN NATIONAL COUNCIL FOR SCIENTIFIC AND TECHNOLOGICAL DEVELOPMENTCNPQ (PPSUS-201710267001233), AND THE BRAZILIAN NATIONAL COUNCIL FOR SCIENTIFIC AND TECHNOLOGICAL DEVELOPMENT-CNPQ (307906-7) FOR FUNDING THIS STUDY. THIS FUNDING SOURCE DID NOT HAVE ANY ROLE DURING ITS EXECUTION, ANALYSES, IN…	QA1YP	LEVEL LASER THERAPY; NECK; HEAD; CARE; INTERRUPTIONS; OUTCOMES; RISK	3	SUPPORT CARE CANCER	SUPPORT. CARE CANCER	ENGLISH	38		FREITAS, NILCEANA/0000-0002-9445-8674; SILVÉRIO SOUSA NETO, SEBASTIÃO/0000-0001-8890-8723;	ONE NEW YORK PLAZA, SUITE 4600, NEW YORK, NY, UNITED STATES	MAR	12	NEW YORK	32621262		J	SPRINGER	2021	; SILVÉRIO SOUSA NETO, SEBASTIÃO/JAC-0656-2023; MENDONÇA, ELISMAURO/AAF-8319-2021; NOGUEIRA, TÚLIO/G-3984-2015; LELES, CLÁUDIO/A-4524-2013	MENDONÇA, EF (CORRESPONDING AUTHOR), UNIV FED GOIAS, SCH DENT, DEPT PREVENT & ORAL REHABIL, AVE UNIV ESQUINA COM 1A AVE S-N, BR-74605220 GOIANIA, GO, BRAZIL.	ONCOLOGY; HEALTH CARE SCIENCES & SERVICES; REHABILITATION		0941-4355
PLAZAS-ROMÁN J;GUERRERO-ROMÁN M;NIEBLES-RAMÍREZ M;LLAMAS-GARCÍA J;SOTO-PACHECO F;GUTIÉRREZ-RAMÍREZ G;DÍAZ-CABALLERO A	PLAZAS-ROMAN, JAIME;GUERRERO-ROMAN, MAURICIO;NIEBLES-RAMIREZ, MARIA;LLAMAS-GARCIA, JOSE;SOTO-PACHECO, FRANCISCO;GUTIERREZ-RAMIREZ, GENNYS;DIAZ-CABALLERO, ANTONIO	ABDALLA-ASLAN R, 2025, ORAL DIS, V31, P2695, DOI 10.1111/ODI.14999;AL-RUDAYNI AHM, 2020, TRANSL CANCER RES, V9, P3126, DOI 10.21037/TCR.2020.02.77;ALHUSSAIN A, 2022, ORAL DIS, V28, P657, DOI 10.1111/ODI.13777;ALLANA A, 2024, PLOS ONE, V19, DOI 10.1371/JOURNAL.PONE.0295456;ANONYMOUS, RESOLUTION 8430, ESTABLISHING SCIENTIFIC, TECHNICAL, AND ADMINISTRATIVE STANDARDS FOR HEALTH RESEARCH. MINISTRY OF …	THIS META-REVIEW ANALYZED FOUR MAJOR STUDIES (PUBLISHED BETWEEN 2021 AND 2023) THAT EVALUATED PHOTOBIOMODULATION THERAPY FOR ORAL MUCOSITIS IN PEDIATRIC ONCOLOGY PATIENTS. THE ANALYSIS INCLUDED 3,314 PATIENTS ACROSS 154 STUDIES, EXAMINING WAVELENGTHS (620970 NM) AND POWER SETTINGS (0.005-3.2 W). RESULTS SHOWED SIGNIFICANT MUCOSITIS SEVERITY REDUCTION (RR = 0.35, 95%CI 0.25-0.45), HIGH TREATMENT A…	E6408						UNIV SINU ELIAS BECHARA ZAINUM, CARTAGENA, COLOMBIA.; UNIV CARTAGENA, CARTAGENA, COLOMBIA.;	UNIVERSIDAD DE CARTAGENA			2026-01-04	PHOTOBIOMODULATION THERAPY; ORAL MUCOSITIS; PEDIATRICS; ONCOLOGY; LOW-LEVEL LIGHT THERAPY; RECEIVING CANCER-TREATMENT; CELL TRANSPLANTATION; IMPLEMENTATION; CHILDREN; HEAD	PHOTOBIOMODULATION THERAPY; ORAL MUCOSITIS; PEDIATRICS; ONCOLOGY; LOW-LEVEL LIGHT THERAPY	10.21676/2389783X.6408	REVIEW			2389-783X	JAIME.PLAZAS@UNISINU.EDU.CO; MAURICIOGUERRERO73@HOTMAIL.COM; CAMILANIEBLES@HOTMAIL.COM; JLLAMASG@UNICARTAGENA.EDU.CO; FRANCISCO.SOTO@UNISINU.EDU.CO; GENNYSGUTIERREZ@UNISINUCARTAGENA.EDU.CO; ADIAZC1@UNICARTAGENA.EDU.CO					5LE3V	RECEIVING CANCER-TREATMENT; CELL TRANSPLANTATION; IMPLEMENTATION; CHILDREN; HEAD		DUAZARY	DUAZARY	ENGLISH	56	GOLD	PLAZAS ROMÁN, JAIME ENRIQUE/0000-0002-5040-6899;	CARRERA 32 NO 22-08, SECTOR SAN PEDRO ALEJANDRO, SANTA MARTA, MAGDALENA 00000, COLOMBIA		13	SANTA MARTA			J	UNIV MAGDALENA	2025	; PLAZAS ROMAN, JAIME/AAM-1155-2021; CABALLERO, ANTONIO/AAE-1938-2019	PLAZAS-ROMÁN, J (CORRESPONDING AUTHOR), UNIV SINU ELIAS BECHARA ZAINUM, CARTAGENA, COLOMBIA.	GENERAL & INTERNAL MEDICINE; SCIENCE & TECHNOLOGY - OTHER TOPICS		1794-5992
DE L V;DE O O;SALES P;TORRES T;DE L F	SOUZA DE LIMA, VINICIUS HALLAN;DE OLIVEIRA-NETO, OLAVO BARBOSA;DA HORA SALES, PEDRO HENRIQUE;TORRES, THIAGO DA SILVA;CAMELLO DE LIMA, FERNANDO JOSE	ANONYMOUS, ENCY PAIN;ANTUNES HS, 2016, ORAL ONCOL, V52, P85, DOI 10.1016/J.ORALONCOLOGY.2015.10.022;ANTUNES HS, 2013, RADIOTHER ONCOL, V109, P297, DOI 10.1016/J.RADONC.2013.08.010;BENASSO A, 2004, ANN ONCOL, V15, P646, DOI 10.1093/ANNONC/MDH138;BENSADOUN RJ, 1999, SUPPORT CARE CANCER, V7, P244, DOI 10.1007/S005200050256;BESE NS, 2007, INT J RADIAT ONCOL, V68, P654, DOI 10.1016/J.IJROBP.2007.03.01…	ORAL MUCOSITIS IS A FREQUENT AND DEBILITATING INFLAMMATORY COMPLICATION IN PATIENTS WITH HEAD AND NECK MALIGNANCIES AND MAY LEAD TO UNPLANNED TREATMENT INTERRUPTIONS DUE TO INTENSE PAIN AND DYSPHAGIA. THIS SYSTEMATIC REVIEW WITH META-ANALYSIS WAS PERFORMED TO DETERMINE THE EFFECTIVENESS OF LOW-LEVEL LASER THERAPY IN PREVENTING ORAL MUCOSITIS IN THIS CONTEXT. THE FOLLOWING DATABASES WERE SEARCHED …	104524						FED UNIV ALAGOAS UFAL, INST HLTH & BIOL SCI ICBS, AV LOURIVAL MELO MOTA S-N, BR-57072900 MACEIO, ALAGOAS, BRAZIL.; FED UNIV PERNAMBUCO UFPE, BIOSCI CTR CB, DEPT ANAT, RECIFE, PE, BRAZIL.; FED UNIV PERNAMBUCO UFPE, SCH DENT, PROTHESIS & BUCAL FACIAL SURG DEPT, RECIFE, PE, BRAZIL.; FED UNIV ALAGOAS UFAL, INST HLTH & BIOL SCI, DEPT MORPHOL, HUMAN ANAT AREA, MACEIO, ALAGOAS, BRAZIL.;	UNIVERSIDADE FEDERAL DE PERNAMBUCO; UNIVERSIDADE FEDERAL DE PERNAMBUCO; UNIVERSIDADE FEDERAL DE ALAGOAS			2026-01-04	LOW-LEVEL LASER THERAPY; ORAL MUCOSITIS; CHEMORADIOTHERAPY; HEAD AND NECK CANCER; QUALITY-OF-LIFE; DIODE-LASER; RADIOTHERAPY; RADIATION; XEROSTOMIA; CHEMOTHERAPY; SEVERITY; SITES; TRIAL	LOW-LEVEL LASER THERAPY; ORAL MUCOSITIS; CHEMORADIOTHERAPY; HEAD AND NECK CANCER	10.1016/j.oraloncology.2019.104524	REVIEW			1879-0593	VINICIUS.LIMA@FOUFAL.UFAL.BR					KS9PN	QUALITY-OF-LIFE; DIODE-LASER; RADIOTHERAPY; RADIATION; XEROSTOMIA; CHEMOTHERAPY; SEVERITY; SITES; TRIAL		ORAL ONCOL	ORAL ONCOL.	ENGLISH	36		SALES, PEO HENRIQUE DA HORA/0000-0002-5522-1121; DA SILVA TORRES, THIAGO/0000-0002-5852-7134	RADARWEG 29, 1043 NX AMSTERDAM, NETHERLANDS	MAR	8	AMSTERDAM	32062592		J	ELSEVIER	2020	SALES, PEO HENRIQUE DA HORA/E-1437-2019; OLIVEIRA-NETO, OLAVO/I-1476-2017; DA SILVA TORRES, THIAGO/AAM-9530-2020	DE LIMA, VHS (CORRESPONDING AUTHOR), FED UNIV ALAGOAS UFAL, INST HLTH & BIOL SCI ICBS, AV LOURIVAL MELO MOTA S-N, BR-57072900 MACEIO, ALAGOAS, BRAZIL.	ONCOLOGY; DENTISTRY, ORAL SURGERY & MEDICINE		1368-8375
COURTOIS E;BOULEFTOUR W;GUY J;LOUATI S;BENSADOUN R;RODRIGUEZ-LAFRASSE C;MAGNÉ N	COURTOIS, ELODIE;BOULEFTOUR, WAFA;GUY, JEAN-BAPTISTE;LOUATI, SAFA;BENSADOUN, RENE-JEAN;RODRIGUEZ-LAFRASSE, CLAIRE;MAGNE, NICOLAS	BAMPS M, 2018, FRONT ONCOL, V8, DOI 10.3389/FONC.2018.00343;BARASCH A, 2016, SUPPORT CARE CANCER, V24, P2497, DOI 10.1007/S00520-015-3051-8;BAYAT M, 2018, PROG BIOPHYS MOL BIO, V133, P36, DOI 10.1016/J.PBIOMOLBIO.2017.11.001;BENSADOUN RJ, 1999, SUPPORT CARE CANCER, V7, P244, DOI 10.1007/S005200050256;BJORDAL JM, 2011, SUPPORT CARE CANCER, V19, P1069, DOI 10.1007/S00520-011-1202-0;CHOI K, 2013, J …	BACKGROUND ORAL MUCOSITIS (OM) IS A SEVERE COMPLICATION CANCER PATIENTS UNDERGO WHEN TREATED WITH CHEMORADIOTHERAPY. PHOTOBIOMODULATION (PBM) THERAPY ALSO KNOWN AS LOW-LEVEL LASER THERAPY HAS BEEN INCREASINGLY USED FOR THE TREATMENT OF SUCH ORAL TOXICITY. THE AIM OF THIS REVIEW IS TO DISCUSS THE MECHANISMS OF PHOTOBIOMODULATION (PBM) REGARDING OM PREVENTION AND TREATMENT, AND MORE PRECISELY TO FO…	220						NEOMEDLIGHT, LYON, FRANCE.; INST CANCEROL LA LOIRE LUCIEN NEUWIRTH, DEPT RADIOTHERAPIE, F-42270 ST PRIEST EN JAREZ, FRANCE.; CTR HAUTE ENERGIE CHE, 10 BLVD PASTEUR, F-06000 NICE, FRANCE.; UNIV LYON 1, CNRS, UMR 5822,FAC MED LYON SUD, IN2P3,IPNL,PRISME,LAB RADIOBIOL CELLULAIRE & MOL, F-69921 OULLINS, FRANCE.;	INSTITUT DE CANCEROLOGIE DE LA LOIRE; UNIVERSITE CLAUDE BERNARD LYON 1; CENTRE NATIONAL DE LA RECHERCHE SCIENTIFIQUE (CNRS); CNRS - NATIONAL INSTITUTE OF NUCLEAR AND PARTICLE PHYSICS (IN2P3)			2026-01-04	ORAL MUCOSITIS; PHOTOTHERAPY; PHOTOBIOMODULATION; PREVENTION; LEVEL LASER THERAPY; MESENCHYMAL STEM-CELLS; RADIATION-INDUCED MUCOSITIS; HE-NE-LASER; IN-VITRO; PROLIFERATION; MANAGEMENT; LLLT; IRRADIATION	ORAL MUCOSITIS; PHOTOTHERAPY; PHOTOBIOMODULATION; PREVENTION	10.1186/s12903-021-01574-4	REVIEW				WAFA.BOULEFTOUR@ICLOIRE.FR					SI5QT	LEVEL LASER THERAPY; MESENCHYMAL STEM-CELLS; RADIATION-INDUCED MUCOSITIS; HE-NE-LASER; IN-VITRO; PROLIFERATION; MANAGEMENT; LLLT; PHOTOTHERAPY; IRRADIATION	1	BMC ORAL HEALTH	BMC ORAL HEALTH	ENGLISH	47	GREEN SUBMITTED, GOLD		CAMPUS, 4 CRINAN ST, LONDON N1 9XW, ENGLAND	APR 29	11	LONDON	33926421		J	BMC	2021	RODRIGUEZ-LAFRASSE, CLAIRE/G-7741-2018; BENSADOUN, RENE-JEAN/AAL-5333-2020	BOULEFTOUR, W (CORRESPONDING AUTHOR), INST CANCEROL LA LOIRE LUCIEN NEUWIRTH, DEPT RADIOTHERAPIE, F-42270 ST PRIEST EN JAREZ, FRANCE.	DENTISTRY, ORAL SURGERY & MEDICINE		1472-6831
HAFNER D;HRAST P;TOMAZEVIC T;JAZBEC J;KAVCIC M	HAFNER, DASA;HRAST, PETRA;TOMAZEVIC, TANJA;JAZBEC, JANEZ;KAVCIC, MARKO	ADNAN A, 2021, FRONT ORAL HEALTH, V2, DOI 10.3389/FROH.2021.689386;AL-ANSARI SALI, 2015, CURR ORAL HEALTH REP, V2, P202, DOI 10.1007/S40496-015-0069-4;ALQAHTANI SS, 2022, EUR REV MED PHARMACO, V26, P1648, DOI 10.26355/EURREV_202203_28233;AMADORI F, 2016, LASER MED SCI, V31, P1231, DOI 10.1007/S10103-016-1975-Y;ANSCHAU F, 2019, LASER MED SCI, V34, P1053, DOI 10.1007/S10103-019-02722-7;AVILA-SÁNCHE…	ORAL MUCOSITIS (OM) IS A COMMON SIDE EFFECT IN PATIENTS UNDERGOING CHEMOTHERAPY (CT), ESPECIALLY IN CHILDREN DUE TO THEIR RAPID EPITHELIAL MITOTIC RATE. IT HAS BEEN ASSOCIATED WITH A SIGNIFICANT REDUCTION IN LIFE QUALITY SINCE IT LEADS TO PAIN, AN INADEQUATE INTAKE OF NUTRIENTS, AN INCREASED RISK OF OPPORTUNISTIC INFECTIONS, AND INTERRUPTIONS OF CT. PHOTOBIOMODULATION (PMB) WITH LOW-LEVEL LASER T…	418						UNIV LJUBLJANA, FAC MED, LJUBLJANA 1000, SLOVENIA.; UNIV MED CTR LJUBLJANA, DEPT PEDIAT & PREVENT DENT, DENT CLIN, LJUBLJANA 1000, SLOVENIA.; UNIV MED CTR LJUBLJANA, DEPT PEDIAT HEMATOL & ONCOL, DIV PEDIAT, LJUBLJANA 1000, SLOVENIA.;	UNIVERSITY OF LJUBLJANA; UNIVERSITY MEDICAL CENTRE LJUBLJANA; UNIVERSITY MEDICAL CENTRE LJUBLJANA			2026-01-04	ORAL MUCOSITIS; ORAL STOMATITIS; LOW-LEVEL LASER THERAPY; PHOTOBIOMODULATION; CHEMOTHERAPY; PEDIATRIC POPULATION; PEDIATRIC ONCOLOGY; LOW-LEVEL LASER; OROPHARYNGEAL MUCOSITIS; THERAPY; PREVENTION; CANCER; CHILDREN; MANAGEMENT; GUIDELINE; PROTOCOL	ORAL MUCOSITIS; ORAL STOMATITIS; LOW-LEVEL LASER THERAPY; PHOTOBIOMODULATION; CHEMOTHERAPY; PEDIATRIC POPULATION; PEDIATRIC ONCOLOGY	10.3390/biom13030418	REVIEW			2218-273X	DASA.HAFNER@GMAIL.COM					A3KW1	LOW-LEVEL LASER; OROPHARYNGEAL MUCOSITIS; THERAPY; PREVENTION; CANCER; CHILDREN; MANAGEMENT; GUIDELINE; PROTOCOL	3	BIOMOLECULES	BIOMOLECULES	ENGLISH	50	GREEN SUBMITTED, GOLD		MDPI AG, GROSSPETERANLAGE 5, CH-4052 BASEL, SWITZERLAND	MAR	15	BASEL	36979353		J	MDPI	2023		HAFNER, D (CORRESPONDING AUTHOR), UNIV LJUBLJANA, FAC MED, LJUBLJANA 1000, SLOVENIA.	BIOCHEMISTRY & MOLECULAR BIOLOGY
JO I;BYEON H;BAN M;PARK J;LEE S;WON Y;EUN Y;KIM J;YANG N;LEE S;LEE P;HEO N;JO S;SEO H;KIM S;SONG H;KIM J	JO, IN-YOUNG;BYEON, HYUNG-KWON;BAN, MYUNG-JIN;PARK, JAE-HONG;LEE, SANG-CHEOL;WON, YONG KYUN;EUN, YUN-SU;KIM, JAE-YUN;YANG, NA-GYEONG;LEE, SUL-HEE;LEE, PYEONGAN;HEO, NAM-HUN;JO, SUJIN;SEO, HOONHEE;KIM, SUKYUNG;SONG, HO-YEON;KIM, JUNG-EUN	ALLISON RR, 2014, CANCER-AM CANCER SOC, V120, P1433, DOI 10.1002/CNCR.28553;AMAROLI A, 2022, INT J MOL SCI, V23, DOI 10.3390/IJMS23031372;ANDERSON CM, 2019, J CLIN ONCOL, V37, P3256, DOI 10.1200/JCO.19.01507;ANDRADE MF, 2023, PHOTONICS-BASEL, V10, DOI 10.3390/PHOTONICS10010016;ANTUNES HS, 2013, RADIOTHER ONCOL, V109, P297, DOI 10.1016/J.RADONC.2013.08.010;ASH C, 2015, J COSMET LASER THER, V17, P1…	ORAL MUCOSITIS (OM) IS A DEBILITATING ADVERSE EVENT IN PATIENTS UNDERGOING TREATMENT FOR CANCER. THIS STUDY AIMED TO EVALUATE THE THERAPEUTIC EFFECT OF A NOVEL HANDHELD PHOTOBIOMODULATION THERAPY (PBMT) DEVICE ON CHEMORADIATION THERAPY (CRT)-INDUCED OM IN PATIENTS WITH HEAD AND NECK CANCER. HEAD AND NECK CANCER PATIENTS UNDERGOING CRT WHO DEVELOPED MODERATE-TO-SEVERE OM DURING TREATMENT WERE ENRO…	241						SOONCHUNHYANG UNIV, COLL MED, DEPT RADIAT ONCOL, CHEONAN HOSP, 31 SUNCHEONHYANG 6 GIL, CHEONAN 31151, SOUTH KOREA.; SOONCHUNHYANG UNIV, COLL MED, DEPT OTORHINOLARYNGOL HEAD & NECK SURG, SEOUL HOSP, 59 DAESAGWAN RO, SEOUL 04401, SOUTH KOREA.; SOONCHUNHYANG UNIV, COLL MED, DEPT OTORHINOLARYNGOL HEAD & NECK SURG, CHEONAN HOSP, 31 SUNCHEONHYANG 6 GIL, CHEONAN 31151, SOUTH KOREA.; SOONCHUNHYANG UNIV, …	SOONCHUNHYANG UNIVERSITY; SOONCHUNHYANG UNIVERSITY; SOONCHUNHYANG UNIVERSITY; SOONCHUNHYANG UNIVERSITY; SOONCHUNHYANG UNIVERSITY; SOONCHUNHYANG UNIVERSITY; SOONCHUNHYANG UNIVERSITY; SOONCHUNHYANG UNIVERSITY; SOONCHUNHYANG UNIVERSITY; SOONCHUNHYANG UNIVERSITY			2026-01-04	PHOTOBIOMODULATION; LOW-LEVEL LASER THERAPY; CHEMORADIATION= THERAPY; ORAL MUCOSITIS; HEAD AND NECK CANCER; CASE SERIES; LEVEL LASER THERAPY; RANDOMIZED CONTROLLED-TRIAL; DOUBLE-BLIND; PHASE-III; LIGHT THERAPY; PLACEBO; RADIOTHERAPY; EFFICACY; PREVENTION; PAIN	PHOTOBIOMODULATION; LOW-LEVEL LASER THERAPY; CHEMORADIATION= THERAPY; ORAL MUCOSITIS; HEAD AND NECK CANCER; CASE SERIES	10.3390/photonics10030241	ARTICLE			2304-6732	FREESIA0210@NAVER.COM			SOONCHUNHYANG UNIVERSITY RESEARCH FUND; NATIONAL RESEARCH FOUNDATION OF KOREA [NRF-2021R1F1A1052669]; KOREAN MEDICAL DEVICE DEVELOPMENT FUND -KOREAN GOVERNMENT (MINISTRY OF SCIENCE AND ICT, MINISTRY OF TRADE INDUSTRY AND ENERGY, MINISTRY OF HEALTH AND WELFARE, AND MINISTRY OF FOOD AND DRUG SAFETY) [RS-2020-KD000281]	THIS RESEARCH WAS SUPPORTED BY THE SOONCHUNHYANG UNIVERSITY RESEARCH FUND, NATIONAL RESEARCH FOUNDATION OF KOREA (GRANT NO. NRF-2021R1F1A1052669), AND THE KOREAN MEDICAL DEVICE DEVELOPMENT FUND GRANT FUNDED BY THE KOREAN GOVERNMENT (MINISTRY OF SCIENCE AND ICT, MINISTRY OF TRADE INDUSTRY AND ENERGY, MINISTRY OF HEALTH AND WELFARE, AND MINISTRY OF FOOD AND DRUG SAFETY) [PROJECT NO. RS-2020-KD00028…	C1QD1	LEVEL LASER THERAPY; RANDOMIZED CONTROLLED-TRIAL; DOUBLE-BLIND; PHASE-III; LIGHT THERAPY; PLACEBO; RADIOTHERAPY; EFFICACY; PREVENTION; PAIN	3	PHOTONICS-BASEL	PHOTONICS	ENGLISH	74	GREEN SUBMITTED, GOLD	LEE, SANG-CHEOL/0000-0003-0139-9909; SEO, HOONHEE/0000-0002-5932-6633; KIM, JUNG EUN/0000-0002-8399-8456; JO, IN YOUNG/0000-0002-1540-8338;	ST ALBAN-ANLAGE 66, CH-4052 BASEL, SWITZERLAND	MAR	18	BASEL			J	MDPI	2023	; BAN, MYUNG/B-4619-2016; SONG, HO-YEON/G-7168-2016; WON, YONG KYUN/LKK-6853-2024	KIM, JE (CORRESPONDING AUTHOR), SOONCHUNHYANG UNIV, COLL MED, DEPT DERMATOL, CHEONAN HOSP, 31 SUNCHEONHYANG 6 GIL, CHEONAN 31151, SOUTH KOREA.	OPTICS
MARQUES M;ARÊDE L;RODRIGUES J;TAKESHITA W;GARCIA V;DE M R;THEODORO L	MARQUES, MARIANA TAKATU;AREDE, LIVIA TREVELIN;RODRIGUES, JOAO VICTOR SOARES;TAKESHITA, WILTON MITSUNARI;GARCIA, VALDIR GOUVEIA;DE MOLON, RAFAEL SCAF;THEODORO, LETICIA HELENA	A.A.O.P. DENTISTRY, 2024, DENTAL MANAGEMENT OF PEDIATRIC PATIENTS RECEIVING IMMUNOSUPPRESSIVE THERAPY AND/OR HEAD AND NECK RADIATION, P545;ALQAHTANI SS, 2022, EUR REV MED PHARMACO, V26, P1648, DOI 10.26355/EURREV_202203_28233;AVILA-SÁNCHEZ C, 2017, GAC MEX ONCOL, V16, P100, DOI 10.24875/GAMO.17000040;BORIS SP, 2016, PEDIATRIC HEMATOLOGY/ONCOLOGY AND IMMUNOPATHOLOGY, V15, P29, DOI 10.24287/1726-17…	OBJECTIVES: ORAL MUCOSITIS (OM) IS ONE OF THE MOST FREQUENT AND DEBILITATING COMPLICATIONS IN CHILDREN UNDERGOING TREATMENT FOR HEMATOLOGIC MALIGNANCIES. CURRENT MANAGEMENT STRATEGIES FOCUS ON MINIMIZING OM SEVERITY AND ALLEVIATING SYMPTOMS. THIS SYSTEMATIC REVIEW AIMED TO EVALUATE THE EFFECTIVENESS OF PHOTOBIOMODULATION (PBM) IN PREVENTING OM IN PEDIATRIC PATIENTS WITH HEMATOLOGIC MALIGNANCIES R…	106074						SAO PAULO STATE UNIV UNESP, RESIDENCY PROGRAM HOSP DENT, SCH DENT, ARACATUBA, SP, BRAZIL.; SAO PAULO STATE UNIV UNESP, CTR DENT ASSISTANCE PERSONS DISABIL CAOE, SCH DENT, ARACATUBA, SP, BRAZIL.; SAO PAULO STATE UNIV UNESP, SCH DENT, DEPT DIAGNOST & SURG, ARACATUBA, SP, BRAZIL.; LATIN AMER INST DENT RES & TEACHING ILAPEO, CURITIBA, BRAZIL.;	UNIVERSIDADE ESTADUAL PAULISTA; UNIVERSIDADE ESTADUAL PAULISTA; UNIVERSIDADE ESTADUAL PAULISTA			2026-01-04	CANCER; PHOTOBIOMODULATION, CHILDREN, LOW-LEVEL LASER THERAPY, ORAL MUCOSITIS; LOW-LEVEL LASER; OROPHARYNGEAL MUCOSITIS; MANAGEMENT; GUIDELINE; CHILDREN; THERAPY	CANCER; PHOTOBIOMODULATION, CHILDREN, LOW-LEVEL LASER THERAPY, ORAL MUCOSITIS	10.1016/j.jdent.2025.106074	REVIEW	SEP 2025		1879-176X	LETICIA.THEODORO@UNESP.BR			NATIONAL COUNCIL FOR SCIENTIFIC AND TECHNOLOGICAL DEVELOPMENT (CNPQ) [302129/2025-1]; COORDINATION FOR THE IMPROVEMENT OF HIGHER EDUCATION PERSONNEL (CAPES) [001]; SAO PAULO STATE FOUNDATION - FAPESP (FUNDACAO DE AMPARO A PESQUISA DO ESTADO DE SAO PAULO) [2023/15750-7]	NATIONAL COUNCIL FOR SCIENTIFIC AND TECHNOLOGICAL DEVELOPMENT (CNPQ) , GRANT #302129/2025-1 TO LHT. COORDINATION FOR THE IMPROVEMENT OF HIGHER EDUCATION PERSONNEL (CAPES) , #001 TO JVSR. DE MOLON RS IS CURRENTLY SUPPORTED BY GRANT PROVIDED BY SAO PAULO STATE FOUNDATION - FAPESP (FUNDACAO DE AMPARO A PESQUISA DO ESTADO DE SAO PAULO) , AWARD #2023/15750-7.	7ED9I	LOW-LEVEL LASER; OROPHARYNGEAL MUCOSITIS; CANCER; MANAGEMENT; GUIDELINE; CHILDREN; THERAPY		J DENT	J. DENT.	ENGLISH	26			125 LONDON WALL, LONDON, ENGLAND	NOV	9	LONDON	40889543		J	ELSEVIER SCI LTD	2025	DE MOLON, RAFAEL SCAF/D-6633-2012; RODRIGUES, JOAO VICTOR/AES-8950-2022; GARCIA, VALDIR/C-8765-2012; TAKESHITA, WILTON/AFS-5365-2022; THEODORO, LETICIA/KXR-0044-2024	THEODORO, LH (CORRESPONDING AUTHOR), UNESP, ARACATUBA SCH DENT, DEPT DIAG & SURG, RUA JOSE BONIFACIO 1193, BR-16015050 ARACATUBA, SP, BRAZIL.	DENTISTRY, ORAL SURGERY & MEDICINE		0300-5712
SHEN B;ZHOU Y;WU D;LIU J	SHEN, BIN;ZHOU, YAOYING;WU, DONGPING;LIU, JIANJIANG	ALFEKY FM., 2023, J PHARM NEGAT RESULT, V14, P10, DOI DOI 10.47750/PNR.2023.14.S01.02;ANTUNES HS, 2013, RADIOTHER ONCOL, V109, P297, DOI 10.1016/J.RADONC.2013.08.010;ARORA H, 2008, ORAL SURG ORAL MED O, V105, P180, DOI 10.1016/J.TRIPLEO.2007.07.043;ARYA L, 2023, STATPEARLS;BARENDREGT JJ, 2013, J EPIDEMIOL COMMUN H, V67, P974, DOI 10.1136/JECH-2013-203104;BELL A., 2023, STATPEARLS;BROWN TJ, 2020, …	NUMEROUS STUDIES HAVE EXAMINED THE EFFECTIVENESS OF PHOTOBIOMODULATION THERAPY (PBMT) IN REDUCING CHEMORADIOTHERAPY (CRT)-INDUCED ORAL MUCOSITIS (OM) IN PATIENTS WITH HEAD AND NECK CANCER (HNC). DESPITE THIS, THERE IS AN URGENT NEED TO UPDATE THE META-ANALYSES ON THIS TOPIC. THIS META-ANALYSIS AIMS TO EXPLORE THE IMPACT OF PBMT ON CRT-INDUCED OM IN THESE PATIENTS. WE CONDUCTED A SYSTEMATIC SEARCH…						936	SHAOXING PEOPLES HOSP, DEPT NURSING, SHAOXING, PEOPLES R CHINA.; SHAOXING PEOPLES HOSP, DEPT RADIOTHERAPY, SHAOXING, PEOPLES R CHINA.; SHAOXING PEOPLES HOSP, DEPT RADIOTHERAPY, 568 ZHONGXING NORTH RD, SHAOXING 312000, ZHEJIANG, PEOPLES R CHINA.;				2026-01-04	CONCURRENT RADIOTHERAPY; HEAD AND NECK CANCER; META-ANALYSIS; ORAL MUCOSITIS; PHOTOBIOMODULATION; LEVEL LASER THERAPY; CONCURRENT CHEMORADIOTHERAPY; RADIOTHERAPY; PREVENTION; CHEMOTHERAPY; LLLT	CONCURRENT RADIOTHERAPY; HEAD AND NECK CANCER; META-ANALYSIS; ORAL MUCOSITIS; PHOTOBIOMODULATION	10.1002/hed.27655	REVIEW	JAN 2024		1097-0347	WUDP6666@163.COM; JIANJIANG08@163.COM	950				KN2B1	LEVEL LASER THERAPY; CONCURRENT CHEMORADIOTHERAPY; RADIOTHERAPY; PREVENTION; CHEMOTHERAPY; LLLT	4	HEAD NECK-J SCI SPEC	HEAD NECK-J. SCI. SPEC. HEAD NECK	ENGLISH	46	BRONZE	SHEN, BIN/0009-0005-9476-5438	111 RIVER ST, HOBOKEN 07030-5774, NJ USA	APR	15	HOBOKEN	38265122		J	WILEY	2024		WU, DP; LIU, JJ (CORRESPONDING AUTHOR), SHAOXING PEOPLES HOSP, DEPT RADIOTHERAPY, 568 ZHONGXING NORTH RD, SHAOXING 312000, ZHEJIANG, PEOPLES R CHINA.	OTORHINOLARYNGOLOGY; SURGERY		1043-3074
MARTINS A;MORAIS M;SOUSA-NETO S;OTON-LEITE A;PEREIRA C;VALADARES M;FREITAS N;BATISTA A;LELES C;MENDONÇA E	MARTINS, ALLISSON F. L.;MORAIS, MARILIA O.;SOUSA-NETO, SEBASTIAO S.;OTON-LEITE, ANGELICA F.;PEREIRA, CARLOS H.;VALADARES, MARIZE C.;FREITAS, NILCEANA M. A.;BATISTA, ALINE C.;LELES, CLAUDIO R.;MENDONCA, ELISMAURO F.	ABDOLSAMADI HAMIDREZA, 2014, CHONNAM MED J, V50, P58, DOI 10.4068/CMJ.2014.50.2.58;AL-AZRI AR, 2015, J ORAL PATHOL MED, V44, P459, DOI 10.1111/JOP.12255;GONZÁLEZ-ARRIAGADA WA, 2018, J COSMET LASER THER, V20, P117, DOI 10.1080/14764172.2017.1376097;ALFADDA AA, 2012, J BIOMED BIOTECHNOL, DOI 10.1155/2012/936486;ANONYMOUS, 2017, VERSION 5 0;ANSCHAU F, 2019, LASER MED SCI, V34, P1053, DOI 10.1007/S10…	BACKGROUND AND OBJECTIVES TO INVESTIGATE PRO- AND ANTI-INFLAMMATORY CYTOKINES AND NITRITE SALIVARY LEVELS IN PATIENTS WITH HEAD AND NECK CANCER RECEIVING PHOTOBIOMODULATION THERAPY (PBMT) ASSOCIATED WITH A PREVENTIVE ORAL CARE PROGRAM (POCP), FOR PREVENTION AND CONTROL OF ORAL MUCOSITIS (OM) DURING RADIOTHERAPY (RT) ASSOCIATED OR NOT WITH CHEMOTHERAPY PROTOCOL. STUDY DESIGN/MATERIALS AND METHODS …						671	UNIV FED GOIAS, FAC ODONTOL, LAB PATOL ORAL, AVE UNIV ESQUINA COM 1A AVE,S-N SETOR UNIV, BR-74605220 GOIANIA, GO, BRAZIL.; HOSP CANC ARAUJO JORGE, SETOR ODONTOL, R-239,206 SETOR UNIV, BR-74175120 GOIANIA, GO, BRAZIL.; UNIV FED GOIAS, LAB FARMACOL & TOXICOL CELULAR, FAC FARM, 5A AVE ESQUINA COM RUA 240,S-N SETOR UNIV, BR-74605170 GOIANIA, GO, BRAZIL.; HOSP CANC ARAUJO JORGE, DEPT RADIOTERAPIA, R-2…	UNIVERSIDADE FEDERAL DE GOIAS; UNIVERSIDADE FEDERAL DE GOIAS; UNIVERSIDADE FEDERAL DE GOIAS			2026-01-04	ORAL MUCOSITIS; PHOTOBIOMODULATION THERAPY; LOW-LEVEL LASER; OXIDATIVE STRESS; LEVEL LASER THERAPY; NECK-CANCER PATIENTS; PHASE-III TRIAL; COST-EFFECTIVENESS; HEAD; CARE; COMPLICATIONS; PATHOGENESIS; PREVENTION	ORAL MUCOSITIS; PHOTOBIOMODULATION THERAPY; LOW-LEVEL LASER; OXIDATIVE STRESS	10.1002/lsm.23328	ARTICLE	SEP 2020		1096-9101	MMORAIS.ODONTO@GMAIL.COM; SEBASTIAONETO136@GMAIL.COM; ANGELICAOTHON@HOTMAIL.COM; DRCARLOSHEN@GMAIL.COM; MARIZEUFG@GMAIL.COM; NILCEANAMAYA@GMAIL.COM; CLAUDIO_LELES@UFG.BR; ELISMAUR@UFG.BR	683		FOUNDATION FOR RESEARCH SUPPORT IN THE STATE OF GOIAS-FAPEG/MINISTRY OF HEALTH OF BRAZIL/BRAZILIAN NATIONAL COUNCIL FOR SCIENTIFIC AND TECHNOLOGICAL DEVELOPMENT-CNPQ-PROGRAMA PESQUISA PARA O SUS [201710267001233]; CNPQ [307906-7]	WE THANK THE FOUNDATION FOR RESEARCH SUPPORT IN THE STATE OF GOIAS-FAPEG/MINISTRY OF HEALTH OF BRAZIL/BRAZILIAN NATIONAL COUNCIL FOR SCIENTIFIC AND TECHNOLOGICAL DEVELOPMENT-CNPQ-PROGRAMA PESQUISA PARA O SUS (201710267001233), AND CNPQ GRANT (307906-7) FOR FUNDING THIS STUDY. ALL PARTICIPANTS SIGNED INFORMED CONSENT TO PARTICIPATE IN THIS STUDY.	SS3AH	LEVEL LASER THERAPY; NECK-CANCER PATIENTS; PHASE-III TRIAL; OXIDATIVE STRESS; COST-EFFECTIVENESS; HEAD; CARE; COMPLICATIONS; PATHOGENESIS; PREVENTION	5	LASER SURG MED	LASERS SURG. MED.	ENGLISH	69		FREITAS, NILCEANA/0000-0002-9445-8674; SILVÉRIO SOUSA NETO, SEBASTIÃO/0000-0001-8890-8723; MORAIS, MARILIA/0000-0002-0498-4778; VALADARES, MARIZE CAMPOS/0000-0002-0379-1325; MARTINS, ALLISSON/0000-0002-4729-6916; LELES, CLAUDIO/0000-0002-6812-4849;	111 RIVER ST, HOBOKEN 07030-5774, NJ USA	JUL	13	HOBOKEN	32997817		J	WILEY	2021	; SILVÉRIO SOUSA NETO, SEBASTIÃO/JAC-0656-2023; LELES, CLAUDIO/A-4524-2013; BATISTA, ALINE/F-6935-2015; MENDONÇA, ELISMAURO/AAF-8319-2021	MENDONÇA, EF (CORRESPONDING AUTHOR), UNIV FED GOIAS, FAC ODONTOL, LAB PATOL ORAL, AVE UNIV ESQUINA COM 1A AVE,S-N SETOR UNIV, BR-74605220 GOIANIA, GO, BRAZIL.; MENDONÇA, EF (CORRESPONDING AUTHOR), HOSP CANC ARAUJO JORGE, DEPT RADIOTERAPIA, R-239,206,SETOR UNIV, BR-74175120 GOIANIA, GO, BRAZIL.	DERMATOLOGY; SURGERY		0196-8092
BIALA M	BIALA, MICHELLE	ANTUNES HS, 2007, BLOOD, V109, P2250, DOI 10.1182/BLOOD-2006-07-035022;BEZINELLI LM, 2021, SUPPORT CARE CANCER, V29, P6891, DOI 10.1007/S00520-021-06268-9;BEZINELLI LM, 2014, HEMATOL ONCOL, V32, P31, DOI 10.1002/HON.2050;ELAD S, 2020, CANCER-AM CANCER SOC, V126, P4423, DOI 10.1002/CNCR.33100, 10.1002/CNCR.28592;FERREIRA B, 2016, SUPPORT CARE CANCER, V24, P1035, DOI 10.1007/S00520-015-2881-8;FULTO…	BACKGROUND: ORAL MUCOSITIS (OM) IS A HIGHLY DEBILITATING COMPLICATION OF HIGH-DOSE CHEMOTHERAPY AND TOTAL BODY IRRADIATION USED IN CONDITIONING REGIMENS FOR HEMATOPOIETIC STEM CELL TRANSPLANTATION (HSCT). RESEARCH HAS STUDIED LOW-LEVEL LASER THERAPY (LLLT) AS AN ALTERNATIVE TREATMENT FOR OM BECAUSE OF ITS ANTI-INFLAMMATORY ACTIVITY, BIOMODULATION, AND ANALGESIC EFFECTS. OBJECTIVES: THIS STUDY REV…						293	HOSP UNIV PENN, SCH NURSING, ONCOL UNIT, PHILADELPHIA, PA 19104 USA.;	UNIVERSITY OF PENNSYLVANIA			2026-01-04	ORAL MUCOSITIS; LOW-LEVEL LASER THERAPY; HEMATOPOIETIC STEM CELL TRANSPLANTATION	ORAL MUCOSITIS; LOW-LEVEL LASER THERAPY; HEMATOPOIETIC STEM CELL TRANSPLANTATION	10.1188/22.CJON.293-299	REVIEW			1538-067X	MICHELLE.BIALA@PENNMEDICINE.UPENN.EDU	+				R3AT1		3	CLIN J ONCOL NURS	CLIN. J. ONCOL. NURS.	ENGLISH	18			125 ENTERPRISE DR, PITTSBURGH, PA 15275 USA	JUN	8	PITTSBURGH	35604727		J	ONCOLOGY NURSING SOC	2022		BIALA, M (CORRESPONDING AUTHOR), HOSP UNIV PENN, SCH NURSING, ONCOL UNIT, PHILADELPHIA, PA 19104 USA.	ONCOLOGY; NURSING		1092-1095
PARRA-ROJAS S;VELÁZQUEZ-CAYÓN R;CIORTAN-POP M;MARTINS M;SPANEMBERG J	PARRA-ROJAS, SUSELL;VELAZQUEZ-CAYON, ROCIO TRINIDAD;CIORTAN-POP, MARIA ELENA;MARTINS, MANOELA DOMINGUES;SPANEMBERG, JULIANA CASSOL	AHMED K.M., 2015, EUR. SCI. J, V27, P1857;AL-RUDAYNI AHM, 2021, INT J ENV RES PUB HE, V18, DOI 10.3390/IJERPH18147418;ANSCHAU F, 2019, LASER MED SCI, V34, P1053, DOI 10.1007/S10103-019-02722-7;ARBABI-KALATI FARSHID, 2013, ACTA MED IRAN, V51, P157;BELORUSSIAN STATE MEDICAL UNIVERSITY MINSK REPUBLIC OF BELARUS, 2016, PEDIATRIC HEMATOLOGY/ONCOLOGY AND IMMUNOPATHOLOGY, V15, P29, DOI 10.20953/1726-170…	BACKGROUND/OBJECTIVES: ORAL MUCOSITIS (OM) IS THE MOST COMMON ACUTE COMPLICATION AMONG CANCER PATIENTS. IT INITIALLY MANIFESTS AS AN INFLAMMATORY PROCESS, BEGINNING WITH ERYTHEMA AND EDEMA OF THE ORAL MUCOSA, PROGRESSING TO EROSIVE LESIONS, AND ULTIMATELY LEADING TO HIGHLY PAINFUL ULCERS. THIS SYSTEMATIC REVIEW SEEKS TO EVALUATE THE EFFICACY OF PREVENTIVE PBM PROTOCOLS IN MITIGATING CHEMOTHERAPY-…	268						FERNANDO PESSOA CANARY ISL UNIV, FAC HLTH SCI, DEPT DENT, ORAL MED & PHOTOTHERAPY RES GRP OMEP, GRAN CANARIA 35450, SPAIN.; FERNANDO PESSOA CANARY ISL UNIV, FAC HLTH SCI, DEPT DENT, GRAN CANARIA 35450, SPAIN.; UNIV FED RIO GRANDE DO SUL, DEPT ORAL PATHOL, BR-90010150 PORTO ALEGRE, BRAZIL.;	UNIVERSIDAD FERNANDO PESSOA CANARIAS; UNIVERSIDAD FERNANDO PESSOA CANARIAS; UNIVERSIDADE FEDERAL DO RIO GRANDE DO SUL			2026-01-04	ORAL MUCOSITIS; PHOTOBIOMODULATION; CHEMOTHERAPY; RADIOTHERAPY; PREVENTIVE PROTOCOLS; LOW-LEVEL LASER; STEM-CELL TRANSPLANTATION; PEDIATRIC-PATIENTS; CHEMORADIATION THERAPY; MANAGEMENT; HEAD; THERAPY/PHOTOBIOMODULATION; EFFICACY	ORAL MUCOSITIS; PHOTOBIOMODULATION; CHEMOTHERAPY; RADIOTHERAPY; PREVENTIVE PROTOCOLS	10.3390/biomedicines13020268	REVIEW			2227-9059	SPARRA@UFPCANARIAS.ES; RVELAZQUEZ@UFPCANARIAS.ES; MECIORTAN@GMAIL.COM; MANOMARTINS@GMAIL.COM; JCASSOL@UFPCANARIAS.ES			FERNANDO PESSOA CANARY ISLANDS UNIVERSITY (UFPC)	ARTICLE PROCESSING CHARGE (APC) WAS PARTIALLY PROVIDED BY THE FERNANDO PESSOA CANARY ISLANDS UNIVERSITY (UFPC).	Y2J7K	LOW-LEVEL LASER; STEM-CELL TRANSPLANTATION; PEDIATRIC-PATIENTS; CHEMORADIATION THERAPY; MANAGEMENT; HEAD; THERAPY/PHOTOBIOMODULATION; EFFICACY	2	BIOMEDICINES	BIOMEDICINES	ENGLISH	52	GREEN SUBMITTED, GOLD	MARTINS, MANOELA DOMINGUES/0000-0001-8662-5965; PARRA-ROJAS, SUSELL/0000-0002-5198-8771; CASSOL SPANEMBERG, JULIANA/0000-0002-9381-0058; VELÁZQUEZ CAYÓN, ROCIO TRINIDAD/0009-0004-7412-0387	MDPI AG, GROSSPETERANLAGE 5, CH-4052 BASEL, SWITZERLAND	FEB	13	BASEL	40002682		J	MDPI	2025	MARTINS, MANOELA DOMINGUES/G-8209-2012; CASSOL SPANEMBERG, JULIANA/ITT-6764-2023; VELÁZQUEZ CAYÓN, ROCIO TRINIDAD/MHP-9302-2025	SPANEMBERG, JC (CORRESPONDING AUTHOR), FERNANDO PESSOA CANARY ISL UNIV, FAC HLTH SCI, DEPT DENT, ORAL MED & PHOTOTHERAPY RES GRP OMEP, GRAN CANARIA 35450, SPAIN.	BIOCHEMISTRY & MOLECULAR BIOLOGY; RESEARCH & EXPERIMENTAL MEDICINE; PHARMACOLOGY & PHARMACY
LEGOUTÉ F;BENSADOUN R;SEEGERS V;POINTREAU Y;CARON D;LANG P;PRÉVOST A;MARTIN L;SCHICK U;MORVANT B;CAPITAIN O;CALAIS G;JADAUD E	LEGOUTE, FLORENCE;BENSADOUN, RENE-JEAN;SEEGERS, VALERIE;POINTREAU, YOANN;CARON, DELPHINE;LANG, PHILIPPE;PREVOST, ALAIN;MARTIN, LAURENT;SCHICK, ULRIKE;MORVANT, BENJAMIN;CAPITAIN, OLIVIER;CALAIS, GILLES;JADAUD, ERIC	ANTUNES HS, 2013, RADIOTHER ONCOL, V109, P297, DOI 10.1016/J.RADONC.2013.08.010;ANTUNES HS, 2007, BLOOD, V109, P2250, DOI 10.1182/BLOOD-2006-07-035022;ARBABI-KALATI FARSHID, 2013, ACTA MED IRAN, V51, P157;BENSADOUN RJ, 2012, CURR OPIN ONCOL, V24, P363, DOI 10.1097/CCO.0B013E328352EAA3;BONNER JA, 2006, NEW ENGL J MED, V354, P567, DOI 10.1056/NEJMOA053422;BONNER JA, 2010, LANCET ONCOL, V11, P21, DO…	BACKGROUNDLOW-LEVEL LASER THERAPY (LLLT) ALSO CALLED PHOTOBIOMODULATION THERAPY (PBMT) COULD REDUCE ORAL MUCOSITIS (OM) INCIDENCE AND SEVERITY IN HEAD AND NECK CANCER PATIENTS TREATED BY CHEMORADIOTHERAPY, HOWEVER RANDOMISED DATA ABOUT EFFICACY AND SAFETY ARE MISSING WITH CURATIVE DOSE 4J/CM(2).METHODSTHIS PHASE III TRIAL WAS CONDUCTED IN PATIENTS WITH ORAL CAVITY, OR ORO/HYPOPHARYNGEAL CANCERS (…	83						INST CANCEROL OUEST PAUL PAPIN, DEPT RADIOTHERAPIE, 15 RUE ANDRE BOQUEL, F-49055 ANGERS 02, FRANCE.; CTR HAUTE ENERGIE ONCOL RADIOTHERAPIE, 10 BLVD PASTEUR, F-06000 NICE, FRANCE.; INST CANCEROL OUEST PAUL PAPIN, DIRECT RECH CLIN & INNOVAT, 15 RUE ANDRE BOQUEL, F-49055 ANGERS 02, FRANCE.; CLIN VICTOR HUGO, CTR JEAN BERNARD, 9 RUE BEAUVERGER, F-72000 LE MANS, FRANCE.; GRP HOSP PITIE SALPETRIERE, SI…	UNICANCER; INSTITUT DE CANCEROLOGIE DE L'OUEST (ICO); UNICANCER; INSTITUT DE CANCEROLOGIE DE L'OUEST (ICO); ASSISTANCE PUBLIQUE HOPITAUX PARIS (APHP); HOPITAL UNIVERSITAIRE PITIE-SALPETRIERE - APHP; SORBONNE UNIVERSITE; UNICANCER; INSTITUT JEAN GODINOT; CHU BREST; UNIVERSITE DE BRETAGNE OCCIDENTALE; UNIVERSITE D'ANGERS; CENTRE HOSPITALIER UNIVERSITAIRE D'ANGERS; UNICANCER; INSTITUT DE CANCEROLOGI…			2026-01-04	ORAL MUCOSITIS; CHEMORADIOTHERAPY; HEAD AND NECK CANCER; LASERTHERAPY; SUPPORTIVE CARE; INDUCED ORAL MUCOSITIS; SQUAMOUS-CELL CARCINOMA; QUALITY-OF-LIFE; CONCURRENT CHEMORADIOTHERAPY; PLUS CETUXIMAB; RADIOTHERAPY; PREVENTION; CHEMOTHERAPY; IMPACT; MANAGEMENT	ORAL MUCOSITIS; CHEMORADIOTHERAPY; HEAD AND NECK CANCER; LASERTHERAPY; SUPPORTIVE CARE	10.1186/s13014-019-1292-2	ARTICLE			1748-717X	FLORENCE.LEGOUTE@ICO.UNICANCER.FR			NATIONAL PUBLIC GRANT (PHRC 2008)	THIS TRIAL WAS FUNDED THANKS TO A NATIONAL PUBLIC GRANT (PHRC 2008).	HZ4WF	INDUCED ORAL MUCOSITIS; SQUAMOUS-CELL CARCINOMA; QUALITY-OF-LIFE; CONCURRENT CHEMORADIOTHERAPY; PLUS CETUXIMAB; RADIOTHERAPY; PREVENTION; CHEMOTHERAPY; IMPACT; MANAGEMENT		RADIAT ONCOL	RADIAT. ONCOL.	ENGLISH	39	GREEN SUBMITTED, GOLD	LEGOUTÉ, FLORENCE/0000-0002-7652-0120;	CAMPUS, 4 CRINAN ST, LONDON N1 9XW, ENGLAND	MAY 22	11	LONDON	31118057		J	BMC	2019	; LANG, PHILIPPE/E-5192-2012; BENSADOUN, RENE-JEAN/AAL-5333-2020	LEGOUTÉ, F (CORRESPONDING AUTHOR), INST CANCEROL OUEST PAUL PAPIN, DEPT RADIOTHERAPIE, 15 RUE ANDRE BOQUEL, F-49055 ANGERS 02, FRANCE.	ONCOLOGY; RADIOLOGY, NUCLEAR MEDICINE & MEDICAL IMAGING
GUIMARAES D;OTA T;DA S D;ALMEIDA F;SCHALCH T;DEANA A;ALVES J J;FERNANDES K	GUIMARAES, DOUGLAS MAGNO;NUNES OTA, TAMARA MELO;CALIXTO DA SILVA, DIEGO ASSUNCAO;DA SILVA ALMEIDA, FABIO DE LUCAS;SCHALCH, TATIANA DIAS;DEANA, ALESSANDRO MELO;ALVES JUNIOR, JOSE MIGUEL;SANTOS FERNANDES, KRISTIANNE PORTA	BAHARVAND M, 2017, J CLIN DIAGN RES;BLIJLEVENS N, 2007, ANN ONCOL, V18, P817, DOI 10.1093/ANNONC/MDL332;FREITAS ACC, 2014, PHOTOMED LASER SURG, V32, P81, DOI 10.1089/PHO.2013.3576;CORAZZA AV, 2007, PHOTOMED LASER SURG, V25, P102, DOI 10.1089/PHO.2006.2011;CORTI L, 2006, PHOTOMED LASER SURG, V24, P207, DOI 10.1089/PHO.2006.24.207;DEN HOED MAH, 2015, PHARMACOGENOMICS J, V15, P248, DOI 10.1038/TPJ.2…	PURPOSE THE OBJECTIVE OF THE PRESENT STUDY WAS TO COMPARE THE EFFICACY OF PHOTOBIOMODULATION WITH LOW-LEVEL LASER THERAPY (LLLT) OR LIGHT-EMITTING DIODE THERAPY (LEDT) DEVICES FOR THE PREVENTION AND TREATMENT OF ORAL MUCOSITIS IN PEDIATRIC PATIENTS DIAGNOSED WITH ACUTE LYMPHOBLASTIC LEUKEMIA UNDERGOING CHEMOTHERAPY WITH HIGH DOSES OF METHOTREXATE (MTX). METHODS EIGHTY PATIENTS WERE RANDOMLY DIVID…						6441	PEDIAT ONCOL HOSP OCTAVIO LOBO, 1394 QUATORZE ABRIL SIDE ST, BR-66063005 BELEM, PARA, BRAZIL.; UNIV CTR PARA, DENT SCH, 927 NOVE JANEIRO ST, BR-66060575 BELEM, PARA, BRAZIL.; NOVE JULHO UNIV UNINOVE, POSTGRAD PROGRAM BIOPHOTON APPL HLTH SCI, 249 VERGUEIRO ST, BR-01504001 SAO PAULO, SP, BRAZIL.;	CENTRO UNIVERSITARIO DO ESTADO DO PARA (CESUPA); UNIVERSIDADE NOVE DE JULHO			2026-01-04	ORAL MUCOSITIS; PHOTOBIOMODULATION; LOW-LEVEL LASER THERAPY; LIGHT-EMITTING DIODE THERAPY; HIGH-DOSES METHOTREXATE; ACUTE LYMPHOBLASTIC-LEUKEMIA; PREVENTION; THERAPY; PALIFERMIN; PHOTOTHERAPY	ORAL MUCOSITIS; PHOTOBIOMODULATION; LOW-LEVEL LASER THERAPY; LIGHT-EMITTING DIODE THERAPY; HIGH-DOSES METHOTREXATE	10.1007/s00520-021-06206-9	ARTICLE	APR 2021		1433-7339	DOUGLAS_GUIMA@HOTMAIL.COM	6447				UU8HK	ACUTE LYMPHOBLASTIC-LEUKEMIA; PREVENTION; THERAPY; PALIFERMIN; PHOTOTHERAPY	11	SUPPORT CARE CANCER	SUPPORT. CARE CANCER	ENGLISH	28		FERNANDES, KRISTIANNE/0000-0001-7156-9286; DEANA, ALESSANO MELO/0000-0002-0014-6953; GUIMARAES, DOUGLAS/0000-0001-7856-1324; ALMEIDA, FÁBIO/0000-0001-5762-9297; DA SILVA, DIEGO ASSUNÇÃO CALIXTO/0000-0003-1725-2928	ONE NEW YORK PLAZA, SUITE 4600, NEW YORK, NY, UNITED STATES	NOV	7	NEW YORK	33893842		J	SPRINGER	2021	FERNANDES, KRISTIANNE/I-4417-2016; DEANA, ALESSANO MELO/K-4787-2012; GUIMARAES, DOUGLAS/AAP-8971-2021	GUIMARAES, DM (CORRESPONDING AUTHOR), PEDIAT ONCOL HOSP OCTAVIO LOBO, 1394 QUATORZE ABRIL SIDE ST, BR-66063005 BELEM, PARA, BRAZIL.; GUIMARAES, DM (CORRESPONDING AUTHOR), UNIV CTR PARA, DENT SCH, 927 NOVE JANEIRO ST, BR-66060575 BELEM, PARA, BRAZIL.; GUIMARAES, DM (CORRESPONDING AUTHOR), NOVE JULHO UNIV UNINOVE, POSTGRAD PROGRAM BIOPHOTON APPL HLTH SCI, 249 VERGUEIRO ST, BR-01504001 SAO PAULO, SP…	ONCOLOGY; HEALTH CARE SCIENCES & SERVICES; REHABILITATION		0941-4355
LUITEL B;DUGGISANI T;LUITEL A;LAROCCO J	LUITEL, BIBHUS;DUGGISANI, TANUSH;LUITEL, ANUJ;LAROCCO, JOHN	ABUELMAKAREM HS, 2019, BIOSENSORS-BASEL, V9, DOI 10.3390/BIOS9010028;AGOSTINIS P, 2011, CA-CANCER J CLIN, V61, P250, DOI 10.3322/CAAC.20114;ANIOGO EC, 2019, CANCER CELL INT, V19, DOI 10.1186/S12935-019-0815-0;AVCI P, 2013, SEMIN CUTAN MED SURG, V32, P41;BARASCH A, 2020, SUPPORT CARE CANCER, V28, P2721, DOI 10.1007/S00520-019-05060-0;CARLI JPD, 2022, THE JOURNAL OF CONTEMPORARY DENTAL PRACTICE, V2…	THE AIM OF THE PRESENT SYSTEMATIC REVIEW IS TO EVALUATE THE EFFECTS OF DIFFERENT PHOTOBIOMODULATION THERAPY (PBMT) APPROACHES IN ONCOLOGICAL TREATMENT PRACTICES. THE REVIEW FOLLOWS THE PRISMA GUIDELINES. SPECIFICALLY, THE REVIEW IS COMPOSED OF LASER PBMT AND LED PBMT. A TOTAL OF 23 STUDIES WERE INCLUDED, 14 INVESTIGATING LASER PBMT AND 9 EXAMINING LED PBMT. IN VITRO STUDIES DEMONSTRATED LASER PBM…	1447653						OHIO STATE UNIV, COLUMBUS, OH 43210 USA.; OHIO STATE UNIV, WEXNER MED CTR, PSYCHIAT & BEHAV SCI, COLUMBUS, OH 43210 USA.;	UNIVERSITY SYSTEM OF OHIO; OHIO STATE UNIVERSITY; UNIVERSITY SYSTEM OF OHIO; OHIO STATE UNIVERSITY			2026-01-04	PHOTOBIOMODUATION; ONCOLOGY; PHOTOBIOMODULATION THERAPY; RADIATION THERAPY; LOW LEVEL LIGHT THERAPY (LLLT); PHOTODYNAMIC THERAPY; CANCER	PHOTOBIOMODUATION; ONCOLOGY; PHOTOBIOMODULATION THERAPY; RADIATION THERAPY; LOW LEVEL LIGHT THERAPY (LLLT)	10.3389/fonc.2024.1447653	REVIEW				JOHN.LAROCCO@OSUMC.EDU					J5L5F	PHOTODYNAMIC THERAPY; CANCER		FRONT ONCOL	FRONT. ONCOL.	ENGLISH	32	GREEN SUBMITTED, GOLD	LAROCCO, JOHN/0000-0003-2116-5720	AVENUE DU TRIBUNAL FEDERAL 34, LAUSANNE, CH-1015, SWITZERLAND	OCT 8	10	LAUSANNE	39439950		J	FRONTIERS MEDIA SA	2024		LAROCCO, J (CORRESPONDING AUTHOR), OHIO STATE UNIV, WEXNER MED CTR, PSYCHIAT & BEHAV SCI, COLUMBUS, OH 43210 USA.	ONCOLOGY		2234-943X
NASCIMENTO R;NERI B;MOUTINHO M;FORTUNA T;MARTINS G;CARRERA M;LIMA H	NASCIMENTO, REBECA BARROS;NERI, BRUNA PORTELA;MOUTINHO, MYLENA MELO;FORTUNA, TILA;MARTINS, GABRIELA BOTELHO;CARRERA, MANOELA;LIMA, HAYANA RAMOS	ALVES LDB, 2021, HEAD NECK-J SCI SPEC, V43, P1652, DOI 10.1002/HED.26620;BAMPS M, 2018, FRONT ONCOL, V8, DOI 10.3389/FONC.2018.00343;BLAKAJ A, 2019, ORAL ONCOL, V95, P29, DOI 10.1016/J.ORALONCOLOGY.2019.05.013;CARLI JPD, 2022, THE JOURNAL OF CONTEMPORARY DENTAL PRACTICE, V23, P31, DOI 10.5005/JP-JOURNALS-10024-3277, 10.5005/JP-JOURNALS-10024-3277, DOI 10.5005/JP-JOURNALS-10024-3277;CARVALHO CG, 2…	PURPOSE CONSIDERING THE TUMOR IN THE ORAL CAVITY OR THE OROPHARYNX AND NASOPHARYNX REGION MIGHT BE AN AGGRAVATING FACTOR FOR ORAL MUCOSITIS (OM) MANIFESTATION, THE PRESENT STUDY AIMED TO EVALUATE WHETHER THE LOCATION OF THE TUMOR AND THE USE OF PHOTOBIOMODULATION THERAPY (PBMT) MIGHT AFFECT THE FREQUENCY OF ORAL CANDIDIASIS (OC) DURING RADIOTHERAPY (RT) AND/OR CHEMOTHERAPY (CT) TREATMENTS. METHOD…	508						UNIV FED BAHIA, FAC DENT, SALVADOR, BA, BRAZIL.; UNIV FED BAHIA, FAC PHYSIOTHERAPY, SALVADOR, BA, BRAZIL.; INST HLTH SCI, INTERACT PROC ORGANS & SYST POST GRAD PROGRAM, SALVADOR, BA, BRAZIL.; UNIV FED BAHIA, MULTIDISCIPLINARY INST REHABIL & HLTH, SALVADOR, BA, BRAZIL.; UNIV ESTADO BAHIA, DEPT LIFE SCI, SALVADOR, BA, BRAZIL.; FED UNIV SOUTHERN BAHIA, CTR HLTH SCI, PRACA JOANA ANGEL, BR-45988058 TE…	UNIVERSIDADE FEDERAL DA BAHIA; UNIVERSIDADE FEDERAL DA BAHIA; UNIVERSIDADE FEDERAL DA BAHIA; UNIVERSIDADE DO ESTADO BAHIA			2026-01-04	HEAD AND NECK CANCER; ORAL MUCOSITIS; ORAL CANDIDIASIS; RADIOTHERAPY; CHEMOTHERAPY; PHOTOBIOMODULATION THERAPY; LOW-LEVEL LASER; CANCER; COMPLICATIONS; PREVENTION	HEAD AND NECK CANCER; ORAL MUCOSITIS; ORAL CANDIDIASIS; RADIOTHERAPY; CHEMOTHERAPY; PHOTOBIOMODULATION THERAPY	10.1007/s00520-024-08724-8	ARTICLE			1433-7339	REBECABARROSN@GMAIL.COM; BRUNAPNERI@GMAIL.COM; MOUTINHOMY@GMAIL.COM; TILAFORTUNA@GMAIL.COM; GBMARTINSBA@GMAIL.COM; MANOELA_P@HOTMAIL.COM; HAYANA.LIMA@UFSB.EDU.BR			BAHIA RESEARCH FOUNDATION (FAPESB) [2014/7926]	THE AUTHORS WOULD LIKE TO GRATEFULLY ACKNOWLEDGE THE FINANCIAL SUPPORT OF THE BAHIA RESEARCH FOUNDATION (FAPESB) (PROCESS NUMBERS 2014/7926), THE SOCIAL WORKS IRM & ATILDE; DULCE (OSID) AND MR. EZEQUIEL NASCIMENTO FOR THE SUPPORT WITH FIGURE SCHEME.	YR4T3	LOW-LEVEL LASER; CANCER; COMPLICATIONS; PREVENTION	8	SUPPORT CARE CANCER	SUPPORT. CARE CANCER	ENGLISH	36		FREIRE, TILA/0000-0002-9676-9185; NASCIMENTO, REBECA/0000-0002-9360-9725; CARRERA, MANOELA/0000-0002-3711-5835; MOUTINHO, MYLENA/0000-0002-6266-6890; RAMOS LIMA, HAYANA/0000-0001-9227-7565; BOTELHO MARTINS, GABRIELA/0000-0002-0917-4598	ONE NEW YORK PLAZA, SUITE 4600, NEW YORK, NY, UNITED STATES	AUG	10	NEW YORK	38992294		J	SPRINGER	2024	; CARRERA, MANOELA/JOZ-3043-2023; RAMOS LIMA, HAYANA/GPT-1618-2022	LIMA, HR (CORRESPONDING AUTHOR), FED UNIV SOUTHERN BAHIA, CTR HLTH SCI, PRACA JOANA ANGEL, BR-45988058 TEIXEIRA DE FREITAS, BA, BRAZIL.	ONCOLOGY; HEALTH CARE SCIENCES & SERVICES; REHABILITATION		0941-4355
REDMAN M;HARRIS K;PHILLIPS B	REDMAN, MELODY GRACE;HARRIS, KATHERINE;PHILLIPS, BOB S.	AHMED KM., 2015, EUR SCI J, V11, P209;AMADORI F, 2016, LASER MED SCI, V31, P1231, DOI 10.1007/S10103-016-1975-Y;ANONYMOUS, 2009, BMJ-BRIT MED J, V6, PE1000097, DOI DOI 10.1136/BMJ.B2700, 10.1371/JOURNAL.PMED.1000097, 10.1371/JOURNAL.PMED1000097, DOI 10.1136/BMJ.B2535, 10.1136/BMJ.B2700;ANONYMOUS, ESTIMATING THE SAMPLE MEAN AND STANDARD DEVIATION FROM THE SAMPLE SIZE M, RANGE AND/OR INTERQUARTILE …	A META-ANALYSIS AND SYSTEMATIC REVIEW OF SAFETY AND EFFICACY OF USING LOW-LEVEL LASER THERAPY FOR ORAL MUCOSITIS IN PAEDIATRIC CANCER PATIENTS - AS THE TITLE SAYS. LOOKS PROMISING BUT MORE DATA ARE REQUIRED REGARDING EFFICACY, AND THE AVAILABILITY AND COST OF SUCH AN APPROACH. OBJECTIVE TO ASSESS THE EFFICACY OF ORAL LOW-LEVEL LASER THERAPY (LLLT) - ALSO KNOWN AS PHOTOBIOMODULATION - IN THE REDUC…						128	UNIV SHEFFIELD, DEPT ONCOL & METAB, SHEFFIELD, S YORKSHIRE, ENGLAND.; LEEDS TEACHING HOSP NHS TRUST, YORKSHIRE REG GENET SERV, LEEDS, W YORKSHIRE, ENGLAND.; UNIV LIVERPOOL, DEPT MED EDUC, LIVERPOOL, MERSEYSIDE, ENGLAND.; UNIV YORK, CTR REVIEWS & DISSEMINAT, YORK, N YORKSHIRE, ENGLAND.;	UNIVERSITY OF SHEFFIELD; UNIVERSITY OF LEEDS; UNIVERSITY OF LIVERPOOL; UNIVERSITY OF YORK - UK			2026-01-04	PAIN; TECHNOLOGY; CHEMOTHERAPY; PREVENTION; TRANSPLANTATION; TRIAL; LLLT	PAIN; TECHNOLOGY	10.1136/archdischild-2020-321216	ARTICLE	JUL 2021		1468-2044	MELOREDMAN@GMAIL.COM	133		MEDICAL RESEARCH COUNCIL [G0800472] FUNDING SOURCE: RESEARCHFISH; NATIONAL INSTITUTE FOR HEALTH RESEARCH [PDF-2014-07-072] FUNDING SOURCE: RESEARCHFISH; MEDICAL RESEARCH COUNCIL [G0800472] FUNDING SOURCE: MEDLINE		YM5UF	CHEMOTHERAPY; PREVENTION; TRANSPLANTATION; TRIAL; LLLT	2	ARCH DIS CHILD	ARCH. DIS. CHILD.	ENGLISH	39	GREEN ACCEPTED, BRONZE	REDMAN, MELODY/0000-0003-3112-3188; PHILLIPS, BOB/0000-0002-4938-9673	BRITISH MED ASSOC HOUSE, TAVISTOCK SQUARE, LONDON WC1H 9JR, ENGLAND	FEB	6	LONDON	34230010		J	BMJ PUBLISHING GROUP	2022	; PHILLIPS, BOB/AAI-2612-2020	REDMAN, MG (CORRESPONDING AUTHOR), LEEDS TEACHING HOSP NHS TRUST, YORKSHIRE REG GENET SERV, LEEDS, W YORKSHIRE, ENGLAND.	PEDIATRICS		0003-9888
NUNES L;DE A J;SOUZA A;SILVA R;LANZA C;KAKEHASI F;MESQUITA R;ABREU L;TRAVASSOS D;SILVA T	MENDES NUNES, LAIZ FERNANDES;ALMEIDA DE ARRUDA, JOSE ALCIDES;SOUZA, ALESSANDRA FIGUEIREDO;COSTA SILVA, RAISSA CRISTINA;MOREIRA LANZA, CELIA REGINA;KAKEHASI, FABIANA MARIA;MESQUITA, RICARDO ALVES;ABREU, LUCAS GUIMARAES;TRAVASSOS, DENISE VIEIRA;SILVA, TARCILIA APARECIDA	ALLEN G, 2018, J PEDIAT HEMATOL ONC, V40, P15, DOI 10.1097/MPH.0000000000000970;ANTUNES HS, 2016, ORAL ONCOL, V52, P85, DOI 10.1016/J.ORALONCOLOGY.2015.10.022;ANTUNES HS, 2007, BLOOD, V109, P2250, DOI 10.1182/BLOOD-2006-07-035022;ARIFA RDN, 2014, AM J PATHOL, V184, P2023, DOI 10.1016/J.AJPATH.2014.03.012;BEZINELLI LM, 2014, HEMATOL ONCOL, V32, P31, DOI 10.1002/HON.2050;BOWEN J, 2019, SUPPORT CARE…	THE USE OF PHOTOBIOMODULATION THERAPY (PBMT) IN THE PREVENTION OF ORAL MUCOSITIS (OM) IN PAEDIATRIC CARE HAS INCREASED. IN THIS ARTICLE, WE REPORT DATA OF PAEDIATRIC ONCOLOGY/HAEMATOPOIETIC STEM CELL TRANSPLANTATION (HSCT) PATIENTS TREATED WITH PBMT TO PREVENT CHEMOTHERAPY-INDUCED OM. A RETROSPECTIVE STUDY WAS CONDUCTED AT A BRAZILIAN REFERRAL SERVICE. PROPHYLACTIC PBMT WAS USED IN CHILDREN AND A…						1857	UNIV FED MINAS GERAIS, HOSP CLIN, BELO HORIZONTE, MG, BRAZIL.; UNIV FED MINAS GERAIS, SCH DENT, DEPT ORAL SURG PATHOL & CLIN DENT, AV PRESIDENTE ANTONIO CARLOS 6627,ROOM 3204, BR-31270910 BELO HORIZONTE, MG, BRAZIL.; UNIV FED MINAS GERAIS, SCH MED, DEPT PAEDIAT, BELO HORIZONTE, MG, BRAZIL.; UNIV FED MINAS GERAIS, SCH DENT, DEPT CHILDS & ADOLESCENTS ORAL HLTH, BELO HORIZONTE, MG, BRAZIL.; UNIV FED…	UNIVERSIDADE FEDERAL DE MINAS GERAIS; UNIVERSIDADE FEDERAL DE MINAS GERAIS; UNIVERSIDADE FEDERAL DE MINAS GERAIS; UNIVERSIDADE FEDERAL DE MINAS GERAIS; UNIVERSIDADE FEDERAL DE MINAS GERAIS			2026-01-04	CANCER; CHEMOTHERAPY; HAEMATOPOIETIC STEM CELL TRANSPLANTATION; METHOTREXATE; ORAL MUCOSITIS; PAEDIATRIC ONCOLOGY; PREVENTION; CHILDREN; METAANALYSIS; POPULATION; ACTIVATION; RADIATION; OUTCOMES; RISK; HEAD	CANCER; CHEMOTHERAPY; HAEMATOPOIETIC STEM CELL TRANSPLANTATION; METHOTREXATE; ORAL MUCOSITIS; PAEDIATRIC ONCOLOGY	10.1007/s10103-020-03060-9	ARTICLE	JUN 2020		1435-604X	SILVA.TARCILIA@GMAIL.COM	1866		COORDENACAO DE APERFEICOAMENTO DE PESSOAL DE NIVEL SUPERIOR (CAPES), BRAZIL [001]	THIS STUDY WAS SUPPORTED BY COORDENACAO DE APERFEICOAMENTO DE PESSOAL DE NIVEL SUPERIOR (CAPES, FINANCE CODE 001), BRAZIL. L.F.M.N. AND J.A.A.A. ARE RECIPIENTS OF POSTGRADUATE FELLOWSHIPS.	NR9US	PREVENTION; CANCER; CHILDREN; METAANALYSIS; POPULATION; ACTIVATION; RADIATION; OUTCOMES; RISK; HEAD	8	LASER MED SCI	LASERS MED. SCI.	ENGLISH	50		TRAVASSOS, DENISE/0000-0003-2084-9557; SILVA, TARCILIA/0000-0001-9623-7835;	236 GRAYS INN RD, 6TH FLOOR, LONDON WC1X 8HL, ENGLAND	OCT	10	LONDON	32535807		J	SPRINGER LONDON LTD	2020	DA SILVA, TARCÍLIA/O-7530-2015; ABREU, LUCAS/I-7369-2016; SILVA, TARCILIA/O-7530-2015; MESQUITA, RICARDO/H-3256-2014	SILVA, TA (CORRESPONDING AUTHOR), UNIV FED MINAS GERAIS, SCH DENT, DEPT ORAL SURG PATHOL & CLIN DENT, AV PRESIDENTE ANTONIO CARLOS 6627,ROOM 3204, BR-31270910 BELO HORIZONTE, MG, BRAZIL.	ENGINEERING; SURGERY		0268-8921
KHALIL M;HAMADAH O;SAIFO M	KHALIL, MARWA;HAMADAH, OMAR;SAIFO, MAHER	AGRAWAL T, 2014, DOSE-RESPONSE, V12, P619, DOI 10.2203/DOSE-RESPONSE.14-032.AGRAWAL;AMADORI F, 2016, LASER MED SCI, V31, P1231, DOI 10.1007/S10103-016-1975-Y;ARBABI-KALATI FARSHID, 2013, ACTA MED IRAN, V51, P157;AVILA-SÁNCHEZ C, 2017, GAC MEX ONCOL, V16, P100, DOI 10.24875/GAMO.17000040;BASILE D, 2019, CANCERS, V11, DOI 10.3390/CANCERS11060857;BENSADOUN RJ, 2012, CURR OPIN ONCOL, V24, P363, DOI 1…	BACKGROUND: GIVEN THE SUFFERING EXPERIENCED BY CANCER PATIENTS, EFFECTIVE SOLUTIONS MUST BE FOUND TO PREVENT THE MOST PAINFUL AND DEBILITATING SIDE EFFECTS OF ANTICANCER TREATMENT. THE USE OF PHOTOBIOMODULATION (PBM) WITH SPECIFIC PARAMETERS HAS BEEN PROPOSED TO PREVENT ORAL MUCOSITIS IN ADULTS UNDERGOING HEMATOPOIETIC STEM CELL TRANSPLANTATION AS WELL AS IN HEAD AND NECK CANCER PATIENTS RECEIVIN…						597	DAMASCUS UNIV, FAC DENT, DEPT ORAL MED, DAMASCUS, SYRIA.; DAMASCUS UNIV, HIGHER INST LASER RES & APPLICAT, DAMASCUS, SYRIA.; DAMASCUS UNIV, FAC MED, DEPT MED ONCOL, DAMASCUS, SYRIA.; DAMASCUS UNIV, ALBAIROUNI UNIV HOSP, DAMASCUS, SYRIA.;	DAMASCUS UNIVERSITY; DAMASCUS UNIVERSITY; DAMASCUS UNIVERSITY; DAMASCUS UNIVERSITY			2026-01-04	PHOTOBIOMODULATION; PRECONDITIONING; CHEMOTHERAPY; ORAL MUCOSITIS; LOW-LEVEL LASER; PEDIATRIC-PATIENTS; THERAPY; HEAD; ASSOCIATION; EFFICACY; LIGHT; TRIAL	PHOTOBIOMODULATION; PRECONDITIONING; CHEMOTHERAPY; ORAL MUCOSITIS	10.1089/photob.2023.0075	REVIEW			2578-5478	MARWA.KHALIL@DAMASCUSUNIVERSITY.EDU.SY	607		DAMASCUS UNIVERSITY [501100020595]	THIS RESEARCH IS FUNDED BY DAMASCUS UNIVERSITY-FUNDER NO. 501100020595.	Y7PD4	LOW-LEVEL LASER; PEDIATRIC-PATIENTS; THERAPY; HEAD; ASSOCIATION; EFFICACY; LIGHT; TRIAL	11	PHOTOBIOMOD PHOTOMED	PHOTOBIOMODULATION PHOTOMED. LASER SURG.	ENGLISH	58			140 HUGUENOT STREET, 3RD FL, NEW ROCHELLE, NY 10801 USA	NOV 1	11	NEW ROCHELLE	37976239		J	MARY ANN LIEBERT, INC	2023		KHALIL, M (CORRESPONDING AUTHOR), DAMASCUS UNIV, FAC DENT, DEPT ORAL MED, DAMASCUS, SYRIA.	SURGERY
DE S P;GODÓI I;BRITO G;LEITAO R;DE A A;DE M C	DE SALES, PAULO VICTOR ALVES;GODOI, ISABELLA PIASSI DIAS;BRITO, GERLY ANNE DE CASTRO;LEITAO, RENATA CARVALHO;DE ARAUJO, AURIGENA ANTUNES;DE MEDEIROS, CAROLINE ADDISON CARVALHO XAVIER	AIMBIRE F, 2008, INT IMMUNOPHARMACOL, V8, P603, DOI 10.1016/J.INTIMP.2007.12.007;ANTUNES HS, 2018, LASER MED SCI, V33, P11, DOI 10.1007/S10103-017-2313-8;ARJMAND B, 2021, J LASERS MED SCI, V12, DOI 10.34172/JLMS.2021.42;BASSO FG, 2015, PHOTOCHEM PHOTOBIOL, V91, P952, DOI 10.1111/PHP.12445;BASSO FG, 2013, LASER MED SCI, V28, P367, DOI 10.1007/S10103-012-1057-8;COLELLA G, 2023, CURR ONCOL, V30, P96…	PURPOSE: TO CONDUCT A SYSTEMATIC REVIEW OFTHE MECHANISMS OF PHOTOBIOMODULATION THERAPY(PBMT)FORTREATING OR PREVENTING ORAL MUCOSITIS (OM) CAUSED BY ANTINEOPLASTICTHERAPY. METHODS: FOLLOWING PRISMA 2020 GUIDELINES, A SEARCH WAS CONDUCTED IN MEDLINE, LATIN AMERICAN AND CARIBBEAN HEALTH SCIENCES LITERATURE (LILACS), SCIENTIFIC ELECTRONIC LIBRARY ONLINE (SCIELO), AND BIBLIOGRAFIA BRASILEIRA DE ODONTO…	E403125						UNIV FED RIO DE JANEIRO, INST PHARMACEUT SCI, MULTIDISCIPLINARY CTR MACAE, MACAE, RJ, BRAZIL.; UNIV FED RIO DE JANEIRO, HLTH TECHNOL ASSESSMENT CTR, MANAGEMENT ECON HLTH EDUC & PHARMACEUT SERV, RIO DE JANEIRO, RJ, BRAZIL.; UNIV FED CEARA, FAC MED, POST GRAD PROGRAM MORPHOFUNCT SCI, FORTALEZA, CE, BRAZIL.; UNIV FED RIO GRANDE DO NORTE, DEPT BIOPHYS & PHARMACOL, POST GRAD PROGRAM PHARMACEUT SCI, NA…	UNIVERSIDADE FEDERAL DO RIO DE JANEIRO; UNIVERSIDADE FEDERAL DO RIO DE JANEIRO; UNIVERSIDADE FEDERAL DO CEARA; UNIVERSIDADE FEDERAL DO RIO GRANDE DO NORTE; UNIVERSIDADE FEDERAL DO RIO GRANDE DO NORTE; UNIVERSIDADE FEDERAL DO RIO GRANDE DO NORTE; UNIVERSIDADE FEDERAL DO RIO GRANDE DO NORTE			2026-01-04	STOMATITIS; LOW-LEVEL LIGHT THERAPY; DRUG THERAPY; RADIOTHERAPY; LEVEL LASER THERAPY; IRRADIATION PROMOTES; NECK-CANCER; KERATINOCYTES; CHEMORADIOTHERAPY; HEAD	STOMATITIS; LOW-LEVEL LIGHT THERAPY; DRUG THERAPY; RADIOTHERAPY	10.1590/acb403125	REVIEW			1678-2674	CAROLAUFRN@GMAIL.COM			COORDENACAO DE APERFEICOAMENTO DE PESSOAL DE NIVEL SUPERIOR [308983/20222-0]; CONSELHO NACIONAL DE DESENVOLVIMENTO CIENTIFICO E TECNOLOGICO [001]	COORDENAC & ATILDE;O DE APERFEICOAMENTO DE PESSOAL DE NIVEL SUPERIOR FINANCE CODE 001 CONSELHO NACIONAL DE DESENVOLVIMENTO CIENTIFICO E TECNOLOGICO GRANT NO.: 308983/20222-0	1AW1U	LEVEL LASER THERAPY; IRRADIATION PROMOTES; NECK-CANCER; KERATINOCYTES; CHEMORADIOTHERAPY; HEAD		ACTA CIR BRAS	ACTA CIR. BRAS.	ENGLISH	45	GREEN SUBMITTED, GOLD	GODOI, ISABELLA/0000-0002-0568-6625; SALES, PAULO/0009-0001-8440-4285; LEITAO, RENATA/0000-0003-0202-771X; DE CASTRO BRITO, GERLY ANNE/0000-0002-8214-4379	ALAMEDA RIO CLARO, 179-41, SAO PAULO, SP 01332-010, BRAZIL		15	SAO PAULO	40172371		J	ACTA CIRURGICA BRASILEIRA	2025	DE ARAUJO, AURIGENA/ABI-8455-2020; GODOI, ISABELLA/G-3544-2019; LEITAO, RENATA/ABF-9158-2020; DE CASTRO BRITO, GERLY ANNE/C-8597-2013	DE MEDEIROS, CACX (CORRESPONDING AUTHOR), UNIV FED RIO DE JANEIRO, INST PHARMACEUT SCI, MULTIDISCIPLINARY CTR MACAE, MACAE, RJ, BRAZIL.; DE MEDEIROS, CACX (CORRESPONDING AUTHOR), UNIV FED RIO GRANDE DO NORTE, POST GRAD PROGRAM BIOTECHNOL, NORTHEAST BIOTECHNOL NETWORK, NATAL, RN, BRAZIL.; DE MEDEIROS, CACX (CORRESPONDING AUTHOR), UNIV FED RIO GRANDE DO NORTE, POST GRAD PROGRAM BIOCHEM & MOL BIOL, …	SURGERY		0102-8650
ZADIK Y;ARANY P;FREGNANI E;BOSSI P;ANTUNES H;BENSADOUN R;GUEIROS L;MAJORANA A;NAIR R;RANNA V;TISSING W;VADDI A;LUBART R;MIGLIORATI C;LALLA R;CHENG K;ELAD S	ZADIK, YEHUDA;ARANY, PRAVEEN R.;FREGNANI, EDUARDO RODRIGUES;BOSSI, PAOLO;ANTUNES, HELITON SPINDOLA;BENSADOUN, RENE-JEAN;GUEIROS, LUIZ ALCINO;MAJORANA, ALESSANDRA;NAIR, RAJ G.;RANNA, VINISHA;TISSING, WIM J. E.;VADDI, ANUSHA;LUBART, RACHEL;MIGLIORATI, CESAR AUGUSTO;LALLA, RAJESH V.;CHENG, KARIS KIN FONG;ELAD, SHARON	GONZÁLEZ-ARRIAGADA WA, 2018, J COSMET LASER THER, V20, P117, DOI 10.1080/14764172.2017.1376097;AMADORI F, 2016, LASER MED SCI, V31, P1231, DOI 10.1007/S10103-016-1975-Y;ANDERS JJ, 2015, PHOTOMED LASER SURG, V33, P183, DOI 10.1089/PHO.2015.9848;ANTUNES HS, 2017, ORAL ONCOL, V71, P11, DOI 10.1016/J.ORALONCOLOGY.2017.05.018;ANTUNES HS, 2013, RADIOTHER ONCOL, V109, P297, DOI 10.1016/J.RADONC.2013.08.…	PURPOSE TO SYSTEMATICALLY REVIEW THE LITERATURE AND UPDATE THE EVIDENCE-BASED CLINICAL PRACTICE GUIDELINES FOR THE USE OF PHOTOBIOMODULATION (PBM), SUCH AS LASER AND OTHER LIGHT THERAPIES, FOR THE PREVENTION AND/OR TREATMENT OF ORAL MUCOSITIS (OM). METHODS A SYSTEMATIC REVIEW WAS CONDUCTED BY THE MUCOSITIS STUDY GROUP OF THE MULTINATIONAL ASSOCIATION OF SUPPORTIVE CARE IN CANCER/INTERNATIONAL SOC…						3969	ISRAEL DEF FORCES, MED CORPS, ORAL & MAXILLOFACIAL CTR, DEPT ORAL MED, TEL HASHOMER, ISRAEL.; HEBREW UNIV JERUSALEM, HADASSAH SCH DENT MED, DEPT ORAL MED SEDAT & MAXILLOFACIAL IMAGING, POB 12272, IL-9112102 JERUSALEM, ISRAEL.; SUNY BUFFALO, SCH DENT MED ENGN & APPL SCI, DEPT ORAL BIOL & BIOMED ENGN, 3435 MAIN ST,B36A FOSTER HALL, BUFFALO, NY 14214 USA.; HOSP SIRIO LIBANES SAO PAULO, ORAL MED SERV…	HEBREW UNIVERSITY OF JERUSALEM; STATE UNIVERSITY OF NEW YORK (SUNY) SYSTEM; UNIVERSITY AT BUFFALO, SUNY; HOSPITAL SIRIO LIBANES; UNIVERSITY OF BRESCIA; HOSPITAL SPEDALI CIVILI BRESCIA; NATIONAL CANCER INSTITUTE (INCA); UNIVERSIDADE FEDERAL DE PERNAMBUCO; GRIFFITH UNIVERSITY; GOLD COAST UNIVERSITY HOSPITAL; ICAHN SCHOOL OF MEDICINE AT MOUNT SINAI; UNIVERSITY OF GRONINGEN; UNIVERSITY OF ROCHESTER; …	MASCC ISOO		2026-01-04	CANCER; CHEMOTHERAPY; LASER THERAPY; LED; LLLT; LOW-LEVEL LASER THERAPY; PREVENTION; TREATMENT; ORAL COMPLICATIONS OF CANCER THERAPY; ORAL MUCOSITIS; PAIN; PHOTOBIOMODULATION; PHOTOBIOSTIMULATION; RADIOTHERAPY; STOMATITIS; EVIDENCE-BASED; GUIDELINES; LOW-LEVEL LASER; STEM-CELL TRANSPLANTATION; RADIATION-INDUCED MUCOSITIS; LOW-ENERGY LASER; QUALITY-OF-LIFE; LOW-POWER LASER; HE-NE-LASER; PHASE-III …	CANCER; CHEMOTHERAPY; LASER THERAPY; LED; LLLT; LOW-LEVEL LASER THERAPY; PREVENTION; TREATMENT; ORAL COMPLICATIONS OF CANCER THERAPY; ORAL MUCOSITIS; PAIN; PHOTOBIOMODULATION; PHOTOBIOSTIMULATION; RADIOTHERAPY; STOMATITIS; EVIDENCE-BASED; GUIDELINES	10.1007/s00520-019-04890-2	REVIEW			1433-7339	YEHUDA.ZADIK@MAIL.HUJI.AC.IL; PRARANY@BUFFALO.EDU; EDUARDOFREGNANI@ME.COM; PAOLO.BOSSI@UNIBS.IT; HSPINDOLA@INCA.GOV.BR; RENEJEAN.BENSADOUN@CHE-NICE.COM; LUIZ.MGUEIROS@UFPE.BR; ALESSANDRA.MAJORANA@UNIBS.IT; R.NAIR@GRIFFITH.EDU.AU; VINISHA.RANNA@MOUNTSINAI.ORG; W.J.E.TISSING@UMCG.NL; ANUSHAREDDY999@GMAIL.COM; RACHEL.LUBART@BIU.AC.IL; CMIGLIORATI@DENTAL.UFL.EDU; LALLA@UCHC.EDU; KARIS_CHENG@NUHS.EDU.…	3983				IW9OO	LOW-LEVEL LASER; STEM-CELL TRANSPLANTATION; RADIATION-INDUCED MUCOSITIS; LOW-ENERGY LASER; QUALITY-OF-LIFE; LOW-POWER LASER; HE-NE-LASER; PHASE-III TRIAL; PEDIATRIC-PATIENTS; ECONOMIC OUTCOMES	10	SUPPORT CARE CANCER	SUPPORT. CARE CANCER	ENGLISH	85	GREEN SUBMITTED, GREEN PUBLISHED, BRONZE	ZADIK, YEHUDA/0000-0002-6062-6529; CHENG, KARIS KIN-FONG/0000-0002-4760-4771; ANTUNES, HELITON/0000-0002-1076-8019; VADDI, ANUSHA/0000-0002-3588-872X; MIGLIORATI, CESAR/0000-0002-2535-2606; BOSSI, PAOLO/0000-0003-0135-0224; NAIR, RAJ/0000-0002-9881-8585	233 SPRING ST, NEW YORK, NY 10013 USA	OCT	15	NEW YORK	31286228		J	SPRINGER	2019	ZADIK, YEHUDA/H-7242-2019; ANTUNES, HELITON/F-6645-2012; VADDI, ANUSHA/GZG-4326-2022; BOSSI, PAOLO/IAR-1470-2023; BENSADOUN, RENE-JEAN/AAL-5333-2020; GUEIROS, LUIZ/B-6429-2015; FREGNANI, EDUARDO/AAM-4482-2020; ARANY, PRAVEEN/S-5329-2019; NAIR, RAJ/AAF-9598-2020	ZADIK, Y (CORRESPONDING AUTHOR), ISRAEL DEF FORCES, MED CORPS, ORAL & MAXILLOFACIAL CTR, DEPT ORAL MED, TEL HASHOMER, ISRAEL.; ZADIK, Y (CORRESPONDING AUTHOR), HEBREW UNIV JERUSALEM, HADASSAH SCH DENT MED, DEPT ORAL MED SEDAT & MAXILLOFACIAL IMAGING, POB 12272, IL-9112102 JERUSALEM, ISRAEL.; ARANY, PR (CORRESPONDING AUTHOR), SUNY BUFFALO, SCH DENT MED ENGN & APPL SCI, DEPT ORAL BIOL & BIOMED ENGN…	ONCOLOGY; HEALTH CARE SCIENCES & SERVICES; REHABILITATION		0941-4355
KARAMAN K;SARICA A;TUNC S;KARAMAN S	KARAMAN, KAMURAN;SARICA, AYCA;TUNC, SERAP KESKIN;KARAMAN, SERAP	AHMED KM., 2015, EUR SCI J, V11, P209;ALVARINO-MARTIN CARLOS, 2014, J CLIN EXP DENT, V6, PE74, DOI 10.4317/JCED.51313;AMADORI F, 2016, LASER MED SCI, V31, P1231, DOI 10.1007/S10103-016-1975-Y;ANSCHAU F, 2019, LASER MED SCI, V34, P1053, DOI 10.1007/S10103-019-02722-7;BENSADOUN RJ, 2012, CURR OPIN ONCOL, V24, P363, DOI 10.1097/CCO.0B013E328352EAA3;BJORDAL JM, 2011, SUPPORT CARE CANCER, V19, P1069, …	BACKGROUND AND AIM: ORAL MUCOSITIS (OM) IS A COMMON SIDE EFFECT OF SYSTEMIC CHEMOTHERAPY (CT) IN CANCER PATIENTS. THE AIM WAS TO EVALUATE THE EFFECT OF LOW-LEVEL LASER THERAPY (LLLT) FOR THE TREATMENT OF CT-INDUCED OM CHILDREN. PATIENTS AND METHODS: THE STUDY WAS CARRIED OUT IN 40 PEDIATRIC PATIENTS 3 TO 18 YEARS OF AGE, WHO WERE HOSPITALIZED FOR THE DIAGNOSIS OF LEUKEMIA AND UNDERWENT CT BETWEEN…						E199	YUZUNCU YIL UNIV, DEPT PEDIAT HEMATOL, TR-65200 VAN, TURKEY.; YUZUNCU YIL UNIV, DEPT PEDIAT, VAN, TURKEY.; YUZUNCU YIL UNIV, DEPT ORAL & MAXILLOFACIAL SURG, VAN, TURKEY.;	YUZUNCU YIL UNIVERSITY; YUZUNCU YIL UNIVERSITY; YUZUNCU YIL UNIVERSITY			2026-01-04	CHILDREN; CHEMOTHERAPY; LOW-LEVEL LASER THERAPY; ORAL MUCOSITIS; INDUCED ORAL MUCOSITIS; LOW-ENERGY LASER; PREVENTION; METAANALYSIS; IRRADIATION; LLLT	CHILDREN; CHEMOTHERAPY; LOW-LEVEL LASER THERAPY; ORAL MUCOSITIS	10.1097/MPH.0000000000002306	ARTICLE			1536-3678	KAMURAN_KARAMAN@HOTMAIL.COM; AYCASARICA1990@HOTMAIL.COM; SERAPKESKIN0165@HOTMAIL.COM; SERAPKILICKARAMAN@GMAIL.COM	E203				YC1BB	INDUCED ORAL MUCOSITIS; LOW-ENERGY LASER; PREVENTION; METAANALYSIS; IRRADIATION; LLLT	1	J PEDIAT HEMATOL ONC	J. PEDIATR. HEMATOL. ONCOL.	ENGLISH	33			TWO COMMERCE SQ, 2001 MARKET ST, PHILADELPHIA, PA 19103 USA	JAN	5	PHILADELPHIA	34986132		J	LIPPINCOTT WILLIAMS & WILKINS	2022	KARAMAN, SERAP/AAQ-2958-2021; KARAMAN, KAMURAN/JEN-1033-2023	KARAMAN, K (CORRESPONDING AUTHOR), YUZUNCU YIL UNIV, DEPT PEDIAT HEMATOL, TR-65200 VAN, TURKEY.	ONCOLOGY; HEMATOLOGY; PEDIATRICS		1077-4114
ANTUNES H;SCHLUCKEBIER L;HERCHENHORN D;SMALL I;ARAÚJO C;VIÉGAS C;RAMPINI M;FERREIRA E;DIAS F;TEICH V;TEICH N;FERREIRA C	ANTUNES, HELITON S.;SCHLUCKEBIER, LUCIENE FONTES;HERCHENHORN, DANIEL;SMALL, ISABELE A.;ARAUJO, CARLOS M. M.;PAIS VIEGAS, CELIA MARIA;RAMPINI, MARIANA P.;FERREIRA, ELZA M. S.;DIAS, FERNANDO L.;TEICH, VANESSA;TEICH, NELSON;FERREIRA, CARLOS G.	AGENCIA NACIONAL DE VIGILANCIA SANITARIA, 2012, LIST PREC MED;ANONYMOUS, 2013, AM SOC CLIN ONCOL ED;ANONYMOUS, 1979, HDB REP RES CANC TRE;ANONYMOUS, 1996, CANCER PAIN RELIEF;ANTUNES HS, 2013, RADIOTHER ONCOL, V109, P297, DOI 10.1016/J.RADONC.2013.08.010;ANTUNES HS, 2007, BLOOD, V109, P2250, DOI 10.1182/BLOOD-2006-07-035022;ARORA H, 2008, ORAL SURG ORAL MED O, V105, P180, DOI 10.1016/J.TRIPLEO.200…	BACKGROUND: ORAL MUCOSITIS IS A MAJOR EVENT INCREASING TREATMENT COSTS OF HEAD AND NECK SQUAMOUS CELL CARCINOMA (HNSCC) PATIENTS TREATED WITH CHEMORADIATION (CRT). THIS STUDY WAS DESIGNED TO ESTIMATE THE COST-EFFECTIVENESS OF LOW-LEVEL LASER THERAPY (LLLT) TO PREVENT ORAL MUCOSITIS IN HNSCC PATIENTS RECEIVING CRT. METHODS: FROM JUNE 2007 TO DECEMBER 2010, 94 PATIENTS WITH HNSCC OF NASOPHARYNX, OR…						85	INST NACL CANC INCA, DIV CLIN RES, BR-20231050 RIO DE JANEIRO, RJ, BRAZIL.; INCA, DIV CLIN ONCOL, RIO DE JANEIRO, BRAZIL.; INCA, DIV RADIAT ONCOL, RIO DE JANEIRO, BRAZIL.; INCA, DIV HEAD & NECK SURG, RIO DE JANEIRO, BRAZIL.; INST COI EDUC & PESQUISA, RIO DE JANEIRO, BRAZIL.; BRAZILIAN NETWORK CLIN CANC RES RNPCC, RIO DE JANEIRO, BRAZIL.; DOR INST RES & EDUC IDOR, RIO DE JANEIRO, BRAZIL.;	NATIONAL CANCER INSTITUTE (INCA); NATIONAL CANCER INSTITUTE (INCA); NATIONAL CANCER INSTITUTE (INCA); NATIONAL CANCER INSTITUTE (INCA); IDOR - INSTITUTO D'OR DE ENSINO E PESQUISA			2026-01-04	COST-EFFECTIVENESS; LOW-LEVEL LASER THERAPY; ORAL MUCOSITIS; HEAD AND NECK CANCER; RADIOTHERAPY; CHEMOTHERAPY; QUALITY OF LIFE; INDUCED ORAL MUCOSITIS; RADIATION-INDUCED MUCOSITIS; RANDOMIZED CONTROLLED-TRIAL; SQUAMOUS-CELL CARCINOMA; PREVENTION; CHEMORADIOTHERAPY; RADIOCHEMOTHERAPY; MANAGEMENT	COST-EFFECTIVENESS; LOW-LEVEL LASER THERAPY; ORAL MUCOSITIS; HEAD AND NECK CANCER; RADIOTHERAPY; CHEMOTHERAPY; QUALITY OF LIFE	10.1016/j.oraloncology.2015.10.022	ARTICLE			1879-0593	HSPINDOLA@INCA.GOV.BR	90		DMC (SAO CARLOS, SAO PAULO, BRAZIL)	THE AUTHORS DECLARE THEY HAVE NO CONFLICT OF INTEREST AND THAT THE STUDY WAS NOT FUNDED BY DMC (SAO CARLOS, SAO PAULO, BRAZIL).	CZ1AB	INDUCED ORAL MUCOSITIS; RADIATION-INDUCED MUCOSITIS; RANDOMIZED CONTROLLED-TRIAL; SQUAMOUS-CELL CARCINOMA; PREVENTION; RADIOTHERAPY; CHEMORADIOTHERAPY; CHEMOTHERAPY; RADIOCHEMOTHERAPY; MANAGEMENT		ORAL ONCOL	ORAL ONCOL.	ENGLISH	28		ANTUNES, HELITON/0000-0002-1076-8019; SMALL, ISABELE/0000-0003-0598-9295; SCHLUCKEBIER, LUCIENE/0000-0003-2857-2927; TEICH, VANESSA/0000-0002-8539-6037; LUIZ DIAS, FERNANDO/0000-0003-1000-7436	PO BOX 211, 1000 AE AMSTERDAM, NETHERLANDS	JAN	6	AMSTERDAM	26559740		J	ELSEVIER SCIENCE BV	2016	ANTUNES, HELITON/F-6645-2012; FERREIRA, CARLOS/AAD-4104-2020; ARAUJO, CARLOS/F-8246-2015; VIEGAS, CELIA/E-3825-2013	ANTUNES, HS (CORRESPONDING AUTHOR), INST NACL CANC INCA, COORDINAT CLIN RES, RUA ANDRE CAVALCANTE 37,2 ANDAR, BR-20231050 RIO DE JANEIRO, RJ, BRAZIL.	ONCOLOGY; DENTISTRY, ORAL SURGERY & MEDICINE		1368-8375
ANTUNES H;HERCHENHORN D;SMALL I;ARAÚJO C;VIÉGAS C;RAMOS G;DIAS F;FERREIRA C	ANTUNES, HELITON S.;HERCHENHORN, DANIEL;SMALL, ISABELE A.;ARAUJO, CARLOS M. M.;PAIS VIEGAS, CELIA MARIA;RAMOS, GABRIELA DE ASSIS;DIAS, FERNANDO L.;FERREIRA, CARLOS G.	ANG KK, 2010, NEW ENGL J MED, V363, P24, DOI 10.1056/NEJMOA0912217;ANONYMOUS, NAT CANC I COMM TOX;ANONYMOUS, J CLIN ONCOL;ANONYMOUS, 2013, GLOBOCAN 2012 V1 0 C;ANTUNES HS, 2013, RADIOTHER ONCOL, V109, P297, DOI 10.1016/J.RADONC.2013.08.010;BRIZEL DM, 1998, NEW ENGL J MED, V338, P1798, DOI 10.1056/NEJM199806183382503;CALAIS G, 1999, J NATL CANCER I, V91, P2081, DOI 10.1093/JNCI/91.24.2081;DENIS F,…	BACKGROUND: THE IMPACT OF LOW-LEVEL LASER THERAPY (LLLT) TO PREVENT ORAL MUCOSITIS IN PATIENTS TREATED WITH EXCLUSIVE CHEMORADIATION THERAPY REMAINS UNKNOWN. THIS STUDY EVALUATED THE OVERALL, DISEASEFREE AND PROGRESSION-FREE SURVIVAL OF THESE PATIENTS. METHODS: OVERALL, DISEASE-FREE AND PROGRESSION-FREE SURVIVAL OF 94 PATIENTS DIAGNOSED WITH OROPHARYNX, NASOPHARYNX, AND HYPOPHARYNX CANCER, WHO PA…						11	INST NACL CANC INCA, CLIN RES DIV, RUA ANDRE CAVALCANTE 37,2 ANDAR, BR-20231050 RIO DE JANEIRO, RJ, BRAZIL.; GRP ONCOL DOR, RIO DE JANEIRO, BRAZIL.; INST NACL CANC INCA, RADIAT ONCOL DIV, RIO DE JANEIRO, BRAZIL.; INST NACL CANC INCA, HEAD & NECK SURG DIV, RIO DE JANEIRO, BRAZIL.; DOR INST RES & EDUC, RIO DE JANEIRO, BRAZIL.;	NATIONAL CANCER INSTITUTE (INCA); NATIONAL CANCER INSTITUTE (INCA); NATIONAL CANCER INSTITUTE (INCA); IDOR - INSTITUTO D'OR DE ENSINO E PESQUISA			2026-01-04	LOW-LEVEL LASER THERAPY; ORAL MUCOSITIS; HEAD AND NECK CANCER; RADIOTHERAPY; CHEMOTHERAPY; OVERALL SURVIVAL; DISEASE-FREE SURVIVAL; PROGRESSION-FREE SURVIVAL; SQUAMOUS-CELL CARCINOMA; LOCALLY ADVANCED HEAD; HUMAN-PAPILLOMAVIRUS; RADIOCHEMOTHERAPY	LOW-LEVEL LASER THERAPY; ORAL MUCOSITIS; HEAD AND NECK CANCER; RADIOTHERAPY; CHEMOTHERAPY; OVERALL SURVIVAL; DISEASE-FREE SURVIVAL; PROGRESSION-FREE SURVIVAL	10.1016/j.oraloncology.2017.05.018	ARTICLE			1879-0593	HSPINDOLA@INCA.GOV.BR	15				FA5DX	SQUAMOUS-CELL CARCINOMA; LOCALLY ADVANCED HEAD; HUMAN-PAPILLOMAVIRUS; CHEMOTHERAPY; RADIOTHERAPY; RADIOCHEMOTHERAPY		ORAL ONCOL	ORAL ONCOL.	ENGLISH	19		LUIZ DIAS, FERNANDO/0000-0003-1000-7436; ANTUNES, HELITON/0000-0002-1076-8019; SMALL, ISABELE/0000-0003-0598-9295; RAMOS, GABRIELA/0000-0001-9689-8692;	RADARWEG 29, 1043 NX AMSTERDAM, NETHERLANDS	AUG	5	AMSTERDAM	28688677		J	ELSEVIER	2017	FERREIRA, CARLOS/AAD-4104-2020; ARAUJO, CARLOS/F-8246-2015; ANTUNES, HELITON/F-6645-2012; VIEGAS, CELIA/E-3825-2013	ANTUNES, HS (CORRESPONDING AUTHOR), INST NACL CANC INCA, CLIN RES DIV, RUA ANDRE CAVALCANTE 37,2 ANDAR, BR-20231050 RIO DE JANEIRO, RJ, BRAZIL.	ONCOLOGY; DENTISTRY, ORAL SURGERY & MEDICINE		1368-8375
BARATI S;MOTEVASSELI S;SAEDI H;AMIRI P;FEKRAZAD R	BARATI, SHADI;MOTEVASSELI, SAFA;SAEDI, HAMID SAEIDI;AMIRI, PANTEA;FEKRAZAD, REZA	ALLENDE JB, 2024, PHOTODIAGN PHOTODYN, V49, DOI 10.1016/J.PDPDT.2024.104293;AMADORI F, 2016, LASER MED SCI, V31, P1231, DOI 10.1007/S10103-016-1975-Y;ARORA H, 2008, ORAL SURG ORAL MED O, V105, P180, DOI 10.1016/J.TRIPLEO.2007.07.043;ATWIINE F, 2024, ASIA-PAC J CLIN ONCO, V20, P354, DOI 10.1111/AJCO.14044;BARASCH A, 2003, ORAL ONCOL, V39, P91, DOI 10.1016/S1368-8375(02)00033-7;CARL W, 1984, QUINTE…	PURPOSE: MUCOSITIS IS A COMMON AND DEBILITATING SIDE EFFECT OF CANCER TREATMENT, CAUSING SIGNIFICANT PAIN AND DISCOMFORT. THIS STUDY AIMED TO EVALUATE THE EFFECTIVENESS OF PHOTOBIOMODULATION IN TREATING MUCOSITIS INDUCED BY CHEMORADIOTHERAPY IN CANCER PATIENTS. METHODS: THIS RANDOMIZED, SINGLE-BLIND CLINICAL TRIAL INVOLVED 36 PATIENTS WITH GRADE 3-4 ORAL MUCOSITIS. THE TEST GROUP (N = 18) RECEIVE…	113115						GUILAN UNIV MED SCI, DENT SCI RES CTR, SCH DENT, DEPT ORAL & MAXILLOFACIAL SURG, RASHT, IRAN.; GUILAN UNIV MED SCI, RADIAT ONCOL, RASHT, IRAN.; AJA UNIV MED SCI, RADIAT SCI RES CTR, TEHRAN, IRAN.; UNIVERSAL SCI EDUC & RES NETWORK USERN, INT NETWORK PHOTO MED & PHOTO DYNAM THERAPY INPMPD, TEHRAN, IRAN.;	GUILAN UNIVERSITY OF MEDICAL SCIENCES; GUILAN UNIVERSITY OF MEDICAL SCIENCES; AJA UNIVERSITY OF MEDICAL SCIENCES IN IRAN; UNIVERSAL SCIENTIFIC EDUCATION & RESEARCH NETWORK (USERN)			2026-01-04	LOW-LEVEL LIGHT THERAPY; MUCOSITIS; HEAD AND NECK NEOPLASMS; RADIOTHERAPY; DRUG THERAPY; HELIUM-NEON LASER; PREVENTION; MANAGEMENT; CHILDREN	LOW-LEVEL LIGHT THERAPY; MUCOSITIS; HEAD AND NECK NEOPLASMS; RADIOTHERAPY; DRUG THERAPY	10.1016/j.jphotobiol.2025.113115	ARTICLE	JAN 2025		1873-2682	SMOTEVASSELEE@GMAIL.COM; REZAFEKRAZAD@GMAIL.COM					X0P9D	HELIUM-NEON LASER; PREVENTION; MANAGEMENT; CHILDREN		J PHOTOCH PHOTOBIO B	J. PHOTOCHEM. PHOTOBIOL. B-BIOL.	ENGLISH	37			PO BOX 564, 1001 LAUSANNE, SWITZERLAND	MAR	7	LAUSANNE	39889324		J	ELSEVIER SCIENCE SA	2025	SAEDI, HAMID/AAQ-2729-2020; FEKRAZAD, REZA/CAI-2596-2022	MOTEVASSELI, S (CORRESPONDING AUTHOR), GUILAN UNIV MED SCI, DENT SCI RES CTR, SCH DENT, DEPT ORAL & MAXILLOFACIAL SURG, RASHT, IRAN.; FEKRAZAD, R (CORRESPONDING AUTHOR), AJA UNIV MED SCI, RADIAT SCI RES CTR, TEHRAN, IRAN.; FEKRAZAD, R (CORRESPONDING AUTHOR), UNIVERSAL SCI EDUC & RES NETWORK USERN, INT NETWORK PHOTO MED & PHOTO DYNAM THERAPY INPMPD, TEHRAN, IRAN.	BIOCHEMISTRY & MOLECULAR BIOLOGY; BIOPHYSICS		1011-1344
BAHRAMI R;EFTEKHARIAN S;JAFARIEH R;POURHAJIBAGHER M;BAHADOR A	BAHRAMI, RASHIN;EFTEKHARIAN, SHAHRIAR;JAFARIEH, RAHA;POURHAJIBAGHER, MARYAM;BAHADOR, ABBAS	ABDALLA-ASLAN R, 2023, SUPPORT CARE CANCER, V31, DOI 10.1007/S00520-023-07919-9;AHMED KM., 2015, EUR SCI J, V11, P209;ALTERIO D, 2019, SEMIN ONCOL, V46, P233, DOI 10.1053/J.SEMINONCOL.2019.07.002;LINS RDAU, 2010, AN BRAS DERMATOL, V85, P849, DOI 10.1590/S0365-05962010000600011;ANTUNES HS, 2017, ORAL ONCOL, V71, P11, DOI 10.1016/J.ORALONCOLOGY.2017.05.018;BARATI S, 2025, J PHOTOCH PHOTOBIO B, V264…	ORAL MUCOSITIS (OM) IS A COMMON SIDE EFFECT OF HEAD AND NECK RADIO-CHEMOTHERAPY. IT MANIFESTS AS PAINFUL, ULCERATIVE LESIONS IN THE ORAL MUCOSA, SIGNIFICANTLY IMPAIRING ESSENTIAL FUNCTIONS SUCH AS EATING, SPEAKING, AND MAINTAINING ORAL HYGIENE. IT FINALLY HAS ADVERSE EFFECTS ON THE PATIENT'S QUALITY OF LIFE. PHOTOBIOMODULATION THERAPY (PBMT) HAS EMERGED AS A PROMISING NON-INVASIVE MODALITY FOR PR…							IRAN UNIV MED SCI, SCH DENT, DEPT ORTHODONT, TEHRAN, IRAN.; IRAN UNIV MED SCI, SCH DENT, TEHRAN, IRAN.; UNIV TEHRAN MED SCI, DENT RES INST, DENT RES CTR, 16 AZAR ST, TEHRAN 1455845874, IRAN.; UNIV TEHRAN MED SCI, SCH MED, DEPT MICROBIOL, TEHRAN, IRAN.;	IRAN UNIVERSITY OF MEDICAL SCIENCES; IRAN UNIVERSITY OF MEDICAL SCIENCES; TEHRAN UNIVERSITY OF MEDICAL SCIENCES; TEHRAN UNIVERSITY OF MEDICAL SCIENCES			2026-01-04	LOW-LEVEL LASER; PHOTOBIOMODULATION; ORAL MUCOSITIS; RADIO-CHEMOTHERAPY; LEVEL LASER THERAPY; CHEMORADIATION THERAPY; CANCER; MECHANISMS; LLLT	LOW-LEVEL LASER; PHOTOBIOMODULATION; ORAL MUCOSITIS; RADIO-CHEMOTHERAPY	10.1016/j.jds.2025.06.002	REVIEW	SEP 2025		2213-8862	M-POURHAJIBAGHER@SINA.TUMS.AC.IR					7EY5E	LEVEL LASER THERAPY; CHEMORADIATION THERAPY; CANCER; MECHANISMS; LLLT	4	J DENT SCI	J. DENTAL SCI.	ENGLISH	33	GREEN SUBMITTED, GOLD	POURHAJIBAGHER, MARYAM/0000-0002-2772-8136;	RM N-412, 4F, CHIA HSIN BUILDING 11, NO 96, ZHONG SHAN N ROAD SEC 2, TAIPEI, 10449, TAIWAN	OCT	7	TAIPEI	41040611		J	ELSEVIER TAIWAN	2025	; BAHRAMI, RASHIN/GMW-5170-2022	POURHAJIBAGHER, M (CORRESPONDING AUTHOR), UNIV TEHRAN MED SCI, DENT RES INST, DENT RES CTR, 16 AZAR ST, TEHRAN 1455845874, IRAN.	DENTISTRY, ORAL SURGERY & MEDICINE		1991-7902
PARRA-ROJAS S;SPANEMBERG J;DÍAZ-ROBAYNA N;PERALTA-MAMANI M;CAYÓN R	PARRA-ROJAS, SUSELL;CASSOL SPANEMBERG, JULIANA;DIAZ-ROBAYNA, NEREA DEL MAR;PERALTA-MAMANI, MARIELA;CAYON, ROCIO TRINIDAD VELAZQUEZ	ANTUNES HS, 2016, ORAL ONCOL, V52, P85, DOI 10.1016/J.ORALONCOLOGY.2015.10.022;ARBABI-KALATI FARSHID, 2013, ACTA MED IRAN, V51, P157;BARKER TH, 2023, JBI EVID SYNTH, V21, P494, DOI 10.11124/JBIES-22-00430;BENTEZ E., 2022, ENFERMERA CUID. HUMANIZ, V11, PE2855, DOI 10.22235/ECH.V11I2.2855, DOI 10.22235/ECH.V11I2.2855;CAMPOS TM, 2020, SUPPORT CARE CANCER, V28, P5649, DOI 10.1007/S00520-020-05613-8;C…	BACKGROUND: WE REPORT ON THE COST-EFFECTIVENESS OF PHOTOBIOMODULATION (PBM) FOR THE PREVENTION AND TREATMENT OF ORAL MUCOSITIS (OM) DERIVED FROM THE CYTOTOXIC EFFECTS OF ANTINEOPLASTIC THERAPY. METHODS: THIS REVIEW FOLLOWED THE PRISMA 2020 GUIDELINES. A SEARCH WAS CONDUCTED IN PUBMED, SCOPUS, WEB OF SCIENCE, EMBASE, AND OPENGREY. ARTICLES PUBLISHED BEFORE 23 JULY 2024, WERE INCLUDED. RANDOMIZED C…	2366						FERNANDO PESSOA CANARY ISL UNIV, FAC HLTH SCI, DEPT DENT, ORAL MED & PHOTOTHERAPY RES GRP OMEP, LAS PALMAS GRAN CANARIA 35450, GRAN CANARIA, SPAIN.; FERNANDO PESSOA CANARY ISL UNIV, FAC HLTH SCI, DEPT DENT, LAS PALMAS GRAN CANARIA 35450, GRAN CANARIA, SPAIN.; UNIV SAO PAULO HRAC USP, HOSP REHABIL CRANIOFACIAL ANOMALIES, BR-05508020 BAURU, BRAZIL.;	UNIVERSIDAD FERNANDO PESSOA CANARIAS; UNIVERSIDAD FERNANDO PESSOA CANARIAS			2026-01-04	ORAL MUCOSITIS; PHOTOBIOMODULATION; CHEMOTHERAPY; RADIOTHERAPY; HEAD AND NECK CANCER; LASER THERAPY; MANAGEMENT; HEAD	ORAL MUCOSITIS; PHOTOBIOMODULATION; CHEMOTHERAPY; RADIOTHERAPY; HEAD AND NECK CANCER	10.3390/biomedicines12102366	REVIEW			2227-9059	SPARRA@UFPCANARIAS.ES; JCASSOL@UFPCANARIAS.ES; NEREADR95@OUTLOOK.ES; MARIELAPERALTA@ALUMNI.USP.BR; RVELAZQUEZ@UFPCANARIAS.ES			FERNANDO PESSOA CANARY ISLANDS UNIVERSITY (UFPC)	ARTICLE PROCESSING CHARGE (APC) WAS PROVIDED BY THE FERNANDO PESSOA CANARY ISLANDS UNIVERSITY (UFPC).	K2B1F	LASER THERAPY; MANAGEMENT; HEAD	10	BIOMEDICINES	BIOMEDICINES	ENGLISH	44	GREEN SUBMITTED, GOLD	VELÁZQUEZ CAYÓN, ROCIO TRINIDAD/0009-0004-7412-0387; CASSOL SPANEMBERG, JULIANA/0000-0002-9381-0058; PARRA-ROJAS, SUSELL/0000-0002-5198-8771	ST ALBAN-ANLAGE 66, CH-4052 BASEL, SWITZERLAND	OCT	16	BASEL	39457676		J	MDPI	2024	VELÁZQUEZ CAYÓN, ROCIO TRINIDAD/MHP-9302-2025; CASSOL SPANEMBERG, JULIANA/ITT-6764-2023	SPANEMBERG, JC (CORRESPONDING AUTHOR), FERNANDO PESSOA CANARY ISL UNIV, FAC HLTH SCI, DEPT DENT, ORAL MED & PHOTOTHERAPY RES GRP OMEP, LAS PALMAS GRAN CANARIA 35450, GRAN CANARIA, SPAIN.	BIOCHEMISTRY & MOLECULAR BIOLOGY; RESEARCH & EXPERIMENTAL MEDICINE; PHARMACOLOGY & PHARMACY
KLEIN I;PINTO M;SÓ B;GABRIEL A;MENDONÇA N;SANTOS L;FARIAS K;MORES A;MARTINS M;SILVA A;BRANDAO T;SANTOS-SILVA A;ALVES F;MARTINS M	KLEIN, ISADORA PERES;PINTO, MARIANA BITU RAMOS;SO, BRUNA BARCELOS;DE FARIAS GABRIEL, AMANDA;MENDONCA, NATHALIA FELIX;DA CRUZ SANTOS, LETICIA BEATRIZ;FARIAS, KARINA MORAIS;MORES, ANA LETICIA;MARTINS, MARCO ANTONIO TREVIZANI;RIBEIRO E SILVA, ANA CAROLINA PRADO;BRANDAO, THAIS BIANCA;SANTOS-SILVA, ALAN ROGER;ALVES, FABIO ABREU;MARTINS, MANOELA DOMINGUES	ANDERS JJ, 2015, PHOTOMED LASER SURG, V33, P183, DOI 10.1089/PHO.2015.9848;ANONYMOUS, 1979, HDB REPORTING RESULT, P15;ANONYMOUS, 2009, COMMON TERMINOLOGY C;ANTUNES HS, 2013, RADIOTHER ONCOL, V109, P297, DOI 10.1016/J.RADONC.2013.08.010;ARANY PR, 2016, J DENT RES, V95, P977, DOI 10.1177/0022034516648939;BENNARDO L, 2021, CURR ONCOL, V28, P2317, DOI 10.3390/CURRONCOL28040213;BENSADOUN RJ, 2002, CAN…	PURPOSETO COMPARE THE EFFICACY OF INTRAORAL (IOPBM) AND EXTRAORAL PHOTOBIOMODULATION (EOPBM) PROTOCOLS FOR THE PREVENTION AND TREATMENT OF ORAL MUCOSITIS (OM) IN PATIENTS WITH ORAL OR OROPHARYNGEAL SQUAMOUS CELL CARCINOMA (SCC) TO SUBMITTED RADIOTHERAPY (RT).METHODSTHIS RANDOMIZED, BLINDED, MULTICENTER CLINICAL TRIAL ENROLLED 58 PATIENTS WITH ORAL OR OROPHARYNGEAL SCC, WHO WERE ALLOCATED INTO TWO…	842						UNIV FED RIO GRANDE DO SUL, SCH DENT, DEPT ORAL PATHOL, PORTO ALEGRE, RS, BRAZIL.; AC CAMARGO CTR, STOMATOL DEPT, SAO PAULO, SP, BRAZIL.; FAC MED UNIV SAO PAULOSAO PAULO, DENT ONCOL SERV, INST CANC ESTADO SAO PAULO ICESP, SAO PAULO, SP, BRAZIL.; HOSP CLIN PORTO ALEGRE HCPA UFRGS, DEPT ORAL MED, PORTO ALEGRE, BRAZIL.; UNIV CAMPINAS UNICAMP, PIRACICABA DENT SCH, PIRACICABA DENT SCH, ORAL DIAG DEPT,…	UNIVERSIDADE FEDERAL DO RIO GRANDE DO SUL; HOSPITAL DE CLINICAS DE PORTO ALEGRE; UNIVERSIDADE ESTADUAL DE CAMPINAS; UNIVERSIDADE DE SAO PAULO			2026-01-04	HEAD AND NECK CANCER; PHOTOBIOMODULATION; ORAL MUCOSITIS; RADIOTHERAPY; LEVEL LASER THERAPY; SQUAMOUS-CELL CARCINOMA; TOPICAL PROPHYLAXIS; PREVENTION; MANAGEMENT; CHEMORADIOTHERAPY; RECOMMENDATIONS; PATHOBIOLOGY; PHOTOTHERAPY	HEAD AND NECK CANCER; PHOTOBIOMODULATION; ORAL MUCOSITIS; RADIOTHERAPY	10.1007/s00520-025-09877-w	ARTICLE			1433-7339	MANOMARTINS@GMAIL.COM			POSTGRADUATE RESEARCH GROUP OF PORTO ALEGRE CLINICS HOSPITAL [GPPG/FIPE: 2020-0189]; BRAZILIAN NATIONAL COUNCIL FOR SCIENTIFIC AND TECHNOLOGICAL DEVELOPMENT (CNPQ); COORDENAO DE APERFEIOAMENTO DE PESSOAL DE NVEL SUPERIOR-BRASIL (CAPES)	THIS STUDY WAS SUPPORTED BY POSTGRADUATE RESEARCH GROUP OF PORTO ALEGRE CLINICS HOSPITAL (GPPG/FIPE: 2020-0189), BRAZILIAN NATIONAL COUNCIL FOR SCIENTIFIC AND TECHNOLOGICAL DEVELOPMENT (CNPQ STUDENT SCHOLARSHIP), AND COORDENAC & ATILDE;O DE APERFEICOAMENTO DE PESSOAL DE NIVEL SUPERIOR-BRASIL (CAPES). WE ALSO ACKNOWLEDGE THE BRAZILIAN NATIONAL COUNCIL FOR SCIENTIFIC AND TECHNOLOGICAL DEVELOPMENT (…	7ET6O	LEVEL LASER THERAPY; SQUAMOUS-CELL CARCINOMA; TOPICAL PROPHYLAXIS; PREVENTION; MANAGEMENT; RADIOTHERAPY; CHEMORADIOTHERAPY; RECOMMENDATIONS; PATHOBIOLOGY; PHOTOTHERAPY	10	SUPPORT CARE CANCER	SUPPORT. CARE CANCER	ENGLISH	79		SANTOS-SILVA, ALAN ROGER/0000-0003-2040-6617;	ONE NEW YORK PLAZA, SUITE 4600, NEW YORK, NY, UNITED STATES	SEP 10	16	NEW YORK	40928526		J	SPRINGER	2025	SÓ, BRUNA/AAP-9577-2021; MARTINS, MANOELA/G-8209-2012; BRANDÃO, THAÍS/H-4151-2018; ALVES, FABIO/B-7892-2011; SANTOS-SILVA, ALAN ROGER/B-6121-2008; TREVIZANI MARTINS, MARCO ANTONIO/HJP-5627-2023; PEREIRA DE VASCONCELOS SILVA, ANA CAROLINA/HKP-1769-2023; PINTO, MARIANA/X-6311-2018	MARTINS, MD (CORRESPONDING AUTHOR), UNIV FED RIO GRANDE DO SUL, SCH DENT, DEPT ORAL PATHOL, PORTO ALEGRE, RS, BRAZIL.; MARTINS, MD (CORRESPONDING AUTHOR), HOSP CLIN PORTO ALEGRE HCPA UFRGS, DEPT ORAL MED, PORTO ALEGRE, BRAZIL.	ONCOLOGY; HEALTH CARE SCIENCES & SERVICES; REHABILITATION		0941-4355
BAEK J;YANG K;LEE T;LEE S;MOON S;JO I;EOM K;OH D	BAEK, JONG YUN;YANG, KYUNGMI;LEE, TAE HOON;LEE, SUNG UK;MOON, SUNG HO;JO, IN YOUNG;EOM, KEUN-YONG;OH, DONGRYUL	ANTUNES HS, 2017, ORAL ONCOL, V71, P11, DOI 10.1016/J.ORALONCOLOGY.2017.05.018;ANTUNES HS, 2013, RADIOTHER ONCOL, V109, P297, DOI 10.1016/J.RADONC.2013.08.010;BENSADOUN RJ, 2012, CURR OPIN ONCOL, V24, P363, DOI 10.1097/CCO.0B013E328352EAA3;BJORDAL JM, 2011, SUPPORT CARE CANCER, V19, P1069, DOI 10.1007/S00520-011-1202-0;BRANDAO TB, 2018, SUPPORT CARE CANCER, V26, P2417, DOI 10.1007/S00520-018-4046…	OBJECTIVES RADIATION-INDUCED ORAL MUCOSITIS (RIOM) IS A SEVERE COMPLICATION OF RADIOTHERAPY (RT) FOR HEAD AND NECK CANCERS, IMPAIRING QUALITY OF LIFE AND TREATMENT ADHERENCE. LOW-LEVEL LASER THERAPY (LLLT) SHOWS PROMISE FOR REDUCING RIOM SEVERITY, BUT OPERATOR-DEPENDENT DEVICES LIMIT PRACTICALITY. THIS FEASIBILITY STUDY ASSESSED THE SAFETY AND EFFICACY OF A NOVEL INTRAORAL STENT-BASED LLLT DEVICE…						771	SUNGKYUNKWAN UNIV, SCH MED, SAMSUNG MED CTR, DEPT RADIAT ONCOL, SEOUL, SOUTH KOREA.; NATL CANC CTR, RES INST & HOSP, PROTON THERAPY CTR, GOYANG SI, SOUTH KOREA.; SOONCHUNHYANG UNIV HOSP, DEPT RADIAT ONCOL, CHEONAN, SOUTH KOREA.; SEOUL NATL UNIV, COLL MED, DEPT RADIAT ONCOL, BUNDANG HOSP, SEONGNAM, SOUTH KOREA.;	SUNGKYUNKWAN UNIVERSITY (SKKU); SAMSUNG MEDICAL CENTER; NATIONAL CANCER CENTER - KOREA (NCC); SOONCHUNHYANG UNIVERSITY; SOONCHUNHYANG UNIVERSITY HOSPITAL; SEOUL NATIONAL UNIVERSITY (SNU)			2026-01-04	FEASIBILITY STUDIES; HEAD AND NECK NEOPLASMS; LOW-LEVEL LIGHT THERAPY; ORAL MUCOSITIS; RADIOTHERAPY; PHASE-III TRIAL; NECK-CANCER; CHEMORADIATION THERAPY; HEAD; PHOTOBIOMODULATION; PREVENTION; MANAGEMENT; CARCINOMA; OUTCOMES; LLLT	FEASIBILITY STUDIES; HEAD AND NECK NEOPLASMS; LOW-LEVEL LIGHT THERAPY; ORAL MUCOSITIS; RADIOTHERAPY	10.1002/lsm.70069	ARTICLE	OCT 2025		1096-9101	978SARANG@HANMAIL.NET; DONGRYULOH@SKKU.EDU	776		THE AUTHORS RECEIVED NO SPECIFIC FUNDING FOR THIS WORK. FUNDING SOURCE: MEDLINE		X2028	PHASE-III TRIAL; NECK-CANCER; CHEMORADIATION THERAPY; HEAD; PHOTOBIOMODULATION; PREVENTION; MANAGEMENT; CARCINOMA; OUTCOMES; LLLT	10	LASER SURG MED	LASERS SURG. MED.	ENGLISH	24	GREEN SUBMITTED, HYBRID	LEE, TAE HOON/0000-0002-4723-3931;	111 RIVER ST, HOBOKEN 07030-5774, NJ USA	DEC	6	HOBOKEN	41058057		J	WILEY	2025	; OH, DONGRYUL/ABB-2406-2020	OH, D (CORRESPONDING AUTHOR), SUNGKYUNKWAN UNIV, SCH MED, SAMSUNG MED CTR, DEPT RADIAT ONCOL, SEOUL, SOUTH KOREA.; EOM, KY (CORRESPONDING AUTHOR), SEOUL NATL UNIV, COLL MED, DEPT RADIAT ONCOL, BUNDANG HOSP, SEONGNAM, SOUTH KOREA.	DERMATOLOGY; SURGERY		0196-8092
AMADORI F;BARDELLINI E;CONTI G;PEDRINI N;SCHUMACHER R;MAJORANA A	AMADORI, FRANCESCA;BARDELLINI, ELENA;CONTI, GIULIO;PEDRINI, NICOLA;SCHUMACHER, RICHARD FABIAN;MAJORANA, ALESSANDRA	ANONYMOUS, 2017, J CLIN EXP DENT;ANONYMOUS, COCHRANE DATABASE SY;ANTUNES HS, 2013, RADIOTHER ONCOL, V109, P297, DOI 10.1016/J.RADONC.2013.08.010;ARBABI-KALATI FARSHID, 2013, ACTA MED IRAN, V51, P157;BARASCH A, 1995, CANCER, V76, P2550, DOI 10.1002/1097-0142(19951215)76:12<2550::AID-CNCR2820761222>3.0.CO;2-X;BARDELLINI E, 2013, PEDIATR TRANSPLANT, V17, P492, DOI 10.1111/PETR.12094;BENSADOUN RJ, 20…	THE AIM OF THIS STUDY WAS TO VERIFY IF LOW-LEVEL LASER THERAPY COULD BE USEFUL TO REDUCE CHEMOTHERAPY-RELATED ORAL MUCOSITIS GRADING AND PAIN IN CHILDHOOD UNDERGOING CHEMOTHERAPY. A RANDOMIZED DOUBLE-BLIND CLINICAL TRIAL WAS CARRIED OUT. PATIENTS FROM 3 TO 18 YEARS OF AGE UNDERGOING CANCER THERAPY AND PRESENTING OM GRADE 2 OR MORE WERE ELIGIBLE FOR THIS STUDY. PATIENTS WERE RANDOMLY DIVIDED IN TW…						1231	UNIV BRESCIA, SCH DENT, DEPT MED & SURG SPECIAL, RADIOL SCI & PUBL HLTH, I-25125 BRESCIA, ITALY.; UNIV MILAN, DEPT ORAL SURG, IRCCS CA GRANDA, OSPED MAGGIORE, MILAN, ITALY.; AO SPEDALI CIVILI BRESCIA ITALY, DEPT TRANSPLANTAT, PEDIAT CLIN, BRESCIA, ITALY.;	UNIVERSITY OF BRESCIA; UNIVERSITY OF MILAN; IRCCS CA GRANDA OSPEDALE MAGGIORE POLICLINICO; HOSPITAL SPEDALI CIVILI BRESCIA			2026-01-04	LLLT; CHILDREN; CANCER; MUCOSITIS; STEM-CELL TRANSPLANTATION; NECK-CANCER-PATIENTS; DIFFERENT WAVELENGTHS 660; LOW-ENERGY LASER; CONCURRENT CHEMORADIOTHERAPY; RECEIVING CHEMOTHERAPY; CONTROLLED-TRIAL; ANIMAL-MODEL; PREVENTION; HEAD	LLLT; CHILDREN; CANCER; MUCOSITIS	10.1007/s10103-016-1975-y	ARTICLE			1435-604X	FRANCESCA.AMADORI@UNIBS.IT	1236				DR4CQ	STEM-CELL TRANSPLANTATION; NECK-CANCER-PATIENTS; DIFFERENT WAVELENGTHS 660; LOW-ENERGY LASER; CONCURRENT CHEMORADIOTHERAPY; RECEIVING CHEMOTHERAPY; CONTROLLED-TRIAL; ANIMAL-MODEL; PREVENTION; HEAD	6	LASER MED SCI	LASERS MED. SCI.	ENGLISH	37	GREEN SUBMITTED		236 GRAYS INN RD, 6TH FLOOR, LONDON WC1X 8HL, ENGLAND	AUG	6	LONDON	27272517		J	SPRINGER LONDON LTD	2016		AMADORI, F (CORRESPONDING AUTHOR), UNIV BRESCIA, SCH DENT, DEPT MED & SURG SPECIAL, RADIOL SCI & PUBL HLTH, I-25125 BRESCIA, ITALY.	ENGINEERING; SURGERY		0268-8921
RODRIGUES I;MACHADO V;LOPES L;TRANCOSO P;AZUL A;MENDES J;ZAGALO C;BOTELHO J	RODRIGUES, INES;MACHADO, VANESSA;LOPES, LUISA BANDEIRA;TRANCOSO, PEDRO;AZUL, ANTONIO MANO;MENDES, JOSE JOAO;ZAGALO, CARLOS;BOTELHO, JOAO	AL-RUDAYNI AHM, 2021, INT J ENV RES PUB HE, V18, DOI 10.3390/IJERPH18147418;ANSCHAU F, 2019, LASER MED SCI, V34, P1053, DOI 10.1007/S10103-019-02722-7;ANTUNES HS, 2017, ORAL ONCOL, V71, P11, DOI 10.1016/J.ORALONCOLOGY.2017.05.018;BELLOU V, 2018, PLOS ONE, V13, DOI 10.1371/JOURNAL.PONE.0194127;BJORDAL JM, 2011, SUPPORT CARE CANCER, V19, P1069, DOI 10.1007/S00520-011-1202-0;BOTELHO J., 2022, DENT O…	OBJECTIVESPHOTOBIOMODULATION (PBM) IS A LASER-BASED THERAPY USED TO PROMOTE TISSUE REPAIR, REDUCE INFLAMMATION AND PAIN, AND HAS BEEN EXTENSIVELY STUDIED IN CHEMO- AND RADIOTHERAPY-INDUCED ORAL MUCOSITIS (OM). THIS REVIEW EXAMINES THE LEVEL OF EVIDENCE OF SYSTEMATIC REVIEWS (SRS) THAT HAVE INVESTIGATED PBM IN SUCH CASES OF OM.MATERIALS AND METHODSSRS EVALUATING PBM FOR BOTH THE TREATMENT AND PREV…	1106						EGAS MONIZ CTR INTERDISCIPLINARY RES CIIEM, EGAS MONIZ SCH HLTH & SCI, P-2829511 CAPARICA, PORTUGAL.;				2026-01-04	PHOTOBIOMODULATION; ORAL MUCOSITIS; CHEMOTHERAPY; RADIOTHERAPY; LEVEL LASER THERAPY; CANCER-THERAPY; MUCOSITIS; MANAGEMENT; METAANALYSIS; PREVENTION; LLLT; OUTCOMES; TRIAL	PHOTOBIOMODULATION; ORAL MUCOSITIS; CHEMOTHERAPY; RADIOTHERAPY	10.1186/s12903-024-04793-7	REVIEW				JBOTELHO@EGASMONIZ.EDU.PT					G3N1X	LEVEL LASER THERAPY; CANCER-THERAPY; MUCOSITIS; MANAGEMENT; METAANALYSIS; PREVENTION; LLLT; OUTCOMES; TRIAL	1	BMC ORAL HEALTH	BMC ORAL HEALTH	ENGLISH	47	GREEN PUBLISHED, GOLD	BALTAZAR MENDES, JOSÉ JOÃO/0000-0003-0167-4077; FERREIRA TRANCOSO, PEO/0000-0001-8288-5356; MANO AZUL, ANTONIO/0000-0002-3682-8155; ROIGUES, INÊS/0009-0005-6610-9353;	CAMPUS, 4 CRINAN ST, LONDON N1 9XW, ENGLAND	SEP 18	13	LONDON	39294629		J	BMC	2024	MACHADO, VANESSA/AAS-3762-2021; BALTAZAR MENDES, JOSÉ JOÃO/AAU-6390-2021; ROIGUES, INÊS/HOC-1138-2023; BOTELHO, JOAO/I-4587-2016	BOTELHO, J (CORRESPONDING AUTHOR), EGAS MONIZ CTR INTERDISCIPLINARY RES CIIEM, EGAS MONIZ SCH HLTH & SCI, P-2829511 CAPARICA, PORTUGAL.	DENTISTRY, ORAL SURGERY & MEDICINE		1472-6831
LAI C;CHEN S;TU Y;DING Y;LIN J	LAI, CHIH-CHIN;CHEN, SHIAU-YEE;TU, YU-KANG;DING, YU-WEI;LIN, JIU-JENQ	ANTUNES HS, 2013, RADIOTHER ONCOL, V109, P297, DOI 10.1016/J.RADONC.2013.08.010;ANTUNES HS, 2007, BLOOD, V109, P2250, DOI 10.1182/BLOOD-2006-07-035022;ARANY PR, 2016, J DENT RES, V95, P977, DOI 10.1177/0022034516648939;ARBABI-KALATI FARSHID, 2013, ACTA MED IRAN, V51, P157;BJORDAL JM, 2011, SUPPORT CARE CANCER, V19, P1069, DOI 10.1007/S00520-011-1202-0;CASCINU S, 1994, ORAL ONCOL, V30B, P234, DOI …	OBJECTIVE: THE PURPOSE OF THIS NETWORK META-ANALYSIS WAS TO ANALYZE THE RELATIVE EFFECTS OF LOW LEVEL LASER THERAPY (LLLT) AND/OR CRYOTHERAPY IN CANCER PATIENTS WITH ORAL MUCOSITIS (OM). METHODS: THIS LITERATURE SEARCH FOLLOWED THE PREFERRED REPORTING ITEMS FOR SYSTEMATIC REVIEWS AND META-ANALYSES GUIDELINES USING MEDLINE, EMBASE, THE COCHRANE CENTRAL REGISTER OF CONTROLLED TRIALS (CENTRAL), AND …	103276						NATL TAIWAN UNIV HOSP, DEPT PHYS MED & REHABIL, TAIPEI, TAIWAN.; TAIPEI MED UNIV, WAN FANG HOSP, DEPT PHYS MED & REHABIL, TAIPEI, TAIWAN.; TAIPEI MED UNIV, COLL MED, SCH RESP THERAPY, TAIPEI, TAIWAN.; NATL TAIWAN UNIV, COLL PUBL HLTH, INST EPIDEMIOL & PREVENT MED, TAIPEI, TAIWAN.; NATL TAIWAN UNIV, COLL MED, SCH & GRAD INST PHYS THERAPY, TAIPEI, TAIWAN.;	NATIONAL TAIWAN UNIVERSITY; NATIONAL TAIWAN UNIVERSITY HOSPITAL; TAIPEI MUNICIPAL WANFANG HOSPITAL; TAIPEI MEDICAL UNIVERSITY; TAIPEI MEDICAL UNIVERSITY; NATIONAL TAIWAN UNIVERSITY; NATIONAL TAIWAN UNIVERSITY			2026-01-04	ORAL MUCOSITIS; LOW LEVEL LASER THERAPY; CRYOTHERAPY; CANCER; NETWORK META-ANALYSIS; STEM-CELL TRANSPLANTATION; CHEMOTHERAPY-AND/OR RADIOTHERAPY; CONCURRENT CHEMORADIOTHERAPY; COOLING CRYOTHERAPY; HEAD; PREVENTION; PHOTOBIOMODULATION; PROPHYLAXIS; COMBINATION; OUTCOMES	ORAL MUCOSITIS; LOW LEVEL LASER THERAPY; CRYOTHERAPY; CANCER; NETWORK META-ANALYSIS	10.1016/j.critrevonc.2021.103276	REVIEW	MAR 2021		1879-0461	JIUJLIN@NTU.EDU.TW					RN7KR	STEM-CELL TRANSPLANTATION; CHEMOTHERAPY-AND/OR RADIOTHERAPY; CONCURRENT CHEMORADIOTHERAPY; COOLING CRYOTHERAPY; HEAD; PREVENTION; PHOTOBIOMODULATION; PROPHYLAXIS; COMBINATION; OUTCOMES		CRIT REV ONCOL HEMAT	CRIT. REV. ONCOL./HEMATOL.	ENGLISH	60		TU, YU-KANG/0000-0002-2461-474X; LAI, CHIH-CHIN/0000-0002-4164-1846; LIN, JIU-JENQ/0000-0001-9070-7939	STE 800, 230 PARK AVE, NEW YORK, NY 10169 USA	APR	14	NEW YORK	33716203		J	ELSEVIER SCIENCE INC	2021	TU, YU-KANG/C-7303-2009; LIN, JIU-JENQ/H-4604-2014	LIN, JJ (CORRESPONDING AUTHOR), NATL TAIWAN UNIV, SCH & GRAD INST PHYS THERAPY, FLOOR 3,17 XUZHOU RD, TAIPEI 100, TAIWAN.	ONCOLOGY; HEMATOLOGY		1040-8428
ZECHA J;RABER-DURLACHER J;NAIR R;EPSTEIN J;ELAD S;HAMBLIN M;BARASCH A;MIGLIORATI C;MILSTEIN D;GENOT M;LANSAAT L;VAN D B R;ARNABAT-DOMINGUEZ J;VAN D M L;JACOBI I;VAN D J;DE L J;SMEELE L;SCHUBERT M;BENSADOUN R	ZECHA, JUDITH A. E. M.;RABER-DURLACHER, JUDITH E.;NAIR, RAJ G.;EPSTEIN, JOEL B.;ELAD, SHARON;HAMBLIN, MICHAEL R.;BARASCH, ANDREI;MIGLIORATI, CESAR A.;MILSTEIN, DAN M. J.;GENOT, MARIE-THERESE;LANSAAT, LISET;VAN DER BRINK, RON;ARNABAT-DOMINGUEZ, JOSEP;VAN DER MOLEN, LISETTE;JACOBI, IRENE;VAN DIESSEN, JUDI;DE LANGE, JAN;SMEELE, LUDI E.;SCHUBERT, MARK M.;BENSADOUN, RENE-JEAN	AL-DASOOQI N, 2013, SUPPORT CARE CANCER, V21, P3233, DOI 10.1007/S00520-013-1900-X;ARAS MH, 2010, LASER MED SCI, V25, P641, DOI 10.1007/S10103-009-0684-1;ARBABI-KALATI FARSHID, 2013, ACTA MED IRAN, V51, P157;AVCI P, 2013, SEMIN CUTAN MED SURG, V32, P41;AVILA JL, 2009, INT J RADIAT ONCOL, V73, P523, DOI 10.1016/J.IJROBP.2008.09.036;BAGAN JV, 2009, MED ORAL PATOL ORAL, V14, PE616, DOI 10.4317/MEDOR…	PURPOSE THERE IS A LARGE BODY OF EVIDENCE SUPPORTING THE EFFICACY OF LOW-LEVEL LASER THERAPY (LLLT), MORE RECENTLY TERMED PHOTOBIOMODULATION (PBM) FOR THE MANAGEMENT OF ORAL MUCOSITIS (OM) IN PATIENTS UNDERGOING RADIOTHERAPY FOR HEAD AND NECK CANCER (HNC). RECENT ADVANCES IN PBM TECHNOLOGY, TOGETHER WITH A BETTER UNDERSTANDING OF MECHANISMS INVOLVED AND DOSIMETRIC PARAMETERS MAY LEAD TO THE MANAG…						2793	UNIV AMSTERDAM, ACAD MED CTR, DEPT ORAL & MAXILLOFACIAL SURG, MEIBERGDREEF 9, NL-1105 AZ AMSTERDAM, NETHERLANDS.; UNIV AMSTERDAM, ACAD CTR DENT AMSTERDAM ACTA, DEPT MED DENT INTERACT, POB 22660, NL-1100 DD AMSTERDAM, NETHERLANDS.; UNIV AMSTERDAM, ACAD CTR DENT AMSTERDAM ACTA, DEPT PERIODONTOL, POB 22660, NL-1100 DD AMSTERDAM, NETHERLANDS.; VRIJE UNIV AMSTERDAM, POB 22660, NL-1100 DD AMSTERDAM, NE…	UNIVERSITY OF AMSTERDAM; VRIJE UNIVERSITEIT AMSTERDAM; UNIVERSITY OF AMSTERDAM; UNIVERSITY OF AMSTERDAM; VRIJE UNIVERSITEIT AMSTERDAM; VRIJE UNIVERSITEIT AMSTERDAM; QUEENSLAND HEALTH; GOLD COAST UNIVERSITY HOSPITAL; CEDARS SINAI MEDICAL CENTER; CITY OF HOPE; UNIVERSITY OF ROCHESTER; UNIVERSITY OF ROCHESTER; HARVARD UNIVERSITY; HARVARD UNIVERSITY MEDICAL AFFILIATES; MASSACHUSETTS GENERAL HOSPITAL;…			2026-01-04	LOW-LEVEL LASER THERAPY; LOW-LEVEL LIGHT THERAPY; PHOTOBIOMODULATION; MUCOSITIS; OROFACIAL COMPLICATIONS; CHEMOTHERAPY; RADIATION THERAPY; HEAD AND NECK CANCER; LLLT; PBM; QUALITY-OF-LIFE; RANDOMIZED CONTROLLED-TRIAL; BISPHOSPHONATE-INDUCED OSTEONECROSIS; CLINICAL-PRACTICE GUIDELINES; SALIVARY-GLAND HYPOFUNCTION; INDUCED ORAL MUCOSITIS; SWALLOWING DYSFUNCTION; BREAST-CANCER; RADIATION DERMATITIS;…	LOW-LEVEL LASER THERAPY; LOW-LEVEL LIGHT THERAPY; PHOTOBIOMODULATION; MUCOSITIS; OROFACIAL COMPLICATIONS; CHEMOTHERAPY; RADIATION THERAPY; HEAD AND NECK CANCER; LLLT; PBM	10.1007/s00520-016-3153-y	REVIEW			1433-7339	J.ZECHA@AMC.UVA.NL; J.E.RABERDURLACHER@AMC.UVA.NL; R.NAIR@GRIFFITH.EDU.AU; JOEL.EPSTEIN@CSHS.ORG; SELAD@URMC.ROCHESTER.EDU; HAMBLIN@HELIX.MGH.HARVARD.EDU; BARASAFF@CS.COM; MIGLIORATI@UTHSC.EDU; D.M.MILSTEIN@AMC.UVA.NL; MTGENOT@SKYNET.BE; L.LANSAAT@NKI.NL; RVANDERBRINK@COH.ORG; JOSEPARNABAT@UB.EDU; L.VD.MOLEN@NKI.NL; I.JACOBI@NKI.NL; J.V.DIESSEN@NKI.NL; J.DELANGE@AMC.UVA.NL; L.SMEELE@NKI.NL; MSCHU…	2805		US NIH GRANT [R01AI050875]	JUDITH E. RABER-DURLACHER, RAJ G. NAIR, JOEL B. EPSTEIN, RON VAN DER BRINK, JOSEP ARNABAT DOMINGUEZ, AND RENE-JEAN BENSADOUN HAVE RECEIVED TRAVEL EXPENSES AND HOTEL ACCOMMODATION FOR THE FOUNDING MEETING OF IGLOB FROM THOR PHOTOMEDICINE LTD., UK. RAJ NAIR HAS RECEIVED AN HONORARIUM FROM THOR, UK. MICHAEL R HAMBLIN WAS SUPPORTED BY US NIH GRANT R01AI050875.	DK5TL	QUALITY-OF-LIFE; RANDOMIZED CONTROLLED-TRIAL; BISPHOSPHONATE-INDUCED OSTEONECROSIS; CLINICAL-PRACTICE GUIDELINES; SALIVARY-GLAND HYPOFUNCTION; INDUCED ORAL MUCOSITIS; SWALLOWING DYSFUNCTION; BREAST-CANCER; RADIATION DERMATITIS; CONCURRENT CHEMORADIOTHERAPY	6	SUPPORT CARE CANCER	SUPPORT. CARE CANCER	ENGLISH	123	GREEN SUBMITTED, BRONZE	MIGLIORATI, CESAR/0000-0002-2535-2606; VAN DER MOLEN, LISETTE/0000-0002-0514-2142; MILSTEIN, DAN/0000-0003-1335-5516; NAIR, RAJ/0000-0002-9881-8585; HAMBLIN, MICHAEL R/0000-0001-6431-4605; ARNABAT DOMINGUEZ, JOSEP/0000-0003-1653-8043; SMEELE, LUDI/0009-0006-8039-6181;	233 SPRING ST, NEW YORK, NY 10013 USA	JUN	13	NEW YORK	26984249		J	SPRINGER	2016	; MILSTEIN, DAN/H-2821-2019; NAIR, RAJ/AAF-9598-2020; HAMBLIN, MICHAEL R/H-2758-2019; ARNABAT DOMINGUEZ, JOSEP/U-6590-2019; VAN+DIESSEN, JUDI/ABD-8703-2020; BENSADOUN, RENE-JEAN/AAL-5333-2020	BENSADOUN, RJ (CORRESPONDING AUTHOR), CHE, WALT SCI SECRETARY, 10 BD PASTEUR, F-06000 NICE, FRANCE.	ONCOLOGY; HEALTH CARE SCIENCES & SERVICES; REHABILITATION		0941-4355
PAGLIONI M;FARIA K;PALMIER N;PRADO-RIBEIRO A;DIAS R;PINTO H;TREISTER N;EPSTEIN J;MIGLIORATI C;SANTOS-SILVA A;BRANDAO T	PAGLIONI, MARIANA DE PAULI;FARIA, KARINA MORAIS;PALMIER, NATALIA RANGEL;PRADO-RIBEIRO, ANA CAROLINA;BRITO E DIAS, REINALDO;DA GRACA PINTO, HENRIQUE;TREISTER, NATHANIEL SIMON;EPSTEIN, JOEL B.;MIGLIORATI, CESAR AUGUSTO;SANTOS-SILVA, ALAN ROGER;BRANDAO, THAIS BIANCA	ANTUNES HS, 2016, ORAL ONCOL, V52, P85, DOI 10.1016/J.ORALONCOLOGY.2015.10.022;ANTUNES HS, 2013, RADIOTHER ONCOL, V109, P297, DOI 10.1016/J.RADONC.2013.08.010;BENSADOUN RJ, 1999, SUPPORT CARE CANCER, V7, P244, DOI 10.1007/S005200050256;BENSADOUN RJ, 2006, B CANCER, V93, P201;BOWEN JM, 2019, SUPPORT CARE CANCER, V27, P4011, DOI 10.1007/S00520-019-04892-0;BRANDAO TB, 2018, SUPPORT CARE CANCER, V26,…	TO CHARACTERIZE ORAL SITES AFFECTED BY RADIATION-INDUCED ORAL MUCOSITIS (OM) AND RELATED CLINICAL OUTCOMES IN ORAL CANCER PATIENTS SUBJECTED TO PROPHYLACTIC PHOTOBIOMODULATION THERAPY (PBMT). THIS STUDY INCLUDED ADVANCED ORAL SQUAMOUS CELL CARCINOMA (OSCC) PATIENTS TREATED WITH PROPHYLACTIC PBMT FOR OM. THE SITE DISTRIBUTION OF OM, OM GRADING (CTCAE NCI, VERSION 4.0, 2010), OM-RELATED PAIN (VAS),…						429	UNIV ESTADUAL CAMPINAS, PIRACICABA DENT SCH, ORAL DIAG DEPT, UNICAMP, PIRACICABA, SP, BRAZIL.; SAO PAULO STATE CANC INST ICESP FMUSP, DENT ONCOL SERV, SAO PAULO, BRAZIL.; UNIV SAO PAULO, DEPT BUCOMAXILLOFACIAL PROSTHESIS, DENT SCH, SAO PAULO, BRAZIL.; BRIGHAM & WOMENS HOSP, DIV ORAL MED & DENT, 75 FRANCIS ST, BOSTON, MA 02115 USA.; DANA FARBER CANC INST, BOSTON, MA 02115 USA.; CITY HOPE NATL MED …	UNIVERSIDADE ESTADUAL DE CAMPINAS; UNIVERSIDADE DE SAO PAULO; HARVARD UNIVERSITY; HARVARD UNIVERSITY MEDICAL AFFILIATES; BRIGHAM & WOMEN'S HOSPITAL; HARVARD UNIVERSITY; HARVARD UNIVERSITY MEDICAL AFFILIATES; DANA-FARBER CANCER INSTITUTE; CITY OF HOPE; CEDARS SINAI MEDICAL CENTER; STATE UNIVERSITY SYSTEM OF FLORIDA; UNIVERSITY OF FLORIDA			2026-01-04	ORAL CANCER; SQUAMOUS CELL CARCINOMA OF HEAD AND NECK; RADIOTHERAPY; ORAL MUCOSITIS; ORAL MUCOSA SITE; LEVEL LASER THERAPY; NECK-CANCER-PATIENTS; RADIATION-INDUCED MUCOSITIS; CONCURRENT CHEMORADIOTHERAPY; NASOPHARYNGEAL CARCINOMA; HEAD; PREVENTION; CHEMOTHERAPY; RADIOCHEMOTHERAPY; CHEMORADIATION	ORAL CANCER; SQUAMOUS CELL CARCINOMA OF HEAD AND NECK; RADIOTHERAPY; ORAL MUCOSITIS; ORAL MUCOSA SITE	10.1007/s10103-020-03091-2	ARTICLE	JUL 2020		1435-604X	KARINAMORAISKMF@GMAIL.COM	436		SAO PAULO RESEARCH FOUNDATION (FAPESP), BRAZIL [2018/02233-6, 2018/04657-8, 2017/13098-0, 2013/18402-8, 2012/06138-1]; SWEDISH RESEARCH COUNCIL [2012-06138] FUNDING SOURCE: SWEDISH RESEARCH COUNCIL; VINNOVA [2018-04657] FUNDING SOURCE: VINNOVA	THE AUTHORS RECEIVED FINANCIAL SUPPORT FROM THE SAO PAULO RESEARCH FOUNDATION (FAPESP), BRAZIL, PROCESS NUMBERS 2018/02233-6, 2018/04657-8, 2017/13098-0, 2013/18402-8, AND 2012/06138-1.	QG6ED	LEVEL LASER THERAPY; NECK-CANCER-PATIENTS; RADIATION-INDUCED MUCOSITIS; CONCURRENT CHEMORADIOTHERAPY; NASOPHARYNGEAL CARCINOMA; HEAD; PREVENTION; CHEMOTHERAPY; RADIOCHEMOTHERAPY; CHEMORADIATION	2	LASER MED SCI	LASERS MED. SCI.	ENGLISH	32		BRANDÃO, THAÍS BIANCA/0000-0001-9128-3138; PRADO-RIBEIRO, ANA CAROLINA/0000-0002-0127-7998; PALMIER, NATALIA RANGEL/0000-0001-9588-6227; FARIA, KARINA/0000-0002-8795-5146; MIGLIORATI, CESAR/0000-0002-2535-2606; DE PAULI PAGLIONI, MARIANA/0000-0002-6588-9651; SANTOS-SILVA, ALAN ROGER/0000-0003-2040-6617; TREISTER, NATHANIEL/0000-0002-5596-7222; DA GRAÇA PINTO, HENRIQUE/0000-0001-9443-3082;	236 GRAYS INN RD, 6TH FLOOR, LONDON WC1X 8HL, ENGLAND	MAR	8	LONDON	32627112		J	SPRINGER LONDON LTD	2021	BRANDÃO, THAÍS BIANCA/H-4151-2018; PRADO-RIBEIRO, ANA CAROLINA/AAE-9336-2019; PALMIER, NATALIA RANGEL/B-2481-2018; SANTOS-SILVA, ALAN ROGER/B-6121-2008; TREISTER, NATHANIEL/IAM-6160-2023; BRITO E DIAS, REINALDO/L-1512-2016; PINTO, HENRIQUE/OZD-6068-2025	FARIA, KM (CORRESPONDING AUTHOR), SAO PAULO STATE CANC INST ICESP FMUSP, DENT ONCOL SERV, SAO PAULO, BRAZIL.	ENGINEERING; SURGERY		0268-8921
PRITCHARD M;OGG S;BOSI J;MANDRELL B	PRITCHARD, MICHELE;OGG, SUSAN W.;BOSI, JUDY;MANDRELL, BELINDA N.	BELLM LA, 2000, SUPPORT CARE CANCER, V8, P33;CHANG MN, 1999, CONTROL CLIN TRIALS, V20, P353, DOI 10.1016/S0197-2456(99)00008-2;DOMPE C, 2020, J CLIN MED, V9, DOI 10.3390/JCM9061724;DONOHOE C, 2018, ONCOL NURS FORUM, V45, P457, DOI 10.1188/18.ONF.457-462;EDUARDO FD, 2015, PEDIATR TRANSPLANT, V19, P316, DOI 10.1111/PETR.12440;ELAD S, 2020, CANCER-AM CANCER SOC, V126, P4423, DOI 10.1002/CNCR.33100, …	BACKGROUND: ORAL MUCOSITIS IS A SIGNIFICANT AND COMMON TOXICITY EXPERIENCED BY PATIENTS WHO RECEIVE HIGH-DOSE CHEMOTHERAPY AS A PREPARATORY REGIMEN FOR A HEMATOPOIETIC CELL TRANSPLANT (HCT). PHOTOBIOMODULATION (PBM) HAS BEEN FOUND TO BE FEASIBLE WITH SIGNIFICANT EFFICACY IN PREVENTING THE PROGRESSION OF ORAL MUCOSITIS IN ADULT PATIENTS UNDERGOING HCT. THE PURPOSE OF THIS STUDY WAS TO DETERMINE TH…						107	ST JUDE CHILDRENS RES HOSP, DEPT PEDIAT MED, DIV NURSING RES, MEMPHIS, TN USA.; ST JUDE CHILDRENS RES HOSP, DIV NURSINGRESEARCH, MEMPHIS, TN 38105 USA.;	ST JUDE CHILDREN'S RESEARCH HOSPITAL; ST JUDE CHILDREN'S RESEARCH HOSPITAL			2026-01-04	PHOTOBIOMODULATION; LIGHT THERAPY; MUCOSITIS; PEDIATRIC ONCOLOGY; HEMATOPOIETIC-CELL TRANSPLANTATION; CLINICAL-PRACTICE GUIDELINES; LEVEL LASER THERAPY; OROPHARYNGEAL MUCOSITIS; PEDIATRIC-PATIENTS; CANCER; EFFICACY; OUTCOMES; CHILDREN	PHOTOBIOMODULATION; LIGHT THERAPY; MUCOSITIS; PEDIATRIC ONCOLOGY	10.1177/27527530231214525	ARTICLE	FEB 2024		2752-7549	BELINDA.MANDRELL@STJUDE.ORG	113		ASSOCIATION OF PEDIATRIC HEMATOLOGY ONCOLOGY NURSES (APHON) RESEARCH GRANT; CANCER CENTER SUPPORT GRANT FROM THE NATIONAL CANCER INSTITUTE [CA21765]; ALSAC	THE AUTHORS DISCLOSE THE FOLLOWING FINANCIAL SUPPORT: ASSOCIATION OF PEDIATRIC HEMATOLOGY ONCOLOGY NURSES (APHON) RESEARCH GRANT AND CANCER CENTER SUPPORT GRANT (CA21765) FROM THE NATIONAL CANCER INSTITUTE AND THE ALSAC.	NS7S9	HEMATOPOIETIC-CELL TRANSPLANTATION; CLINICAL-PRACTICE GUIDELINES; LEVEL LASER THERAPY; OROPHARYNGEAL MUCOSITIS; PEDIATRIC-PATIENTS; CANCER; EFFICACY; OUTCOMES; CHILDREN	2	J PEDIAT HEMAT ONC N	J. PEDIATR. HEMATOL. ONCOL. NURS.	ENGLISH	16		MANELL, BELINDA/0000-0002-6041-7559	2455 TELLER RD, THOUSAND OAKS, CA 91320 USA	MAR	7	THOUSAND OAKS	38377968		J	SAGE PUBLICATIONS INC	2024	MANELL, BELINDA/N-8066-2018	MANDRELL, BN (CORRESPONDING AUTHOR), ST JUDE CHILDRENS RES HOSP, DIV NURSINGRESEARCH, MEMPHIS, TN 38105 USA.	ONCOLOGY; NURSING		2752-7530
POTRICH A;SÓ B;SCHUCH L;WAGNER V;SILVEIRA F;ALVES F;PRADO-RIBEIRO A;SANTOS-SILVA A;TREISTER N;MARTINS M;MARTINS M	POTRICH, ANA RITA;SO, BRUNA BARCELOS;SCHUCH, LAUREN FRENZEL;WAGNER, VIVIAN PETERSEN;SILVEIRA, FELIPE MARTINS;DE ABREU ALVES, FABIO;PRADO-RIBEIRO, ANA CAROLINA;SANTOS-SILVA, ALAN ROGER;TREISTER, NATHANIEL SIMON;MARTINS, MANOELA DOMINGUES;MARTINS, MARCO ANTONIO TREVIZANI	ANDERS JJ, 2015, PHOTOMED LASER SURG, V33, P183, DOI 10.1089/PHO.2015.9848;ANDERSON G, 2021, CANCERS, V13, DOI 10.3390/CANCERS13194912;ANDRADE FABIANA PAULA DE, 2006, BRAZ. ORAL RES., V20, P290;ANSCHAU F, 2019, LASER MED SCI, V34, P1053, DOI 10.1007/S10103-019-02722-7;ANTUNES HS, 2013, RADIOTHER ONCOL, V109, P297, DOI 10.1016/J.RADONC.2013.08.010;ARANY PR, 2016, J DENT RES, V95, P977, DOI 10.1177…	THE AIM OF THIS STUDY WAS TO PERFORM A SYSTEMATIC REVIEW TO EVALUATE THE IMPACT OF PHOTOBIOMODULATION THERAPY (PBMT) FOR THE PREVENTION OF ORAL MUCOSITIS (OM) ON THE QUALITY OF LIFE (QOL) OF PATIENTS WITH HEAD AND NECK CANCER (HNC) UNDERGOING RADIATION THERAPY. THIS STUDY FOLLOWED THE PREFERRED REPORTING ITEMS FOR SYSTEMATIC REVIEWS AND META-ANALYSIS GUIDELINES. THE SEARCH STRATEGY WAS PERFORMED …	1						UNIV FED RIO GRANDE DO SUL, SCH DENT, DEPT ORAL PATHOL, PORTO ALEGRE, RS, BRAZIL.; UNIV REPUBLICA, SCH DENT, MOL PATHOL AREA, MONTEVIDEO, URUGUAY.; UNIV SAO PAULO, DEPT ORAL PATHOL, SAO PAULO, SP, BRAZIL.; AC CAMARGO CANC CTR, STOMATOL DEPT, SAO PAULO, SP, BRAZIL.; INST CANC ESTADO SAO PAULO, DENT ONCOL SERV, SAO PAULO, SP, BRAZIL.; UNIV ESTADUAL CAMPINAS, PIRACICABA DENT SCH, DEPT ORAL DIAG, PIR…	UNIVERSIDADE FEDERAL DO RIO GRANDE DO SUL; UNIVERSIDAD DE LA REPUBLICA, URUGUAY; UNIVERSIDADE DE SAO PAULO; A.C.CAMARGO CANCER CENTER; UNIVERSIDADE ESTADUAL DE CAMPINAS; HARVARD UNIVERSITY; HARVARD UNIVERSITY MEDICAL AFFILIATES; BRIGHAM & WOMEN'S HOSPITAL; HARVARD SCHOOL OF DENTAL MEDICINE; UNIVERSIDADE FEDERAL DO RIO GRANDE DO SUL; HOSPITAL DE CLINICAS DE PORTO ALEGRE			2026-01-04	LOW LEVEL LIGHT THERAPY; ORAL MUCOSITIS; PHOTOBIOMODULATION; QUALITY OF LIFE; HEAD AND NECK NEOPLASMS; LEVEL LASER THERAPY; MECHANISMS; RADIOTHERAPY; MANAGEMENT	LOW LEVEL LIGHT THERAPY; ORAL MUCOSITIS; PHOTOBIOMODULATION; QUALITY OF LIFE; HEAD AND NECK NEOPLASMS	10.1007/s10103-023-03940-w	REVIEW			1435-604X	MANOMARTINS@GMAIL.COM					Z8QW9	LEVEL LASER THERAPY; MECHANISMS; RADIOTHERAPY; MANAGEMENT	1	LASER MED SCI	LASERS MED. SCI.	ENGLISH	48		PETERSEN WAGNER, VIVIAN/0000-0002-1447-2135; SANTOS-SILVA, ALAN ROGER/0000-0003-2040-6617; TREISTER, NATHANIEL/0000-0002-5596-7222; POTRICH, ANA RITA/0000-0002-1976-302X; BARCELOS SÓ, BRUNA/0000-0002-8144-9760; FRENZEL SCHUCH, LAUREN/0000-0002-0993-936X; MARTINS, MANOELA DOMINGUES/0000-0001-8662-5965; ALVES, FABIO/0000-0003-3372-1536;	236 GRAYS INN RD, 6TH FLOOR, LONDON WC1X 8HL, ENGLAND	DEC 7	13	LONDON	38057605		J	SPRINGER LONDON LTD	2023	PETERSEN WAGNER, VIVIAN/B-5401-2017; SANTOS-SILVA, ALAN ROGER/B-6121-2008; TREISTER, NATHANIEL/IAM-6160-2023; BARCELOS SÓ, BRUNA/AAP-9577-2021; MARTINS, MANOELA DOMINGUES/G-8209-2012; ALVES, FABIO/B-7892-2011; SILVEIRA, FELIPE/S-5959-2019; RIBEIRO, ANA/AAE-9336-2019	MARTINS, MD (CORRESPONDING AUTHOR), UNIV FED RIO GRANDE DO SUL, SCH DENT, DEPT ORAL PATHOL, PORTO ALEGRE, RS, BRAZIL.; MARTINS, MD (CORRESPONDING AUTHOR), UNIV FED RIO GRANDE DO SUL, DEPT ORAL MED, HOSP CLIN PORTO ALEGRE HCPA, PORTO ALEGRE, RS, BRAZIL.	ENGINEERING; SURGERY		0268-8921
AL-RUDAYNI A;GOPINATH D;MAHARAJAN M;VEETTIL S;MENON R	AL-RUDAYNI, ALI HATEM MANFI;GOPINATH, DIVYA;MAHARAJAN, MARI KANNAN;VEETTIL, SAJESH K.;MENON, ROHIT KUNNATH	AL-RUDAYNI AHM, 2020, TRANSL CANCER RES, V9, P3126, DOI 10.21037/TCR.2020.02.77;AMADORI F, 2016, LASER MED SCI, V31, P1231, DOI 10.1007/S10103-016-1975-Y;ANONYMOUS, 2014, P WALT BIENNIAL C NA;ANONYMOUS, COCHRANE HANDBOOK FOR SYSTEMATIC REVIEWS OF INTERVENTIONS VERSION 6.3 2022 UPDATED FEBRUARY 2022. 6.3:AVAILABLE FROM;ANSCHAU F, 2019, LASER MED SCI, V34, P1053, DOI 10.1007/S10103-019-02722-7;BASS…	ORAL MUCOSITIS IS A DEBILITATING COMPLICATION OF CHEMOTHERAPY, CHARACTERIZED BY ERYTHEMA, ULCERS AND OEDEMA OF THE ORAL MUCOSA. THIS REVIEW AIMED TO EVALUATE THE EFFICACY OF PHOTOBIOMODULATION IN THE TREATMENT OF ORAL MUCOSITIS USING META-ANALYSIS AND TRIAL SEQUENTIAL ANALYSIS, AND ALSO TO ASSESS THE QUALITY OF THE RESULTS BY GRADING OF RECOMMENDATIONS, ASSESSMENT, DEVELOPMENT AND EVALUATION (GRA…	7418						INT MED UNIV, SCH POSTGRAD STUDIES, KUALA LUMPUR 57000, MALAYSIA.; INT MED UNIV, DEPT ORAL DIAGNOST & SURG SCI, KUALA LUMPUR 57000, MALAYSIA.; INT MED UNIV, SCH PHARM, DEPT PHARM PRACTICE, KUALA LUMPUR 57000, MALAYSIA.; UNIV UTAH, DEPT PHARMACOTHERAPY, COLL PHARM, SALT LAKE CITY, UT 84112 USA.; INT MED UNIV, DIV RESTORAT DENT, KUALA LUMPUR 57000, MALAYSIA.;	IMU UNIVERSITY; IMU UNIVERSITY; IMU UNIVERSITY; UTAH SYSTEM OF HIGHER EDUCATION; UNIVERSITY OF UTAH; IMU UNIVERSITY			2026-01-04	PHOTOBIOMODULATION; LOW-LEVEL LASER; CHEMOTHERAPY-INDUCED ORAL MUCOSITIS; RCTS; TRIAL SEQUENTIAL ANALYSIS; META-ANALYSIS; LEVEL LASER THERAPY; PREVENTION; LLLT	PHOTOBIOMODULATION; LOW-LEVEL LASER; CHEMOTHERAPY-INDUCED ORAL MUCOSITIS; RCTS; TRIAL SEQUENTIAL ANALYSIS; META-ANALYSIS	10.3390/ijerph18147418	REVIEW			1660-4601	ALIHATEM.MANFIT@STUDENT.IMU.EDU.MY; DIVYAGOPINATH@IMU.EDU.MY; MARIKANNAN@IMU.EDU.MY; SAJESH.VEETTIL@PHARM.UTAH.EDU; ROHITKUNNATHMENON@IMU.EDU.MY			IMU	THE APC WAS FUNDED BY IMU.	TO0OY	LEVEL LASER THERAPY; PREVENTION; LLLT	14	INT J ENV RES PUB HE	INT. J. ENVIRON. RES. PUBLIC HEALTH	ENGLISH	39	GREEN SUBMITTED, GOLD	MARI KANNAN, MAHARAJAN/0000-0001-6812-0533; KUNNATH, ROHIT/0000-0002-7486-8721; GOPINATH, DIVYA/0000-0002-4279-7420; VEETTIL, SAJESH K/0000-0002-7009-7907; RUDAYNI, ALI/0009-0005-9432-881X	MDPI AG, GROSSPETERANLAGE 5, CH-4052 BASEL, SWITZERLAND	JUL	13	BASEL	34299869		J	MDPI	2021	MARI KANNAN, MAHARAJAN/F-6660-2017; GOPINATH, DIVYA/D-5120-2014	GOPINATH, D (CORRESPONDING AUTHOR), INT MED UNIV, DEPT ORAL DIAGNOST & SURG SCI, KUALA LUMPUR 57000, MALAYSIA.; MENON, RK (CORRESPONDING AUTHOR), INT MED UNIV, DIV RESTORAT DENT, KUALA LUMPUR 57000, MALAYSIA.	ENVIRONMENTAL SCIENCES & ECOLOGY; PUBLIC, ENVIRONMENTAL & OCCUPATIONAL HEALTH
FRANCO R;LUPI E;IACOMINO E;GALEOTTI A;CAPOGRECO M;SANTOS J;D'AMARIO M	FRANCO, ROCCO;LUPI, ETTORE;IACOMINO, ENZO;GALEOTTI, ANGELA;CAPOGRECO, MARIO;SANTOS, JOAO MIGUEL MARQUES;D'AMARIO, MAURIZIO	ACKERMAN DENISE, 2018, CANCER TREAT RES, V174, P187, DOI 10.1007/978-3-319-65421-8_11;ANTUNES HS, 2008, MED ORAL PATOL ORAL, V13, PE189;ANTUNES HS, 2007, BLOOD, V109, P2250, DOI 10.1182/BLOOD-2006-07-035022;BENSADOUN RJ, 2006, PROCEEDINGS OF THE 6TH INTERNATIONAL CONGRESS OF THE WORLD ASSOCIATION OF LASER THERAPY, P69;BENSADOUN RJ, 2006, INDIAN J MED RES, V124, P375;BENSADOUN RJ, 2018, CURR OPIN …	ORAL MUCOSITIS IS A COMMON AND DEBILITATING SIDE EFFECT INDUCED BY STEM CELL TRANSPLANTATION THAT IS EXPERIENCED BY CANCER PATIENTS UNDERGOING CHEMOTHERAPY OR RADIATION THERAPY. THIS CONDITION INVOLVES INFLAMMATION AND ULCERATION OF THE ORAL MUCOSA, LEADING TO PAIN, DIFFICULTY WITH EATING AND SPEAKING, AND AN INCREASED RISK OF INFECTIONS. MUCOSITIS NOT ONLY COMPROMISES THE QUALITY OF LIFE FOR CAN…	1413						UNIV AQUILA, SCH DENT, DEPT LIFE HLTH & ENVIRONM SCI, I-67100 LAQUILA, ITALY.; IRCCS, DEPT PEDIAT SURG, DENT UNIT, BAMBINO GESU CHILDRENS HOSP, VIALE FERDINANDO BALDELLI 41, I-00146 ROME, ITALY.; UNIV COIMBRA, INST ENDODONT, FAC MED, P-3000075 COIMBRA, PORTUGAL.; COIMBRA INST CLIN & BIOMED RES ICBR, P-3000548 COIMBRA, PORTUGAL.; CTR INVEST ENVIRONM GENET & ONCOBIOL CIMAGO, FAC MED, P-3000548 COIM…	UNIVERSITY OF L'AQUILA; IRCCS BAMBINO GESU; UNIVERSIDADE DE COIMBRA; UNIVERSIDADE DE COIMBRA; UNIVERSIDADE DE COIMBRA; UNIVERSIDADE DE COIMBRA			2026-01-04	STEM CELL TRANSPLANTATION; ORAL MUCOSITIS; LOW-LEVEL LIGHT THERAPY; LOW-POWER LASER; DRY SOCKET ETIOLOGY; LOW-ENERGY LASER; PREVENTION; CHEMOTHERAPY; CANCER; RADIOTHERAPY; MANAGEMENT; PROTOCOL; CHILDREN	STEM CELL TRANSPLANTATION; ORAL MUCOSITIS; LOW-LEVEL LIGHT THERAPY	10.3390/medicina59081413	REVIEW			1648-9144	ROCCO.FRANCO@STUDENT.UNIVAQ.IT; ETTORE.LUPI@GRADUATE.UNIVAQ.IT; ENZO.IACOMINO@GRADUATE.UNIVAQ.IT; ANGELA.GALEOTTI@OPBG.NET; MARIO.CAPOGRECO@UNIVAQ.IT; JSANTOS@FMED.UC.PT; MAURIZIO.DAMARIO@UNIVAQ.IT					Q3UV4	LOW-POWER LASER; DRY SOCKET ETIOLOGY; LOW-ENERGY LASER; PREVENTION; CHEMOTHERAPY; CANCER; RADIOTHERAPY; MANAGEMENT; PROTOCOL; CHILDREN	8	MEDICINA-LITHUANIA	MED. LITH.	ENGLISH	39	GREEN SUBMITTED, GOLD	MARQUES DOS SANTOS, JOÃO MIGUEL/0000-0002-2865-9689; D'AMARIO, MAURIZIO/0000-0003-3524-5756; FRANCO, ROCCO/0000-0002-2398-7843	ST ALBAN-ANLAGE 66, CH-4052 BASEL, SWITZERLAND	AUG	12	BASEL	37629703		J	MDPI	2023	GALEOTTI, ANGELA/AAB-6119-2020; MARQUES DOS SANTOS, JOÃO MIGUEL/C-7990-2016; LUPI, ETTORE/KRP-1474-2024; D'AMARIO, MAURIZIO/AAI-5962-2020; FRANCO, ROCCO/IST-9900-2023	SANTOS, JMM (CORRESPONDING AUTHOR), UNIV COIMBRA, INST ENDODONT, FAC MED, P-3000075 COIMBRA, PORTUGAL.; SANTOS, JMM (CORRESPONDING AUTHOR), COIMBRA INST CLIN & BIOMED RES ICBR, P-3000548 COIMBRA, PORTUGAL.; SANTOS, JMM (CORRESPONDING AUTHOR), CTR INVEST ENVIRONM GENET & ONCOBIOL CIMAGO, FAC MED, P-3000548 COIMBRA, PORTUGAL.; SANTOS, JMM (CORRESPONDING AUTHOR), CLIN ACAD CTR COIMBRA CACC, P-300054…	GENERAL & INTERNAL MEDICINE		1010-660X
RODRIGUES G;JAGUAR G;ALVES F;GUOLLO A;CAMANDONI V;DAMASCENA A;LIMA V	RODRIGUES, GUSTAVO HENRIQUE;JAGUAR, GRAZIELLA CHAGAS;ALVES, FABIO ABREU;GUOLLO, ANDRE;CAMANDONI, VANESSA OLIVEIRA;DAMASCENA, ALINE SANTOS;CORDEIRO LIMA, VLADMIR CLAUDIO	ANTUNES HS, 2007, BLOOD, V109, P2250, DOI 10.1182/BLOOD-2006-07-035022;BADROS A, 2001, BRIT J HAEMATOL, V114, P822, DOI 10.1046/J.1365-2141.2001.03033.X;BARASCH A, 1995, CANCER, V76, P2550, DOI 10.1002/1097-0142(19951215)76:12<2550::AID-CNCR2820761222>3.0.CO;2-X;BLIJLEVENS N, 2007, ANN ONCOL, V18, P817, DOI 10.1093/ANNONC/MDL332;BLIJLEVENS N, 2008, J CLIN ONCOL, V26, P1519, DOI 10.1200/JCO.2007.1…	THE PRESENT STUDY OUTLINES THE CLINICAL IMPACT AND RISK FACTORS OF ORAL MUCOSITIS IN 79 PATIENTS WITH MULTIPLE MYELOMA FOLLOWING HIGH-DOSE MELPHALAN FOR AUTOLOGOUS TRANSPLANT. ALL PATIENTS UNDERWENT DAILY PROPHYLACTIC LOW-LEVEL INDIUM GALLIUM ALUMINUM PHOSPHATE DIODE LASER THERAPY (660 NM, 15 MW, 3.75 J/CM(2), 10 S PER POINT) FROM THE BEGINNING OF THE CONDITIONING REGIMEN UP TO DAY +2. ORAL MUCOS…						1089	UNIV SAO PAULO, STOMATOL DEPT, SAO PAULO, BRAZIL.; AC CAMARGO CANC CTR, STOMATOL DEPT, SAO PAULO, BRAZIL.; AC CAMARGO CANC CTR, ONCOL DEPT, SAO PAULO, BRAZIL.; AC CAMARGO CANC CTR, STAT DEPT, R PROF ANTONIO PRUDENTE 211, BR-01509900 SAO PAULO, BRAZIL.;	UNIVERSIDADE DE SAO PAULO; A.C.CAMARGO CANCER CENTER; A.C.CAMARGO CANCER CENTER; A.C.CAMARGO CANCER CENTER			2026-01-04	ORAL MUCOSITIS; MULTIPLE MYELOMA; AUTOLOGOUS STEM CELL TRANSPLANTATION; LOW-LEVEL LASER THERAPY; STEM-CELL TRANSPLANTATION; BEAM-CONDITIONING CHEMOTHERAPY; HELIUM-NEON LASER; MULTIPLE-MYELOMA; RENAL-FAILURE; FEBRILE NEUTROPENIA; PREVENTION; PALIFERMIN; SEVERITY; PHOTOTHERAPY	ORAL MUCOSITIS; MULTIPLE MYELOMA; AUTOLOGOUS STEM CELL TRANSPLANTATION; LOW-LEVEL LASER THERAPY	10.1007/s10103-017-2211-0	ARTICLE			1435-604X	GRAZIAJU@YAHOO.COM.BR	1095				EX8AS	STEM-CELL TRANSPLANTATION; BEAM-CONDITIONING CHEMOTHERAPY; HELIUM-NEON LASER; MULTIPLE-MYELOMA; RENAL-FAILURE; FEBRILE NEUTROPENIA; PREVENTION; PALIFERMIN; SEVERITY; PHOTOTHERAPY	5	LASER MED SCI	LASERS MED. SCI.	ENGLISH	42		CORDEIRO DE LIMA, VLADMIR/0000-0003-3955-1101; GUOLLO, ANDRÉ/0000-0003-1978-3319	236 GRAYS INN RD, 6TH FLOOR, LONDON WC1X 8HL, ENGLAND	JUL	7	LONDON	28512727		J	SPRINGER LONDON LTD	2017	CORDEIRO DE LIMA, VLADMIR/P-2559-2015; ALVES, FABIO/B-7892-2011	JAGUAR, GC (CORRESPONDING AUTHOR), AC CAMARGO CANC CTR, STOMATOL DEPT, SAO PAULO, BRAZIL.	ENGINEERING; SURGERY		0268-8921
KHALIL M;HAMADAH O;SAIFO M	KHALIL, MARWA;HAMADAH, OMAR;SAIFO, MAHER	ABDALLA-ASLAN R, 2023, SUPPORT CARE CANCER, V31, DOI 10.1007/S00520-023-07919-9;AGRAWAL T, 2014, DOSE-RESPONSE, V12, P619, DOI 10.2203/DOSE-RESPONSE.14-032.AGRAWAL;ANTUNES HS, 2017, ORAL ONCOL, V71, P11, DOI 10.1016/J.ORALONCOLOGY.2017.05.018;ANTUNES HS, 2013, RADIOTHER ONCOL, V109, P297, DOI 10.1016/J.RADONC.2013.08.010;ARBABI-KALATI FARSHID, 2013, ACTA MED IRAN, V51, P157;AVILA-SÁNCHEZ C, 2017,…	BACKGROUND GIVEN THE SUFFERING EXPERIENCED BY CANCER PATIENTS, EFFECTIVE SOLUTIONS MUST BE FOUND TO PREVENT PAINFUL AND DEBILITATING SIDE EFFECTS OF ANTI-CANCER TREATMENT. THIS TRIAL AIMS TO STUDY THE EFFECT OF PRECONDITIONING WITH PHOTOBIOMODULATION IN PREVENTING ORAL MUCOSITIS AND XEROSTOMIA IN CANCER PATIENTS UNDERGOING CHEMOTHERAPY ALONE FOR THE FIRST TIME, AND TO EXAMINE ITS ROLE IN IMPROVIN…	190						DAMASCUS UNIV, FAC DENT, DEPT ORAL MED, DAMASCUS, SYRIA.; DAMASCUS UNIV, FAC MED, DEPT MED ONCOL, DAMASCUS, SYRIA.; DAMASCUS UNIV, ALBAIROUNI UNIV HOSP, DAMASCUS, SYRIA.;	DAMASCUS UNIVERSITY; DAMASCUS UNIVERSITY; DAMASCUS UNIVERSITY			2026-01-04	PHOTOBIOMODULATION; PRECONDITIONING; ORAL MUCOSITIS; XEROSTOMIA; QUALITY OF LIFE; LOW-LEVEL LASER; PHASE-III TRIAL; PEDIATRIC-PATIENTS; THERAPY LLLT; TRANSPLANTATION; EFFICACY; HEAD	PHOTOBIOMODULATION; PRECONDITIONING; ORAL MUCOSITIS; XEROSTOMIA; QUALITY OF LIFE	10.1186/s12903-025-05579-1	ARTICLE				MARWA.KHALIL@DAMASCUSUNIVERSITY.EDU.SY			DAMASCUS UNIVERSITY	NOT APPLICABLE.	W0A9I	LOW-LEVEL LASER; PHASE-III TRIAL; PEDIATRIC-PATIENTS; THERAPY LLLT; TRANSPLANTATION; EFFICACY; HEAD	1	BMC ORAL HEALTH	BMC ORAL HEALTH	ENGLISH	49	GREEN SUBMITTED, GOLD		CAMPUS, 4 CRINAN ST, LONDON N1 9XW, ENGLAND	FEB 5	12	LONDON	39910516		J	BMC	2025		KHALIL, M (CORRESPONDING AUTHOR), DAMASCUS UNIV, FAC DENT, DEPT ORAL MED, DAMASCUS, SYRIA.	DENTISTRY, ORAL SURGERY & MEDICINE		1472-6831
ANDRADE R;REIS T;ROSA L;SANTOS G;DA C F	DIAS VIANA ANDRADE, RITA DE CASSIA;REIS, THAIS AZEVEDO;ROSA, LUCIANO PEREIRA;DE OLIVEIRA SANTOS, GABRIEL PINTO;DA CRISTINASILVA, FRANCINE	AGOSTINIS P, 2011, CA-CANCER J CLIN, V61, P250, DOI 10.3322/CAAC.20114;ALMEIDA PP, 2017, LASER MED SCI, V32, P1337, DOI 10.1007/S10103-017-2247-1;CACCELLI E., 2009, REV. BRAS. CIR. CABECA PESCOCO, V38, P80;CARDOSO MARIA DE FÁTIMA APARECIDA, 2005, RADIOL BRAS, V38, P107;CASTANO AP, 2004, PHOTODIAGN PHOTODYN, V1, P279, DOI 10.1016/S1572-1000(05)00007-4;CHENG KKF, 2010, SUPPORT CARE CANCER, V18, P14…	INTRODUCTION AS CONVENTIONAL TREATMENTS CURRENTLY AVAILABLE FOR MUCOSITIS ARE NOT CONSIDERABLY EFFECTIVE, THERE IS A NEED TO IMPLEMENT AN ADJUVANT PROTOCOL FOR THE TREATMENT OF ORAL MUCOSITIS IN PATIENTS UNDERGOING RADIOTHERAPY AND CHEMOTHERAPY. PURPOSE TO EVALUATE THE EFFECT OF PHOTOBIOMODULATION (PBM) AND ANTIMICROBIAL PHOTODYNAMIC THERAPY (APDT) MEDIATED BY CURCUMIN AND BLUE LED AS AN ADJUNCT …						7365	CRUZEIRO DO SUL UNIV, PAULISTA AVE,1415 CTR, BR-01311925 SAO PAULO, SP, BRAZIL.; UNIV FED BAHIA, MULTIDISCIPLINARY HLTH INST, RIO CONTAS ST 58, BR-45002909 CANDEIAS, BA, BRAZIL.;	UNIVERSIDADE FEDERAL DA BAHIA			2026-01-04	PHOTOBIOMODULATION; PHOTODYNAMIC THERAPY; CURCUMIN; ORAL MUCOSITIS; CANCER; HEAD; RADIOTHERAPY; CONSEQUENCES; CHEMOTHERAPY; PREVENTION	PHOTOBIOMODULATION; PHOTODYNAMIC THERAPY; CURCUMIN; ORAL MUCOSITIS; CANCER	10.1007/s00520-022-07127-x	ARTICLE	MAY 2022		1433-7339	TAZEVEDO011@GMAIL.COM	7371				3V7EX	CANCER; HEAD; RADIOTHERAPY; CONSEQUENCES; CHEMOTHERAPY; PREVENTION	9	SUPPORT CARE CANCER	SUPPORT. CARE CANCER	ENGLISH	27		SANTOS, GABRIEL PINTO DE OLIVEIRA/0000-0003-3895-9412; REIS, THAÍS/0000-0002-9929-5763	ONE NEW YORK PLAZA, SUITE 4600, NEW YORK, NY, UNITED STATES	SEP	7	NEW YORK	35608694		J	SPRINGER	2022		REIS, TA (CORRESPONDING AUTHOR), UNIV FED BAHIA, MULTIDISCIPLINARY HLTH INST, RIO CONTAS ST 58, BR-45002909 CANDEIAS, BA, BRAZIL.	ONCOLOGY; HEALTH CARE SCIENCES & SERVICES; REHABILITATION		0941-4355
ZECHA J;RABER-DURLACHER J;NAIR R;EPSTEIN J;SONIS S;ELAD S;HAMBLIN M;BARASCH A;MIGLIORATI C;MILSTEIN D;GENOT M;LANSAAT L;VAN D B R;ARNABAT-DOMINGUEZ J;VAN D M L;JACOBI I;VAN D J;DE L J;SMEELE L;SCHUBERT M;BENSADOUN R	ZECHA, JUDITH A. E. M.;RABER-DURLACHER, JUDITH E.;NAIR, RAJ G.;EPSTEIN, JOEL B.;SONIS, STEPHEN T.;ELAD, SHARON;HAMBLIN, MICHAEL R.;BARASCH, ANDREI;MIGLIORATI, CESAR A.;MILSTEIN, DAN M. J.;GENOT, MARIE-THERESE;LANSAAT, LISET;VAN DER BRINK, RON;ARNABAT-DOMINGUEZ, JOSEP;VAN DER MOLEN, LISETTE;JACOBI, IRENE;VAN DIESSEN, JUDI;DE LANGE, JAN;SMEELE, LUDI E.;SCHUBERT, MARK M.;BENSADOUN, RENE-JEAN	AL-WATBAN FAH, 2012, LASER MED SCI, V27, P1039, DOI 10.1007/S10103-011-1040-9;PELLICIOLI ACA, 2014, J BIOMED OPT, V19, DOI 10.1117/1.JBO.19.2.028002;ANTUNES F, 2004, P NATL ACAD SCI USA, V101, P16774, DOI 10.1073/PNAS.0405368101;ANTUNES HS, 2013, RADIOTHER ONCOL, V109, P297, DOI 10.1016/J.RADONC.2013.08.010;ASSIS L, 2012, LASER SURG MED, V44, P726, DOI 10.1002/LSM.22077;BARASCH A, 2016, SUPPORT C…	PURPOSE THERE IS A LARGE BODY OF EVIDENCE SUPPORTING THE EFFICACY OF LOW LEVEL LASER THERAPY (LLLT), MORE RECENTLY TERMED PHOTOBIOMODULATION (PBM), FOR THE MANAGEMENT OF ORAL MUCOSITIS (OM) IN PATIENTS UNDERGOING RADIOTHERAPY FOR HEAD AND NECK CANCER (HNC). RECENT ADVANCES IN PBM TECHNOLOGY, TOGETHER WITH A BETTER UNDERSTANDING OF MECHANISMS INVOLVED, MAY EXPAND THE APPLICATIONS FOR PBM IN THE MA…						2781	UNIV AMSTERDAM, ACAD MED CTR, DEPT ORAL & MAXILLOFACIAL SURG, MEIBERGDREEF 9, NL-1105 AZ AMSTERDAM, NETHERLANDS.; UNIV AMSTERDAM, ACAD CTR DENT AMSTERDAM ACTA, DEPT MED DENT INTERACT, POB 22660, NL-1100 DD AMSTERDAM, NETHERLANDS.; UNIV AMSTERDAM, ACAD CTR DENT AMSTERDAM ACTA, DEPT PERIODONTOL, POB 22660, NL-1100 DD AMSTERDAM, NETHERLANDS.; VRIJE UNIV AMSTERDAM, POB 22660, NL-1100 DD AMSTERDAM, NE…	UNIVERSITY OF AMSTERDAM; VRIJE UNIVERSITEIT AMSTERDAM; UNIVERSITY OF AMSTERDAM; UNIVERSITY OF AMSTERDAM; VRIJE UNIVERSITEIT AMSTERDAM; VRIJE UNIVERSITEIT AMSTERDAM; MENZIES HEALTH INSTITUTE QUEENSLAND; QUEENSLAND HEALTH; GOLD COAST UNIVERSITY HOSPITAL; CEDARS SINAI MEDICAL CENTER; CITY OF HOPE; HARVARD UNIVERSITY; HARVARD UNIVERSITY MEDICAL AFFILIATES; BRIGHAM & WOMEN'S HOSPITAL; HARVARD UNIVERSI…			2026-01-04	LOW LEVEL LASER THERAPY; LOW LEVEL LIGHT THERAPY; PHOTOBIOMODULATION; MUCOSITIS; OROFACIAL COMPLICATIONS; CHEMOTHERAPY; RADIATION THERAPY; HEAD AND NECK CANCER; SAFETY; LLLT AND PBM; BIPHASIC DOSE-RESPONSE; CARCINOMA-CELLS; LIGHT THERAPY; TGF-BETA; IN-VITRO; FIBROBLAST PROLIFERATION; PI3K/AKT/MTOR PATHWAY; PHOTODYNAMIC THERAPY; SIGNALING PATHWAYS; OXIDATIVE STRESS	LOW LEVEL LASER THERAPY; LOW LEVEL LIGHT THERAPY; PHOTOBIOMODULATION; MUCOSITIS; OROFACIAL COMPLICATIONS; CHEMOTHERAPY; RADIATION THERAPY; HEAD AND NECK CANCER; SAFETY; LLLT AND PBM	10.1007/s00520-016-3152-z	REVIEW			1433-7339	J.ZECHA@AMC.UVA.NL; J.E.RABERDURLACHER@AMC.UVA.NL; R.NAIR@GRIFFITH.EDU.AU; JOEL.EPSTEIN@CSHS.ORG; SSONIS@PARTNERS.ORG; SELAD@URMC.ROCHESTER.EDU; HAMBLIN@HELIX.MGH.HARVARD.EDU; BARASAFF@CS.COM; MIGLIORATI@UTHSC.EDU; D.M.MILSTEIN@AMC.UVA.NL; MTGENOT@SKYNET.BE; L.LANSAAT@NKI.NL; RVANDERBRINK@COH.ORG; JOSEPARNABAT@UB.EDU; L.VD.MOLEN@NKI.NL; I.JACOBI@NKI.NL; J.V.DIESSEN@NKI.NL; J.DELANGE@AMC.UVA.NL; L…	2792		US NIH GRANT [R01AI050875]	JUDITH E. RABER-DURLACHER, RAJ G. NAIR, JOEL B. EPSTEIN, RON VAN DER BRINK, JOSEP ARNABAT DOMINGUEZ, AND RENE-JEAN BENSADOUN HAVE RECEIVED TRAVEL EXPENSES AND HOTEL ACCOMMODATION FROM THOR PHOTOMEDICINE LTD. UK. RAJ NAIR HAS RECEIVED AN HONORARIUM FROM THOR, UK. MICHAEL R HAMBLIN WAS SUPPORTED BY US NIH GRANT R01AI050875. ALL THE OTHER AUTHORS DECLARE THAT THEY HAVE NO CONFLICT OF INTEREST.	DK5TL	BIPHASIC DOSE-RESPONSE; CARCINOMA-CELLS; LIGHT THERAPY; TGF-BETA; IN-VITRO; FIBROBLAST PROLIFERATION; PI3K/AKT/MTOR PATHWAY; PHOTODYNAMIC THERAPY; SIGNALING PATHWAYS; OXIDATIVE STRESS	6	SUPPORT CARE CANCER	SUPPORT. CARE CANCER	ENGLISH	100		MILSTEIN, DAN/0000-0003-1335-5516; ARNABAT DOMINGUEZ, JOSEP/0000-0003-1653-8043; SMEELE, LUDI/0009-0006-8039-6181; NAIR, RAJ/0000-0002-9881-8585; HAMBLIN, MICHAEL R/0000-0001-6431-4605; MIGLIORATI, CESAR/0000-0002-2535-2606; VAN DER MOLEN, LISETTE/0000-0002-0514-2142	ONE NEW YORK PLAZA, SUITE 4600, NEW YORK, NY, UNITED STATES	JUN	12	NEW YORK	26984240		J	SPRINGER	2016	MILSTEIN, DAN/H-2821-2019; ARNABAT DOMINGUEZ, JOSEP/U-6590-2019; NAIR, RAJ/AAF-9598-2020; HAMBLIN, MICHAEL R/H-2758-2019; BENSADOUN, RENE-JEAN/AAL-5333-2020; VAN+DIESSEN, JUDI/ABD-8703-2020	BENSADOUN, RJ (CORRESPONDING AUTHOR), CHE, WALT SCI SECRETARY, 10 BD PASTEUR, F-06000 NICE, FRANCE.	ONCOLOGY; HEALTH CARE SCIENCES & SERVICES; REHABILITATION		0941-4355
ANSCHAU F;WEBSTER J;CAPRA M;DA S A;STEIN A	ANSCHAU, FERNANDO;WEBSTER, JACQUELINE;ZANELLA CAPRA, MARCELO EDUARDO;FERREIRA DE AZEREDO DA SILVA, ANDRE LUIS;STEIN, AIRTON TETELBOM	ANONYMOUS, REV MAN REVMAN COMP;ANONYMOUS, LOW LEVEL LASER THER, DOI 10.1007/S10103-016-1975-Y, DOI 10.1007/S10103-016-1975-Y;ANTONIOLLI F, 2016, ORAL DIS, V22, P14, DOI 10.1111/ODI.12559, DOI 10.1111/ODI.12559;RIBEIRO ILA, 2017, INT J ENV RES PUB HE, V14, DOI 10.3390/IJERPH14121468;BENSADOUN RJ, 2012, CURR OPIN ONCOL, V24, P363, DOI 10.1097/CCO.0B013E328352EAA3;BJORDAL JM, 2011, SUPPORT CARE CANC…	REVIEW EFFECTIVENESS OF LOW-LEVEL LASER THERAPY (LLLT) IN THE CURATIVE TREATMENT OF ORAL MUCOSITIS (OM) IN PATIENTS RECEIVING CANCER THERAPY. A SYSTEMATIC REVIEW WITH META-ANALYSIS WAS PERFORMED USING MEDLINE, EMBASE, AND COCHRANE LIBRARY DATABASES ACCORDING TO PRISMA GUIDELINES, TO IDENTIFY RANDOMIZED CONTROLLED TRIALS (RCT) ON OM IN PATIENTS DURING AND/OR AFTER CANCER THERAPY AND IN WHICH THE T…						1053	HOSP NOSSA SENHORA CONCEICAO, GRAD PROGRAM EVALUAT & PROD TECHNOL BRAZILIAN NAT, AV FRANCISCO TREIN 596, BR-91350200 PORTO ALEGRE, RS, BRAZIL.; PONTIFICIA UNIV CATOLICA RIO GRANDE DO SUL, ESCOLA MED, PORTO ALEGRE, RS, BRAZIL.; HOSP CLIN PORTO ALEGRE, PORTO ALEGRE, RS, BRAZIL.; UNIV FED CIENCIAS SAUDE PORTO ALEGRE, DEPT PUBL HLTH, PORTO ALEGRE, RS, BRAZIL.;	PONTIFICIA UNIVERSIDADE CATOLICA DO RIO GRANDE DO SUL; HOSPITAL DE CLINICAS DE PORTO ALEGRE; UNIVERSIDADE FEDERAL DE CIENCIAS DA SAUDE DE PORTO ALEGRE			2026-01-04	LOW-LEVEL LIGHT THERAPY; LOW-LEVEL LASER THERAPY; ORAL MUCOSITIS; CANCER THERAPY; THERAPEUTICS; LOW-ENERGY LASER; THERAPY LLLT; PREVENTION; RADIOTHERAPY; PHOTOTHERAPY; HEAD	LOW-LEVEL LIGHT THERAPY; LOW-LEVEL LASER THERAPY; ORAL MUCOSITIS; CANCER THERAPY; THERAPEUTICS	10.1007/s10103-019-02722-7	REVIEW			1435-604X	AFERNANDO@GHC.COM.BR	1062				IJ1FP	LOW-ENERGY LASER; THERAPY LLLT; PREVENTION; RADIOTHERAPY; PHOTOTHERAPY; HEAD	6	LASER MED SCI	LASERS MED. SCI.	ENGLISH	34		ANSCHAU, FERNANDO/0000-0002-2657-5406; STEIN, AIRTON TETELBOM/0000-0002-8756-8699	236 GRAYS INN RD, 6TH FLOOR, LONDON WC1X 8HL, ENGLAND	AUG	10	LONDON	30729351		J	SPRINGER LONDON LTD	2019	DA SILVA, ANDRÉ/AAP-4253-2020; ANSCHAU, FERNANDO/G-5041-2017; STEIN, AIRTON TETELBOM/Q-2218-2015	ANSCHAU, F (CORRESPONDING AUTHOR), HOSP NOSSA SENHORA CONCEICAO, GRAD PROGRAM EVALUAT & PROD TECHNOL BRAZILIAN NAT, AV FRANCISCO TREIN 596, BR-91350200 PORTO ALEGRE, RS, BRAZIL.; ANSCHAU, F (CORRESPONDING AUTHOR), PONTIFICIA UNIV CATOLICA RIO GRANDE DO SUL, ESCOLA MED, PORTO ALEGRE, RS, BRAZIL.	ENGINEERING; SURGERY		0268-8921
SALMAN S;ABDALLA-ASLAN R;AWAWDI A;TARABEIH R;BILLAN S	SALMAN, SAEED;ABDALLA-ASLAN, RAGDA;AWAWDI, AHMAD;TARABEIH, RANA;BILLAN, SALEM	ABDALLA-ASLAN R, 2023, SUPPORT CARE CANCER, V31, DOI 10.1007/S00520-023-07919-9;AMAROLI A, 2019, PHOTOCHEM PHOTOBIOL, V95, P455, DOI 10.1111/PHP.13032;BEHROOZIAN T, 2023, LANCET ONCOL, V24, PE172, DOI 10.1016/S1470-2045(23)00067-0;BELLM LA, 2000, SUPPORT CARE CANCER, V8, P33;BOLDERSTON A, 2006, SUPPORT CARE CANCER, V14, P802, DOI 10.1007/S00520-006-0063-4;BONNER JA, 2016, EUR J CANCER, V64, P1, D…	PURPOSERADIATION-INDUCED ORAL MUCOSITIS (OM) AND DERMATITIS (RD) ARE COMMON DEBILITATING TOXICITIES OF RADIOTHERAPY (RT) FOR HEAD AND NECK CANCER (HNC) PATIENTS. WHILE PHOTOBIOMODULATION (PBM) HAS SHOWN PROMISE IN REDUCING SEVERITY OF THESE ADVERSE EFFECTS, IN-CLINIC TREATMENTS POSE LOGISTIC AND FINANCIAL CHALLENGES. THIS STUDY ASSESSED THE FEASIBILITY AND COMPLIANCE OF A HOME-USE, SELF-APPLIED N…	1023						RAMBAM HLTH CARE CAMPUS, FISHMAN ONCOL CTR, HAIFA, ISRAEL.; RAMBAM HLTH CARE CAMPUS, ORAL & MAXILLOFACIAL SURG DEPT, HAIFA, ISRAEL.; TECHNION ISRAEL INST TECHNOL, RUTH & BRUCE RAPPAPORT FAC MED, HAIFA, ISRAEL.;	RAMBAM HEALTH CARE CAMPUS; RAMBAM HEALTH CARE CAMPUS; TECHNION ISRAEL INSTITUTE OF TECHNOLOGY; RAPPAPORT FACULTY OF MEDICINE			2026-01-04	HEAD AND NECK NEOPLASMS; INTENSITY-MODULATED RADIOTHERAPY; ORAL MUCOSITIS; RADIATION-INDUCED DERMATITIS; PHOTOBIOMODULATION THERAPY; LOW-LEVEL LASER THERAPY; SELF-APPLIED PHOTOBIOMODULATION; ECONOMIC OUTCOMES; SKIN REACTIONS; NECK; HEAD; RADIOTHERAPY; MANAGEMENT; CHEMOTHERAPY; PREVENTION; ASSOCIATION	HEAD AND NECK NEOPLASMS; INTENSITY-MODULATED RADIOTHERAPY; ORAL MUCOSITIS; RADIATION-INDUCED DERMATITIS; PHOTOBIOMODULATION THERAPY; LOW-LEVEL LASER THERAPY	10.1007/s00520-025-10037-3	ARTICLE			1433-7339	SAEED.SALMAN@TECHNION.AC.IL			UNCONDITIONAL RESEARCH GRANT FROM ERIKA B-CURE LASER LTD; TECHNION -ISRAEL INSTITUTE OF TECHNOLOGY	OPEN ACCESS FUNDING PROVIDED BY TECHNION - ISRAEL INSTITUTE OF TECHNOLOGY.	9OD9F	SELF-APPLIED PHOTOBIOMODULATION; ECONOMIC OUTCOMES; SKIN REACTIONS; NECK; HEAD; RADIOTHERAPY; MANAGEMENT; CHEMOTHERAPY; PREVENTION; ASSOCIATION	12	SUPPORT CARE CANCER	SUPPORT. CARE CANCER	ENGLISH	45	GREEN SUBMITTED, HYBRID		ONE NEW YORK PLAZA, SUITE 4600, NEW YORK, NY, UNITED STATES	NOV 7	9	NEW YORK	41201561		J	SPRINGER	2025	SALMAN, SAEED/GYV-5518-2022	SALMAN, S (CORRESPONDING AUTHOR), RAMBAM HLTH CARE CAMPUS, FISHMAN ONCOL CTR, HAIFA, ISRAEL.; SALMAN, S (CORRESPONDING AUTHOR), TECHNION ISRAEL INST TECHNOL, RUTH & BRUCE RAPPAPORT FAC MED, HAIFA, ISRAEL.	ONCOLOGY; HEALTH CARE SCIENCES & SERVICES; REHABILITATION		0941-4355
PAGLIONI M;ALVES C;FONTES E;LOPES M;RIBEIRO A;BRANDAO T;MIGLIORATI C;SANTOS-SILVA A	DE PAULI PAGLIONI, MARIANA;ALVES, CAROLINA GUIMARAES BONFIM;FONTES, ELISA KAUARK;LOPES, MARCIO AJUDARTE;RIBEIRO, ANA CAROLINA PRADO;BRANDAO, THAIS BIANCA;MIGLIORATI, CESAR AUGUSTO;SANTOS-SILVA, ALAN ROGER	ANTUNES HS, 2013, RADIOTHER ONCOL, V109, P297, DOI 10.1016/J.RADONC.2013.08.010;ARGENTA PA, 2017, GYNECOL ONCOL, V144, P159, DOI 10.1016/J.YGYNO.2016.11.013;ARORA H, 2008, ORAL SURG ORAL MED O, V105, P180, DOI 10.1016/J.TRIPLEO.2007.07.043;AVCI P, 2013, SEMIN CUTAN MED SURG, V32, P41;BAXTER GD, 2017, BMC CANCER, V17, DOI 10.1186/S12885-017-3852-X;BENSADOUN RJ, 2018, CURR OPIN ONCOL, V30, P226, DO…	PHOTOBIOMODULATION THERAPY (PBMT) HAS BEEN CONSIDERED AN EFFECTIVE METHOD FOR PREVENTING AND MANAGING CERTAIN CANCER-RELATED TOXICITIES IN HEAD AND NECK CANCER (HNC) PATIENTS TREATED WITH RADIOTHERAPY AND CHEMOTHERAPY. HOWEVER, THE POTENTIAL EFFECTS OF PBMT ON PAIN CONTROL AND ANALGESIA RESULTING FROM THESE TOXICITIES IS STILL CONTROVERSIAL. THE AIM OF THIS SYSTEMATIC REVIEW WAS TO COMPILE AVAILA…						4043	UNIV ESTADUAL CAMPINAS, PIRACICABA DENT SCH, DEPT ORAL DIAG, SEMIOL AREA, 901 AVE LIMEIRA, BR-13414903 SAO PAULO, BRAZIL.; UNIV ESTADUAL CAMPINAS, PIRACICABA DENT SCH, DEPT ORAL DIAG, PATHOL AREA, 901 AVE LIMEIRA, BR-13414903 SAO PAULO, BRAZIL.; SAO PAULO STATE CANC INST ICESP FMUSP, DENT ONCOL SERV, SAO PAULO, BRAZIL.; UNIV FLORIDA, COLL DENT, GAINESVILLE, FL USA.;	UNIVERSIDADE ESTADUAL DE CAMPINAS; UNIVERSIDADE ESTADUAL DE CAMPINAS; STATE UNIVERSITY SYSTEM OF FLORIDA; UNIVERSITY OF FLORIDA			2026-01-04	PHOTOBIOMODULATION THERAPY; PAIN; SYSTEMATIC REVIEW; HEAD AND NECK CANCER; LEVEL LASER THERAPY; INDUCED ORAL MUCOSITIS; RADIATION-INDUCED MUCOSITIS; CLINICAL-PRACTICE GUIDELINES; CONCURRENT CHEMORADIOTHERAPY; PROMOTES PROLIFERATION; SKIN TOXICITY; STEM-CELLS; PREVENTION; MANAGEMENT	PHOTOBIOMODULATION THERAPY; PAIN; SYSTEMATIC REVIEW; HEAD AND NECK CANCER	10.1007/s00520-019-04939-2	REVIEW			1433-7339	ALAN@UNICAMP.BR	4054		SAO PAULO RESEARCH FOUNDATION (FAPESP) [2018/02233-6, 2013/18402-8, 2012/06138-1]; NATIONAL COUNCIL FOR SCIENTIFIC AND TECHNOLOGICAL DEVELOPMENT (CNPQ); FUNDACAO DE AMPARO A PESQUISA DO ESTADO DE SAO PAULO (FAPESP) [13/18402-8, 18/02233-6] FUNDING SOURCE: FAPESP	THE AUTHORS WOULD LIKE TO GRATEFULLY ACKNOWLEDGE THE FINANCIAL SUPPORT OF THE SAO PAULO RESEARCH FOUNDATION (FAPESP) PROCESSES NUMBERS 2018/02233-6, 2013/18402-8, AND 2012/06138-1 AS WELL AS THE NATIONAL COUNCIL FOR SCIENTIFIC AND TECHNOLOGICAL DEVELOPMENT (CNPQ).	JF6CZ	LEVEL LASER THERAPY; INDUCED ORAL MUCOSITIS; RADIATION-INDUCED MUCOSITIS; CLINICAL-PRACTICE GUIDELINES; CONCURRENT CHEMORADIOTHERAPY; PROMOTES PROLIFERATION; SKIN TOXICITY; STEM-CELLS; PREVENTION; MANAGEMENT	11	SUPPORT CARE CANCER	SUPPORT. CARE CANCER	ENGLISH	50		PRADO-RIBEIRO, ANA CAROLINA/0000-0002-0127-7998; SANTOS-SILVA, ALAN ROGER/0000-0003-2040-6617; AJUDARTE LOPES, MARCIO/0000-0001-6677-0065; ALVES, CAROLINA GUIMARÃES BONFIM/0000-0003-3526-4201; BRANDÃO, THAÍS BIANCA/0000-0001-9128-3138; MIGLIORATI, CESAR/0000-0002-2535-2606; DE PAULI PAGLIONI, MARIANA/0000-0002-6588-9651	233 SPRING ST, NEW YORK, NY 10013 USA	NOV	12	NEW YORK	31264186		J	SPRINGER	2019	PRADO-RIBEIRO, ANA CAROLINA/AAE-9336-2019; SANTOS-SILVA, ALAN ROGER/B-6121-2008; AJUDARTE LOPES, MARCIO/AAV-1018-2020; BRANDÃO, THAÍS BIANCA/H-4151-2018	SANTOS-SILVA, AR (CORRESPONDING AUTHOR), UNIV ESTADUAL CAMPINAS, PIRACICABA DENT SCH, DEPT ORAL DIAG, SEMIOL AREA, 901 AVE LIMEIRA, BR-13414903 SAO PAULO, BRAZIL.; SANTOS-SILVA, AR (CORRESPONDING AUTHOR), UNIV ESTADUAL CAMPINAS, PIRACICABA DENT SCH, DEPT ORAL DIAG, PATHOL AREA, 901 AVE LIMEIRA, BR-13414903 SAO PAULO, BRAZIL.	ONCOLOGY; HEALTH CARE SCIENCES & SERVICES; REHABILITATION		0941-4355
GENOT-KLASTERSKY M;PAESMANS M;AMEYE L;KAYUMBA A;BEAUVOIS S;DRAGAN T;VAN G D;LALAMI Y;KLASTERSKY J	GENOT-KLASTERSKY, M. T.;PAESMANS, M.;AMEYE, L.;KAYUMBA, A.;BEAUVOIS, S.;DRAGAN, T.;VAN GESTEL, D.;LALAMI, Y.;KLASTERSKY, J. A.	AL-DASOOQI N, 2013, SUPPORT CARE CANCER, V21, P2075, DOI 10.1007/S00520-013-1810-Y;ANTUNES HS, 2017, ORAL ONCOL, V71, P11, DOI 10.1016/J.ORALONCOLOGY.2017.05.018;ANTUNES HS, 2013, RADIOTHER ONCOL, V109, P297, DOI 10.1016/J.RADONC.2013.08.010;BAMPS M, 2018, FRONT ONCOL, V8, DOI 10.3389/FONC.2018.00343;BARASCH A, 2016, SUPPORT CARE CANCER, V24, P2497, DOI 10.1007/S00520-015-3051-8;BENSADOUN RJ, 199…	BACKGROUND THE STANDARD THERAPEUTIC APPROACH FOR LOCALLY ADVANCED HEAD AND NECK CANCER IS OPTIMAL USE OF RADIATION THERAPY WITH OR WITHOUT CONCOMITANT CHEMOTHERAPY. THE MOST COMMON AND DISTRESSING ACUTE COMPLICATION OF SUCH THERAPIES IS ORAL/PHARYNGEAL MUCOSITIS THAT MAY BE ASSOCIATED WITH SEVERE MORBIDITY AND CAN INTERFERE WITH THE PLANNED ADMINISTRATION OF THERAPY. METHODS WE HAVE IDENTIFIED AL…						3015	UNIV LIBRE BRUXELLES, CTR TUMEURS ULB, INST JULES BORDET, LASER THERAPY UNIT, RUE HEGER BORDET 1, B-1000 BRUSSELS, BELGIUM.; UNIV LIBRE BRUXELLES, CTR TUMEURS ULB, INST JULES BORDET, DATA CTR, RUE HEGER BORDET 1, B-1000 BRUSSELS, BELGIUM.; UNIV LIBRE BRUXELLES, DEPT RADIAT ONCOL, INST JULES BORDET, CTR TUMEURS ULB, RUE HEGER BORDET 1, B-1000 BRUSSELS, BELGIUM.; UNIV LIBRE BRUXELLES, MED ONCOL DEP…	UNIVERSITE LIBRE DE BRUXELLES; INSTITUT JULES BORDET; UNIVERSITE LIBRE DE BRUXELLES; INSTITUT JULES BORDET; UNIVERSITE LIBRE DE BRUXELLES; INSTITUT JULES BORDET; UNIVERSITE LIBRE DE BRUXELLES; INSTITUT JULES BORDET			2026-01-04	LASER THERAPY; PHOTOBIOMODULATION; ORAL MUCOSITIS; PREVENTION; HEAD; NECK CANCER; RADIOTHERAPY; SQUAMOUS-CELL CARCINOMA; CLINICAL-PRACTICE GUIDELINES; LOCALLY ADVANCED HEAD; PHASE-III TRIAL; NECK-CANCER; CHEMORADIATION THERAPY; CONCURRENT CHEMORADIATION; CHEMOTHERAPY	LASER THERAPY; PHOTOBIOMODULATION; ORAL MUCOSITIS; PREVENTION; HEAD; NECK CANCER; RADIOTHERAPY	10.1007/s00520-019-05041-3	ARTICLE			1433-7339	JEAN.KLASTERSKY@BORDET.BE	3022				LS4YG	SQUAMOUS-CELL CARCINOMA; CLINICAL-PRACTICE GUIDELINES; LOCALLY ADVANCED HEAD; PHASE-III TRIAL; NECK-CANCER; CHEMORADIATION THERAPY; ORAL MUCOSITIS; CONCURRENT CHEMORADIATION; CHEMOTHERAPY; RADIOTHERAPY	7	SUPPORT CARE CANCER	SUPPORT. CARE CANCER	ENGLISH	25	GREEN SUBMITTED	AMEYE, LIEVEKE/0000-0001-5153-1766; VAN GESTEL, DIRK/0000-0003-4869-9319	ONE NEW YORK PLAZA, SUITE 4600, NEW YORK, NY, UNITED STATES	JUL	8	NEW YORK	31502227		J	SPRINGER	2020	AMEYE, LIEVEKE/LWI-3661-2024	KLASTERSKY, JA (CORRESPONDING AUTHOR), UNIV LIBRE BRUXELLES, MED ONCOL DEPT, INST JULES BORDET, CTR TUMEURS ULB, RUE HEGER BORDET 1, B-1000 BRUSSELS, BELGIUM.	ONCOLOGY; HEALTH CARE SCIENCES & SERVICES; REHABILITATION		0941-4355
MELO W;ARAGAO W;BAIA-DA-SILVA D;NASCIMENTO P;LIMA R;DE S R	MELO, WALLACY WATSON PEREIRA;ARAGAO, WALESSA ALANA BRAGANCA;BAIA-DA-SILVA, DAIANE CLAYDES;NASCIMENTO, PRISCILA CUNHA;LIMA, RAFAEL RODRIGUES;DE SOUZA-RODRIGUES, RENATA DUARTE	AHMAD P, 2020, DENT TRAUMATOL, V36, P89, DOI 10.1111/EDT.12534;AMADORI F, 2016, LASER MED SCI, V31, P1231, DOI 10.1007/S10103-016-1975-Y;ANSCHAU F, 2019, LASER MED SCI, V34, P1053, DOI 10.1007/S10103-019-02722-7;ANTUNES HS, 2017, ORAL ONCOL, V71, P11, DOI 10.1016/J.ORALONCOLOGY.2017.05.018;ANTUNES HS, 2016, ORAL ONCOL, V52, P85, DOI 10.1016/J.ORALONCOLOGY.2015.10.022;ANTUNES HS, 2013, RADIOTHER O…	THIS REVIEW ARTICLE MAPPED AND ANALYZED THE MOST CITED ARTICLES ON THE ASSOCIATION OF PHOTOBIOMODULATION (PBM) WITH ORAL MUCOSITIS (OM) AND THE EVOLUTION OF CLINICAL PROTOCOLS IN THE AREA. A COMPREHENSIVE SEARCH WAS PERFORMED ON THE WEB OF SCIENCE CORE COLLECTION (WOS-CC) DATABASE, LEADING TO THE EXTRACTION OF INFORMATION SUCH AS TITLE, AUTHORS, ABSTRACT, JOURNAL NAME, NUMBER, AVERAGE OF CITATION…	1940						FED UNIV, INST BIOL SCI, LAB FUNCT & STRUCT BIOL, BR-66075110 BELEM, BRAZIL.;				2026-01-04	PHOTOBIOMODULATION; ORAL MUCOSITIS; CANCER; CHEMOTHERAPY; RADIOTHERAPY; LOW-LEVEL LASER; NECK-CANCER-PATIENTS; RADIATION-INDUCED MUCOSITIS; MARROW-TRANSPLANTATION PATIENTS; STEM-CELL TRANSPLANTATION; HELIUM-NEON LASER; LOW-ENERGY LASER; QUALITY-OF-LIFE; PHASE-III TRIAL; BIBLIOMETRIC ANALYSIS	PHOTOBIOMODULATION; ORAL MUCOSITIS; CANCER; CHEMOTHERAPY; RADIOTHERAPY	10.3390/life12111940	REVIEW			2075-1729	RENATADUARTE@UFPA.BR			COORDENACAO DE APERFEICOAMENTO DE PESSOAL DE NIVEL SUPERIOR-BRAZIL (CAPES); PRO-REITORIA DE PESQUISA E POS-GRADUACAO FROM FEDERAL UNIVERSITY OF PARA (PROPESP-UFPA) [001]	THIS RESEARCH WAS FUNDED BY THE COORDENACAO DE APERFEICOAMENTO DE PESSOAL DE NIVEL SUPERIOR-BRAZIL (CAPES)-FINANCE CODE 001. THE APC WAS FUNDED BY PRO-REITORIA DE PESQUISA E POS-GRADUACAO FROM FEDERAL UNIVERSITY OF PARA (PROPESP-UFPA).	6W2MW	LOW-LEVEL LASER; NECK-CANCER-PATIENTS; RADIATION-INDUCED MUCOSITIS; MARROW-TRANSPLANTATION PATIENTS; STEM-CELL TRANSPLANTATION; HELIUM-NEON LASER; LOW-ENERGY LASER; QUALITY-OF-LIFE; PHASE-III TRIAL; BIBLIOMETRIC ANALYSIS	11	LIFE-BASEL	LIFE-BASEL	ENGLISH	74	GREEN SUBMITTED, GOLD	NASCIMENTO, PRISCILA/0000-0003-4949-2870; LIMA, RAFAEL/0000-0003-1486-4013;	ST ALBAN-ANLAGE 66, CH-4052 BASEL, SWITZERLAND	NOV	16	BASEL	36431074		J	MDPI	2022	NASCIMENTO, PRISCILA/AFR-4560-2022; LIMA, RAFAEL/M-7726-2019; ARAGÃO, WALESSA/U-3698-2018; MELO, WALLACY/MIP-6001-2025; SOUZA-RODRIGUES, RENATA/AAL-7367-2021	DE SOUZA-RODRIGUES, RD (CORRESPONDING AUTHOR), FED UNIV, INST BIOL SCI, LAB FUNCT & STRUCT BIOL, BR-66075110 BELEM, BRAZIL.	LIFE SCIENCES & BIOMEDICINE - OTHER TOPICS; MICROBIOLOGY
EBER J;SCHOHN A;CARINATO H;BRAHIMI Y;SCHMITT M;NOËL G	EBER, JORDAN;SCHOHN, ANNA;CARINATO, HELENE;BRAHIMI, YOUSSEF;SCHMITT, MARTIN;NOEL, GEORGES	AARONSON NK, 1993, J NATL CANCER I, V85, P365, DOI 10.1093/JNCI/85.5.365;ADNAN A, 2021, FRONT ORAL HEALTH, V2, DOI 10.3389/FROH.2021.689386;AL-RUDAYNI AHM, 2021, INT J ENV RES PUB HE, V18, DOI 10.3390/IJERPH18147418;AMADORI F, 2016, LASER MED SCI, V31, P1231, DOI 10.1007/S10103-016-1975-Y;BARATI S, 2025, J PHOTOCH PHOTOBIO B, V264, DOI 10.1016/J.JPHOTOBIOL.2025.113115;BENSADOUN RJ, 2012, CURR OPI…	BACKGROUND: PHOTOBIOMODULATION (PBM) THERAPY HAS SHOWN POTENTIAL IN MANAGING ORAL MUCOSITIS (OM), A FREQUENT AND PAINFUL SIDE EFFECT OF RADIOTHERAPY OR CHEMORADIOTHERAPY IN HEAD AND NECK CANCER PATIENTS. ALTHOUGH PBM IS INCREASINGLY USED IN CLINICAL SETTINGS, THE OPTIMAL DELIVERY METHOD-TRANSCUTANEOUS OR INTRAORAL-REMAINS UNDETERMINED. METHODS: THIS PROSPECTIVE, SINGLE-CENTER, RANDOMIZED PILOT ST…	2430						STRASBOURG EUROPE CANC INST ICANS, DEPT RADIAT ONCOL, 17 RUE ALBERT CALMETTE,BP 23025, F-67033 STRASBOURG, FRANCE.; STRASBOURG EUROPE CANC INST ICANS, DEPT SUPPORT CARE ONCOL, 17 RUE ALBERT CALMETTE,BP 23025, F-67033 STRASBOURG, FRANCE.; STRASBOURG EUROPE CANC INST ICANS, DEPT MED ONCOL, 17 RUE ALBERT CALMETTE,BP 23025, F-67033 STRASBOURG, FRANCE.; CLAUDE BERNARD HOSP CLIN, DEPT RADIAT ONCOL, 97 …				2026-01-04	DRUG THERAPY; HEAD AND NECK NEOPLASMS; LOW-LEVEL LASER THERAPY; PALLIATIVE CARE; RADIOTHERAPY; STOMATITIS; LEVEL LASER THERAPY; CHEMORADIATION THERAPY; EUROPEAN-ORGANIZATION; THERAPY/PHOTOBIOMODULATION; PREVENTION; MANAGEMENT	DRUG THERAPY; HEAD AND NECK NEOPLASMS; LOW-LEVEL LASER THERAPY; PALLIATIVE CARE; RADIOTHERAPY; STOMATITIS	10.3390/jcm14072430	ARTICLE			2077-0383	J.EBER@ICANS.EU; G.NOEL@ICANS.EU			ICANS; ALSACE CONTRE LE CANCER; [2022-018]	RADIO-PBM IS FUNDED BY ICANS (INTERNAL PROTOCOL NUMBER: 2022-018) AND RECEIVES ADDITIONAL FUNDING FROM ALSACE CONTRE LE CANCER. ICANS HAD A ROLE IN THE DESIGN OF THE STUDY, COLLECTION, ANALYSIS, AND INTERPRETATION OF DATA. ICANS HAD NO ROLE IN THE WRITING OF THIS MANUSCRIPT BUT DID HAVE THE OPPORTUNITY TO APPROVE THE CONTENT OF THE MANUSCRIPT.	1GU3Q	LEVEL LASER THERAPY; CHEMORADIATION THERAPY; EUROPEAN-ORGANIZATION; THERAPY/PHOTOBIOMODULATION; PREVENTION; MANAGEMENT	7	J CLIN MED	J. CLIN. MED.	ENGLISH	46	GREEN SUBMITTED, GOLD	EBER, JORDAN/0000-0002-8788-9396; NOEL, GEORGES/0000-0003-4952-5572	MDPI AG, GROSSPETERANLAGE 5, CH-4052 BASEL, SWITZERLAND	APR 2	12	BASEL	40217880		J	MDPI	2025		EBER, J (CORRESPONDING AUTHOR), STRASBOURG EUROPE CANC INST ICANS, DEPT RADIAT ONCOL, 17 RUE ALBERT CALMETTE,BP 23025, F-67033 STRASBOURG, FRANCE.	GENERAL & INTERNAL MEDICINE
PENG J;SHI Y;WANG J;WANG F;DAN H;XU H;ZENG X	PENG, JIAKUAN;SHI, YUJIE;WANG, JIONGKE;WANG, FEI;DAN, HONGXIA;XU, HAO;ZENG, XIN	AHMED KM., 2015, EUR SCI J, V11, P209;AMADORI F, 2016, LASER MED SCI, V31, P1231, DOI 10.1007/S10103-016-1975-Y;ANONYMOUS, 2018, SUPPORT CARE CANCER, V26, PS41, DOI 10.1007/S00520-018-4193-2;ANONYMOUS, 1979, WHO HDB REP RES CANC;ANTUNES HS, 2013, RADIOTHER ONCOL, V109, P297, DOI 10.1016/J.RADONC.2013.08.010;ANTUNES HS, 2007, BLOOD, V109, P2250, DOI 10.1182/BLOOD-2006-07-035022;ARBABI-KALATI FARSH…	OBJECTIVE. THE AIM OF THIS STUDY WAS TO DETERMINE WHETHER PROPHYLACTIC AND THERAPEUTIC LOW-LEVEL LASER THERAPY (LLLT), COMPARED WITH PLACEBO OR NO THERAPY, REDUCED THE RISK OF SEVERE ORAL MUCOSITIS (OM) IN PATIENTS RECEIVING CHEMOTHERAPY OR RADIOTHERAPY. STUDY DESIGN. WE SEARCHED FOR ARTICLES PUBLISHED ON RANDOMIZED CONTROLLED TRIALS (RCTS) IN THE DATABASES MEDLINE, EMBASE, COCHRANE LIBRARY, COCH…						387	SICHUAN UNIV, WEST CHINA HOSP STOMATOL, CHINESE ACAD MED SCI,RES UNIT ORAL CARCINOGENESIS, STATE KEY LAB ORAL DIS,NATL CLIN RES CTR ORAL DIS, CHENGDU 610041, SICHUAN, PEOPLES R CHINA.;	CHINESE ACADEMY OF MEDICAL SCIENCES - PEKING UNION MEDICAL COLLEGE; SICHUAN UNIVERSITY			2026-01-04	NECK-CANCER-PATIENTS; BONE-MARROW-TRANSPLANTATION; STEM-CELL TRANSPLANTATION; RADIATION-INDUCED MUCOSITIS; HELIUM-NEON LASER; LOW-POWER LASER; CONCURRENT CHEMORADIOTHERAPY; CLINICAL-TRIAL; HEAD; CHEMOTHERAPY		10.1016/j.oooo.2020.05.014	REVIEW			2212-4411	XHSTATIS@HOTMAIL.COM; ZENGXIN22@163.COM	+		SICHUAN UNIVERSITY POST-DOCTORAL RESEARCH AND DEVELOPMENT FUND [19 XJ0008]	THIS WORK WAS SUPPORTED BY THE SICHUAN UNIVERSITY POST-DOCTORAL RESEARCH AND DEVELOPMENT FUND (GRANT NO. 19 XJ0008).	OA2CJ	NECK-CANCER-PATIENTS; BONE-MARROW-TRANSPLANTATION; STEM-CELL TRANSPLANTATION; RADIATION-INDUCED MUCOSITIS; HELIUM-NEON LASER; LOW-POWER LASER; CONCURRENT CHEMORADIOTHERAPY; CLINICAL-TRIAL; HEAD; CHEMOTHERAPY	4	OR SURG OR MED OR PA	ORAL SURG. ORAL MED. ORAL PATHOL. ORAL RADIOL.	ENGLISH	51		DAN, HONGXIA/0000-0002-9765-0012	STE 800, 230 PARK AVE, NEW YORK, NY 10169 USA	OCT	20	NEW YORK	32624448		J	ELSEVIER SCIENCE INC	2020	ZENG, XIN/LZI-5139-2025; XU, HAO/AAJ-2460-2020	XU, H; ZENG, X (CORRESPONDING AUTHOR), SICHUAN UNIV, WEST CHINA HOSP STOMATOL, CHINESE ACAD MED SCI,RES UNIT ORAL CARCINOGENESIS, STATE KEY LAB ORAL DIS,NATL CLIN RES CTR ORAL DIS, CHENGDU 610041, SICHUAN, PEOPLES R CHINA.	DENTISTRY, ORAL SURGERY & MEDICINE		2212-4403
CHAN X;TAY L;YAP S;WU V;KLAININ-YOBAS P	CHAN, XIN;TAY, LYN;YAP, SHI JED;WU, VIVIEN XI;KLAININ-YOBAS, PIYANEE	AL-RUDAYNI AHM, 2021, CURR ONCOL, V28, P2852, DOI 10.3390/CURRONCOL28040250;ANTUNES HS, 2007, BLOOD, V109, P2250, DOI 10.1182/BLOOD-2006-07-035022;ARANY PR, 2016, J DENT RES, V95, P977, DOI 10.1177/0022034516648939;ASKARIFAR M, 2016, IRAN RED CRESCENT ME, V18, DOI 10.5812/IRCMJ.24775;BJORDAL JM, 2011, SUPPORT CARE CANCER, V19, P1069, DOI 10.1007/S00520-011-1202-0;BONVICINI FSJ, 2021, ARCH ORAL BI…	OBJECTIVES: THIS REVIEW EVALUATED THE BEST AVAILABLE EVIDENCE CONCERNING THE EFFECTIVENESS OF PHOTOBIOMODU-LATION COMPARED TO ORAL CRYOTHERAPY IN ORAL-MUCOSITIS PREVENTION AMONG PATIENTS WITH HEMATOLOGICAL STEM CELL TRANSPLANTATION (HSCT) RECEIVING CHEMO-CONDITIONING.DATA SOURCES: AN EXTENSIVE SEARCH FOR PUBLISHED AND UNPUBLISHED STUDIES WAS CONDUCTED IN 11 ELECTRONIC DATABASES AND REFERENCE LIST…	151405						ALEXANDRA HOSP, SINGAPORE, SINGAPORE.; NATL UNIV SINGAPORE HOSP, SINGAPORE, SINGAPORE.; NATL UNIV SINGAPORE, YONG LOO LIN SCH MED, SINGAPORE, SINGAPORE.; NATL UNIV SINGAPORE, ALICE LEE CTR NURSING STUDIES, CLIN RES CTR, LEVEL 2, SINGAPORE, SINGAPORE.; NATL UNIV SINGAPORE, ALICE LEE CTR NURSING STUDIES, CLIN RES CTR, LEVEL 2,10 MED DR, SINGAPORE 117597, SINGAPORE.;	NATIONAL UNIVERSITY OF SINGAPORE; NATIONAL UNIVERSITY OF SINGAPORE; NATIONAL UNIVERSITY OF SINGAPORE; NATIONAL UNIVERSITY OF SINGAPORE			2026-01-04	CHEMOTHERAPY; HEMATOPOIETIC STEM CELL TRANSPLANTATION; PHOTOBIOMODULATION; CRYOTHERAPY; ORAL MUCOSITIS; SYSTEMATIC REVIEW; LEVEL LASER THERAPY; CANCER-PATIENTS; PREVENTION; SEVERITY; TRIAL	CHEMOTHERAPY; HEMATOPOIETIC STEM CELL TRANSPLANTATION; PHOTOBIOMODULATION; CRYOTHERAPY; ORAL MUCOSITIS; SYSTEMATIC REVIEW	10.1016/j.soncn.2023.151405	ARTICLE	JUN 2023		1878-3449	NURPK@NUS.EDU.SG					K0WV5	LEVEL LASER THERAPY; CANCER-PATIENTS; PREVENTION; SEVERITY; TRIAL	3	SEMIN ONCOL NURS	SEMIN. ONCOL. NURS.	ENGLISH	68		WU, XI VIVIEN/0000-0002-9264-3630	STE 800, 230 PARK AVE, NEW YORK, NY 10169 USA	JUN	9	NEW YORK	36935333		J	ELSEVIER SCIENCE INC	2023	WU, XI VIVIEN/KYP-8547-2024	KLAININ-YOBAS, P (CORRESPONDING AUTHOR), NATL UNIV SINGAPORE, ALICE LEE CTR NURSING STUDIES, CLIN RES CTR, LEVEL 2,10 MED DR, SINGAPORE 117597, SINGAPORE.	ONCOLOGY; NURSING	SI	0749-2081
FIWEK P;EMERICH K;IRGA-JAWORSKA N;POMIECKO D	FIWEK, PAULA;EMERICH, KATARZYNA;IRGA-JAWORSKA, NINELA;POMIECKO, DAGMARA	BARASCH A, 2016, SUPPORT CARE CANCER, V24, P2497, DOI 10.1007/S00520-015-3051-8;BENSADOUN RJ, 2012, CURR OPIN ONCOL, V24, P363, DOI 10.1097/CCO.0B013E328352EAA3;CAUWELS RGEC, 2011, EUR ARCH PAEDIATR DE, V12, P118, DOI 10.1007/BF03262791;CHENG KKF, 2011, ORAL ONCOL, V47, P153, DOI 10.1016/J.ORALONCOLOGY.2010.11.019;CHERMETZ M, 2014, INT J PAEDIATR DENT, V24, P441, DOI 10.1111/IPD.12090;CIAIS G, 19…	BACKGROUND AND OBJECTIVES: ONE OF THE MOST DEBILITATING SIDE EFFECTS OF CHEMOTHERAPY IS ORAL MUCOSITIS (OM). PHOTOBIOMODULATION (PBM) DEMONSTRATES HIGH EFFICACY IN THE MANAGEMENT OF OM. THE AIM OF THE STUDY WAS TO INVESTIGATE THE INCIDENCE OF ORAL MUCOSITIS AND EVALUATION OF THE EFFECTIVENESS OF PBM THERAPY. MATERIALS AND METHODS: A TOTAL OF 23 CHILDREN DIAGNOSED WITH LEUKAEMIA OR LYMPHOMA AFFECT…	1023						MED UNIV GDANSK, DEPT PAEDIAT DENT, PL-80208 GDANSK, POLAND.; MED UNIV GDANSK, DEPT PAEDIAT HEMATOL & ONCOL, PL-80208 GDANSK, POLAND.;	FAHRENHEIT UNIVERSITIES; MEDICAL UNIVERSITY GDANSK; FAHRENHEIT UNIVERSITIES; MEDICAL UNIVERSITY GDANSK			2026-01-04	STOMATITIS; LEUKAEMIA; DRUG THERAPY; PHOTOBIOMODULATION; LOW-LEVEL LASER; CLINICAL-TRIAL; THERAPY; PREVENTION; METHOTREXATE; TOXICITY; MANAGEMENT; CHILDREN; EFFICACY; SCALE	STOMATITIS; LEUKAEMIA; DRUG THERAPY; PHOTOBIOMODULATION	10.3390/medicina58081023	ARTICLE			1648-9144	PMROZ@GUMED.EDU.PL; EMERICH@GUMED.EDU.PL; NINELA.IRGA-JAWORSKA@GUMED.EDU.PL; DAGMARA.POMIECKO@GUMED.EDU.PL					4B1EX	LOW-LEVEL LASER; CLINICAL-TRIAL; THERAPY; PREVENTION; METHOTREXATE; TOXICITY; MANAGEMENT; CHILDREN; EFFICACY; SCALE	8	MEDICINA-LITHUANIA	MED. LITH.	ENGLISH	30	GREEN SUBMITTED, GOLD	EMERICH, KATARZYNA/0000-0003-3175-0931; FIWEK, PAULA/0000-0002-9895-7884	ST ALBAN-ANLAGE 66, CH-4052 BASEL, SWITZERLAND	AUG	12	BASEL	36013491		J	MDPI	2022	EMERICH, KATARZYNA/B-7143-2013	FIWEK, P (CORRESPONDING AUTHOR), MED UNIV GDANSK, DEPT PAEDIAT DENT, PL-80208 GDANSK, POLAND.	GENERAL & INTERNAL MEDICINE		1010-660X
PERALTA-MAMANI M;DA S B;PINTO A;RUBIRA-BULLEN I;HONERIO H;RUBIRA C;SANTOS P	PERALTA-MAMANI, MARIELA;DA SILVA, BRUNA MACHADO;DA SILVA PINTO, ANA CAROLINA;FISCHER RUBIRA-BULLEN, IZABEL REGINA;HONERIO, HEITOR MARQUES;FISCHER RUBIRA, CASSIA MARIA;DA SILVA SANTOS, PAULO SERGIO	LINS RDAU, 2010, AN BRAS DERMATOL, V85, P849, DOI 10.1590/S0365-05962010000600011;ANONYMOUS, THESIS;ANONYMOUS, THESIS;ANONYMOUS, HDB LOW LEVEL LASER;ANONYMOUS, THESIS;ANONYMOUS, DOSIMETRY LASERS DEN;ANONYMOUS, THESIS;ARORA H, 2008, ORAL SURG ORAL MED O, V105, P180, DOI 10.1016/J.TRIPLEO.2007.07.043;BENSADOUN RJ, 1999, SUPPORT CARE CANCER, V7, P244, DOI 10.1007/S005200050256;BJORDAL JM, 2011, SUPP…	DOSIMETRY FOR LOW-LEVEL LASER THERAPY (LLLT) DEPENDS ON SEVERAL PARAMETERS, SUCH AS TARGET TISSUE TYPE, LESION TYPE AND LASER EQUIPMENT USED. THIS STUDY AIMED TO DETERMINE THE MOST USED LLLT DOSIMETRY FOR THE TREATMENT AND PREVENTION OF ORAL MUCOSITIS (OM) RESULTING FROM RADIATION THERAPY (RT) IN HEAD AND NECK CANCER PATIENTS (HNCP). THIS RESEARCH WAS CONDUCTED ACCORDING TO THE PRISMA GUIDELINES …						14	UNIV SAO PAULO, BAURU SCH DENT, DEPT STOMATOL, ALAMEDA OCTAVIO PINHEIRO BRISOLA 9-75, BR-17012901 BAURU, SP, BRAZIL.; UNIV SAO PAULO, BAURU SCH DENT, DEPT PEDIAT DENT ORTHODONT & PUBL HLTH, ALAMEDA OCTAVIO PINHEIRO BRISOLA 9-75, BR-17012901 BAURU, SP, BRAZIL.;	UNIVERSIDADE DE SAO PAULO; UNIVERSIDADE DE SAO PAULO			2026-01-04	LOW-LEVEL LIGHT THERAPY; MUCOSITIS, ORAL; HEAD AND NECK NEOPLASMS; RADIOTHERAPY; DOSIMETRY; REVIEW, SYSTEMATIC; RADIATION-INDUCED MUCOSITIS; PREVENTION; MANAGEMENT; LLLT	LOW-LEVEL LIGHT THERAPY; MUCOSITIS, ORAL; HEAD AND NECK NEOPLASMS; RADIOTHERAPY; DOSIMETRY; REVIEW, SYSTEMATIC	10.1016/j.critrevonc.2019.03.009	REVIEW			1879-0461	PAULOSSS@FOB.USP.BR	23		COORDENACAO DE APERFEICOAMENTO DE PESSOAL DE NIVEL SUPERIOR - BRASIL (CAPES) [001]	THIS STUDY WAS FINANCED IN PART BY THE COORDENACAO DE APERFEICOAMENTO DE PESSOAL DE NIVEL SUPERIOR - BRASIL (CAPES) - FINANCE CODE 001.	ID0ER	RADIATION-INDUCED MUCOSITIS; PREVENTION; MANAGEMENT; LLLT		CRIT REV ONCOL HEMAT	CRIT. REV. ONCOL./HEMATOL.	ENGLISH	29	GREEN SUBMITTED	RUBIRA-BULLEN, IZABEL REGINA FISCHER/0000-0002-5069-9433; PERALTA MAMANI, MARIELA/0000-0002-0243-9194	STE 800, 230 PARK AVE, NEW YORK, NY 10169 USA	JUN	10	NEW YORK	31092370		J	ELSEVIER SCIENCE INC	2019	RUBIRA, CASSIA/Y-5580-2019; DA SILVA SANTOS, PAULO SÉRGIO/G-9434-2011; RUBIRA-BULLEN, IZABEL REGINA FISCHER/A-8537-2008; PERALTA MAMANI, MARIELA/AAB-6375-2019	SANTOS, PSD (CORRESPONDING AUTHOR), UNIV SAO PAULO, BAURU SCH DENT, DEPT STOMATOL, ALAMEDA OCTAVIO PINHEIRO BRISOLA 9-75, BR-17012901 BAURU, SP, BRAZIL.	ONCOLOGY; HEMATOLOGY		1040-8428
ANDRIAKOPOULOU C;YAPIJAKIS C;KOUTELEKOS I;PERDIKARIS P	ANDRIAKOPOULOU, CHRYSI STEFANIA;YAPIJAKIS, CHRISTOS;KOUTELEKOS, IOANNIS;PERDIKARIS, PANTELIS	ABDULRHMAN M, 2012, PEDIATR HEMAT ONCOL, V29, P285, DOI 10.3109/08880018.2012.669026;AL JAOUNI SK, 2017, EVID-BASED COMPL ALT, V2017, DOI 10.1155/2017/5861024;AL-RUDAYNI AHM, 2021, CURR ONCOL, V28, P2852, DOI 10.3390/CURRONCOL28040250;AL-WAILI NOORI S., 2003, JOURNAL OF MEDICINAL FOOD, V6, P129, DOI 10.1089/109662003322233530;ALBARIDI NA, 2019, INT J MICROBIOL, V2019, DOI 10.1155/2019/2464507;ALK…	BACKGROUND/AIM: ORAL MUCOSITIS (OM) IS A COMMON AND SERIOUS SIDE EFFECT OF CANCER TREATMENT. THE INCIDENCE OF CHEMOTHERAPY-INDUCED OM IN PEDIATRIC PATIENTS CAN REACH UP TO 91.5% AND HAS A MAJOR IMPACT ON PATIENTS' QUALITY OF LIFE. THE AIM OF THE STUDY WAS TO ASSESS THE EFFICACY OF CURRENT INTERVENTIONS AND AGENTS FOR THE MANAGEMENT OF OM IN CHILDREN UNDERGOING CHEMO/RADIOTHERAPY OR HEMATOPOIETIC …						1016	NATL & KAPODISTRIAN UNIV ATHENS, AGIA SOPHIA CHILDRENS HOSP, SCH MED, DEPT PEDIAT 1, ATHENS, GREECE.; UNIV RES INST MATERNAL & CHILD HLTH & PRECIS MED, NATL & KAPODISTRIAN UNIV ATHENS, SCH MED, UNIT OROFACIAL GENET, ATHENS, GREECE.; UNIV WEST ATTICA, SCH HLTH & CARE SCI, DEPT NURSING, ATHENS, GREECE.; UNIV PELOPONNESE, SCH HLTH SCI, DEPT NURSING, TRIPOLIS, GREECE.; FEDONOS 21 STR, DAFNI 17236, AT…	NATIONAL & KAPODISTRIAN UNIVERSITY OF ATHENS; THE AGHIA SOPHIA CHILDREN'S HOSPITAL; NATIONAL & KAPODISTRIAN UNIVERSITY OF ATHENS; UNIVERSITY OF WEST ATTICA; UNIVERSITY OF PELOPONNESE			2026-01-04	ORAL MUCOSITIS; CANCER; CHILDREN; META-ANALYSIS; REVIEW; LEVEL LASER THERAPY; CHEMOTHERAPY-INDUCED MUCOSITIS; ACUTE LYMPHOBLASTIC-LEUKEMIA; DOUBLE-BLIND; CHEWING GUM; NECK-CANCER; VITAMIN-E; CHILDHOOD; RADIOTHERAPY	ORAL MUCOSITIS; CANCER; CHILDREN; META-ANALYSIS; REVIEW	10.21873/invivo.13535	REVIEW			1791-7549	CS.ANDRIAKOPOULOU.MD@GMAIL.COM	1029				RT6X3	LEVEL LASER THERAPY; CHEMOTHERAPY-INDUCED MUCOSITIS; ACUTE LYMPHOBLASTIC-LEUKEMIA; DOUBLE-BLIND; CHEWING GUM; NECK-CANCER; VITAMIN-E; CHILDREN; CHILDHOOD; RADIOTHERAPY	3	IN VIVO	IN VIVO	ENGLISH	62	GREEN SUBMITTED, GOLD		EDITORIAL OFFICE 1ST KM KAPANDRITIOU-KALAMOU RD KAPANDRITI, PO BOX 22, ATHENS 19014, GREECE	MAY-JUN	14	ATHENS	38688628		J	INT INST ANTICANCER RESEARCH	2024	KOUTELEKOS, IOANNIS/AAQ-3723-2021	ANDRIAKOPOULOU, CS (CORRESPONDING AUTHOR), FEDONOS 21 STR, DAFNI 17236, ATHENS, GREECE.	RESEARCH & EXPERIMENTAL MEDICINE		0258-851X
SILVA R;MENDES F;DEGASPERI G;PINHEIRO S	DE CARVALHO E SILVA, ROBERTA MARIANO;MENDES, FAUSTO MEDEIROS;DEGASPERI, GIOVANNA ROSA;PINHEIRO, SERGIO LUIZ	BAGLEY AF, 2020, RADIOTHER ONCOL, V142, P133, DOI 10.1016/J.RADONC.2019.07.012;BOSSOLA M, 2022, JPEN-PARENTER ENTER, V46, P1258, DOI 10.1002/JPEN.2360;BROOK I, 2021, CANCER RADIOTHER, V25, P507, DOI 10.1016/J.CANRAD.2021.02.001;BRZAK BL, 2018, PHOTOMED LASER SURG, V36, P78, DOI 10.1089/PHO.2017.4325;BULGARELI JV, 2018, REV SAUDE PUBL, V52, DOI 10.11606/S1518-8787.2018052000042, 10.11606/S1518-878…	TO EVALUATE THE APPLICABILITY OF PHOTOBIOMODULATION THERAPY (PBM-T) IN THE MANAGEMENT OF XEROSTOMIA AND OM. FIFTY-THREE PATIENTS WITH HEAD AND NECK SQUAMOUS CELL CARCINOMA WERE RANDOMIZED INTO TWO GROUPS: SHAM AND PBM-T. THE SHAM GROUP RECEIVED ARTIFICIAL SALIVA AND LASER SIMULATION, WHILE THE PBM-T GROUP RECEIVED ARTIFICIAL SALIVA AND PBM-T. XEROSTOMIA-RELATED QUALITY OF LIFE (QOL), THE PRESENCE…	101						PONTIFICIA UNIV CATOLICA CAMPINAS PUC CAMPINAS, CAMPINAS, SP, BRAZIL.; UNIV SAO PAULO, PEDIAT DENT, SAO PAULO, SP, BRAZIL.; PONTIFICIA UNIV CATOLICA CAMPINAS, CTR HLTH SCI, CAMPINAS, SP, BRAZIL.; PONTIFICIA UNIV CATOLICA CAMPINAS, GRAD PROGRAM HLTH SCI, CTR LIFE SCI, AVE JOHN BOYD DUNLOP S-N, BR-13034685 CAMPINAS, SP, BRAZIL.;	PONTIFICIA UNIVERSIDADE CATOLICA DE CAMPINAS; UNIVERSIDADE DE SAO PAULO; PONTIFICIA UNIVERSIDADE CATOLICA DE CAMPINAS; PONTIFICIA UNIVERSIDADE CATOLICA DE CAMPINAS			2026-01-04	XEROSTOMIA; ORAL MUCOSITIS; CANCER; PHOTOBIOMODULATION; RADIOTHERAPY; CHEMOTHERAPY; LEVEL LASER THERAPY; SALIVARY-GLAND HYPOFUNCTION; QUALITY-OF-LIFE; HEAD; IMPACT	XEROSTOMIA; ORAL MUCOSITIS; CANCER; PHOTOBIOMODULATION; RADIOTHERAPY; CHEMOTHERAPY	10.1007/s10103-023-03760-y	ARTICLE			1435-604X	SLPINHO@PUC-CAMPINAS.EDU.BR			PONTIFICAL CATHOLIC UNIVERSITY OF CAMPINAS (PUC CAMPINAS)	THE FIRST AUTHOR RECEIVES A PARTIAL SCHOLARSHIP GRANT (50% OF TUITION FEES) FROM THE PONTIFICAL CATHOLIC UNIVERSITY OF CAMPINAS (PUC CAMPINAS).	D7SH5	LEVEL LASER THERAPY; SALIVARY-GLAND HYPOFUNCTION; QUALITY-OF-LIFE; HEAD; IMPACT	1	LASER MED SCI	LASERS MED. SCI.	ENGLISH	29		MENDES, FAUSTO/0000-0003-1711-4103; LUIZ PINHEIRO, SÉRGIO/0000-0001-7157-4923; DEGASPERI, GIOVANNA/0000-0002-0317-2532	236 GRAYS INN RD, 6TH FLOOR, LONDON WC1X 8HL, ENGLAND	APR 15	10	LONDON	37060370		J	SPRINGER LONDON LTD	2023	MENDES, FAUSTO/E-7067-2010; LUIZ PINHEIRO, SÉRGIO/AAJ-8505-2020; DEGASPERI, GIOVANNA/V-3451-2018	PINHEIRO, SL (CORRESPONDING AUTHOR), PONTIFICIA UNIV CATOLICA CAMPINAS, GRAD PROGRAM HLTH SCI, CTR LIFE SCI, AVE JOHN BOYD DUNLOP S-N, BR-13034685 CAMPINAS, SP, BRAZIL.	ENGINEERING; SURGERY		0268-8921
NOIRRIT-ESCLASSAN E;VALERA M;VIGNES E;MUNZER C;BONAL S;DARIES M;VAYSSE F;PUISEUX C;CASTEX M;BOULANGER C;PASQUET M	NOIRRIT-ESCLASSAN, E.;VALERA, M. C.;VIGNES, E.;MUNZER, C.;BONAL, S.;DARIES, M.;VAYSSE, F.;PUISEUX, C.;CASTEX, M. P.;BOULANGER, C.;PASQUET, M.	AMADORI F, 2016, LASER MED SCI, V31, P1231, DOI 10.1007/S10103-016-1975-Y;BASSO FG, 2016, LASER SURG MED, V48, P1006, DOI 10.1002/LSM.22553;BENSADOUN RJ, 1999, SUPPORT CARE CANCER, V7, P244, DOI 10.1007/S005200050256;BEZINELLI LM, 2016, EUR J CANCER CARE, V25, P668, DOI 10.1111/ECC.12344;BJORDAL JM, 2011, SUPPORT CARE CANCER, V19, P1069, DOI 10.1007/S00520-011-1202-0;CAUWELS RGEC, 2011, EUR ARCH …	PHOTOBIOMODULATION IS RECOMMENDED IN ADULTS FOR THE PREVENTION OF MUCOSITIS INDUCED BY CERVICOFACIAL IRRADIATION OR PRE-TRANSPLANT CHEMOTHERAPY. THE RESULTS OF PEDIATRIC STUDIES ARE PROMISING BUT THIS SUPPORT TREATMENT IS STILL UNDERUSED. THE OBJECTIVE WAS TO CONDUCT A FEASIBILITY STUDY IN THE PEDIATRIC HEMATOLOGYONCOLOGY UNIT AT X CHILDREN'S HOSPITAL. EXTRA- AND INTRAORAL SCANS WERE PERFORMED A …						268	UNIV PAUL SABATIER TOULOUSE III, F-31000 TOULOUSE, FRANCE.; CHU TOULOUSE, SERV ODONTOL PEDIAT, F-31059 TOULOUSE, FRANCE.; INSERM U1048, I2MC, F-31059 TOULOUSE, FRANCE.; PEDIAT HEMATOL IMMUNOL & ONCOL DEPT, F-31059 TOULOUSE, FRANCE.; IUCT ONCOPOLE, INSERM U1037, CTR RECH CANCEROL, TEAM 16, F-31000 TOULOUSE, FRANCE.;	UNIVERSITE DE TOULOUSE; UNIVERSITE TOULOUSE III - PAUL SABATIER; CHU DE TOULOUSE; UNIVERSITE DE TOULOUSE; UNIVERSITE TOULOUSE III - PAUL SABATIER; UNIVERSITE DE TOULOUSE; UNIVERSITE TOULOUSE III - PAUL SABATIER; INSTITUT NATIONAL DE LA SANTE ET DE LA RECHERCHE MEDICALE (INSERM); INSTITUT NATIONAL DE LA SANTE ET DE LA RECHERCHE MEDICALE (INSERM)			2026-01-04	LOW-LEVEL LIGHT THERAPY; ORAL MUCOSITIS; PHOTOBIOMODULATION; FEASIBILITY STUDIES; CHILDREN; ADOLESCENTS; LOW-LEVEL LASER; STEM-CELL TRANSPLANTATION; PEDIATRIC-PATIENTS; CHEMORADIATION THERAPY; CANCER-THERAPY; PREVENTION; MANAGEMENT; HEAD; CARE; THERAPY/PHOTOBIOMODULATION	LOW-LEVEL LIGHT THERAPY; ORAL MUCOSITIS; PHOTOBIOMODULATION; FEASIBILITY STUDIES; CHILDREN; ADOLESCENTS	10.1016/j.arcped.2019.05.012	ARTICLE			1769-664X	NOIRRIT.E@ODONTO-TLSE.EU	274		ASSOCIATION 111 DES ARTS	APPEL D'OFFRES DES PROJETS DE RECHERCHE EN INNOVATION DU CHU TOULOUSE, ASSOCIATION 111 DES ARTS.	IR6QH	LOW-LEVEL LASER; STEM-CELL TRANSPLANTATION; PEDIATRIC-PATIENTS; CHEMORADIATION THERAPY; CANCER-THERAPY; PREVENTION; MANAGEMENT; HEAD; CARE; THERAPY/PHOTOBIOMODULATION	5	ARCH PEDIATRIE	ARCH. PEDIATR.	ENGLISH	31	BRONZE	NOIRRIT-ESCLASSAN, EMMANUELLE/0000-0002-7039-6405; VALERA, MARIE CECILE/0000-0002-7557-6042	65 RUE CAMILLE DESMOULINS, CS50083, 92442 ISSY-LES-MOULINEAUX, FRANCE	JUL	7	ISSY-LES-MOULINEAUX	31281038		J	ELSEVIER FRANCE-EDITIONS SCIENTIFIQUES MEDICALES ELSEVIER	2019	VALERA, MARIE-CÉCILE/HJP-4749-2023; PASQUET, MARLENE/W-8568-2019; NOIRRIT, EMMANUELLE/ADK-4568-2022	NOIRRIT-ESCLASSAN, E (CORRESPONDING AUTHOR), CHU TOULOUSE, DEPT PEDIAT DENT, 339 AVE GRANDE BRETAGNE, F-31059 TOULOUSE, FRANCE.	PEDIATRICS		0929-693X
MARTINS A;MORAIS M;DE S S;DE J A;NOGUEIRA T;VALADARES M;FREITAS N;BATISTA A;LELES C;MENDONÇA E	LOPES MARTINS, ALLISSON FILIPE;MORAIS, MARILIA OLIVEIRA;DE SOUSA-NETO, SEBASTIAO SILVERIO;GONCALVES DE JESUS, ANA PAULA;NOGUEIRA, TULIO EDUARDO;VALADARES, MARIZE CAMPOS;AIRES FREITAS, NILCEANA MAYA;BATISTA, ALINE CARVALHO;LELES, CLAUDIO RODRIGUES;MENDONCA, ELISMAURO FRANCISCO	ANONYMOUS, 2017, VERSION 5 0;ANTUNES HS, 2013, RADIOTHER ONCOL, V109, P297, DOI 10.1016/J.RADONC.2013.08.010;BARRIOS R, 2015, MED ORAL PATOL ORAL, V20, PE678, DOI 10.4317/MEDORAL.20714;BEZINELLI LM, 2016, EUR J CANCER CARE, V25, P668, DOI 10.1111/ECC.12344;BJORDAL JM, 2011, SUPPORT CARE CANCER, V19, P1069, DOI 10.1007/S00520-011-1202-0;BOWEN J, 2019, SUPPORT CARE CANCER, V27, P4023, DOI 10.1007/S…	TO ASSESS THE EFFECTIVENESS OF PHOTOBIOMODULATION THERAPY (PBMT) IN THE ORAL HEALTH-RELATED QUALITY OF LIFE (OHRQOL) OF PATIENTS WITH HEAD AND NECK CANCER UNDERGOING RADIOTHERAPY (RT), USING THE ORAL HEALTH IMPACT PROFILE-14 (OHIP-14) AND THE PATIENT-REPORTED ORAL MUCOSITIS (OM) SYMPTOMS SCALE (PROMS), AND TO CORRELATE OM DEGREE WITH THE PROMS AND OHIP-14 SCORES. FORTY-EIGHT PATIENTS UNDERGOING R…						903	UNIV FED GOIAS, LAB PATOL ORAL, FAC ODONTOL, AVE UNIV ESQUINA COM 1A AVE S-N, BR-74605220 GOIANIA, GO, BRAZIL.; HOSP CANC ARAUJO JORGE, R 239,206 SETOR UNIV, BR-74175120 GOIANIA, GO, BRAZIL.; UNIV FED GOIAS, FAC ODONTOL, DEPT PREVENCAO & REABILITACAO ORAL, AVE UNIV ESQUINA COM 1A AVE S-N, BR-74605220 GOIANIA, GO, BRAZIL.; UNIV FED GOIAS, LAB FARMACOL & TOXICOL CELUULAR, FAC FARM, 5A AVE ESQUINA C…	UNIVERSIDADE FEDERAL DE GOIAS; UNIVERSIDADE FEDERAL DE GOIAS; UNIVERSIDADE FEDERAL DE GOIAS			2026-01-04	ORAL MUCOSITIS; PHOTOBIOMODULATION THERAPY; LOW-LEVEL LASER; QUALITY OF LIFE; CLINICAL TRIAL; LEVEL LASER THERAPY; STEM-CELL TRANSPLANTATION; CHEMORADIATION THERAPY; MANAGEMENT; METAANALYSIS; THERAPY/PHOTOBIOMODULATION; PROFILE; CARE	ORAL MUCOSITIS; PHOTOBIOMODULATION THERAPY; LOW-LEVEL LASER; QUALITY OF LIFE; CLINICAL TRIAL	10.1007/s10103-020-03167-z	ARTICLE	OCT 2020		1435-604X	ALLISSONFILIPE@HOTMAIL.COM; MORAISMARIHA010@GMAIL.COM; SEBASTIAONETO136@GMAIL.COM; ANAPGJESUS@GMAIL.COM; TUHOENOGUEIRA@GMAIL.COM; MARIZEEV@UFG.BR; NILCEANAMAYA@GMAIL.COM; ALI.CABA@UOL.COM.BR; LELES.CR@GMAIL.COM; ELISMAUR@UFG.BR	912		FOUNDATION FOR RESEARCH SUPPORT IN THE STATE OF GOIAS-FAPEG/MINISTRY OF HEALTH OF BRAZIL/BRAZILIAN NATIONAL COUNCIL FOR SCIENT I F I C AND TECHNOLOGICAL DEVELOPMENT-CNPQ [201710267001233]; CNPQ [307906-7]	WE THANK THE FOUNDATION FOR RESEARCH SUPPORT IN THE STATE OF GOIAS-FAPEG/MINISTRY OF HEALTH OF BRAZIL/BRAZILIAN NATIONAL COUNCIL FOR SCIENT I F I C AND TECHNOLOGICAL DEVELOPMENT-CNPQ (201710267001233), AND CNPQ GRANT (307906-7) FOR FUNDING THIS STUDY. THIS FUNDING SOURCE DID NOT HAVE ANY ROLE DURING ITS EXECUTION, ANALYSES, INTERPRETATION OF THE DATA, OR DECISION TO SUBMIT RESULTS.	SC4MO	LEVEL LASER THERAPY; STEM-CELL TRANSPLANTATION; CHEMORADIATION THERAPY; MANAGEMENT; METAANALYSIS; THERAPY/PHOTOBIOMODULATION; PROFILE; CARE	4	LASER MED SCI	LASERS MED. SCI.	ENGLISH	37		SILVÉRIO SOUSA NETO, SEBASTIÃO/0000-0001-8890-8723; FREITAS, NILCEANA/0000-0002-9445-8674;	236 GRAYS INN RD, 6TH FLOOR, LONDON WC1X 8HL, ENGLAND	JUN	10	LONDON	33113075		J	SPRINGER LONDON LTD	2021	BATISTA, ALINE/F-6935-2015; SILVÉRIO SOUSA NETO, SEBASTIÃO/JAC-0656-2023; LELES, CLÁUDIO/A-4524-2013; NOGUEIRA, TÚLIO/G-3984-2015; MENDONÇA, ELISMAURO/AAF-8319-2021	MENDONÇA, EF (CORRESPONDING AUTHOR), UNIV FED GOIAS, LAB PATOL ORAL, FAC ODONTOL, AVE UNIV ESQUINA COM 1A AVE S-N, BR-74605220 GOIANIA, GO, BRAZIL.	ENGINEERING; SURGERY		0268-8921
DOS S R;MARTINS A;SOUSA-NETO S;MORAIS M;MOREIRA V;ARANTES D;OTON-LEITE A;FREITAS N;LELES C;MENDONÇA E	DOS SANTOS, RODRIGO WILMES;MARTINS, ALLISSON FILIPE LOPES;SOUSA-NETO, SEBASTIAO SILVERIO;MORAIS, MARILIA OLIVEIRA;DE OLIVEIRA MOREIRA, VICTOR HUGO LOPES;ARANTES, DIEGO ANTONIO COSTA;OTON-LEITE, ANGELICA FERREIRA;FREITAS, NILCEANA MAYA AIRES;LELES, CLAUDIO RODRIGUES;MENDONCA, ELISMAURO FRANCISCO	ABDALLA-ASLAN R, 2024, ECLINICALMEDICINE, V73, DOI 10.1016/J.ECLINM.2024.102675;ABDALLA-ASLAN R, 2023, SUPPORT CARE CANCER, V31, DOI 10.1007/S00520-023-07919-9;AGHA-HOSSEINI F, 2021, FRONT ONCOL, V11, DOI 10.3389/FONC.2021.614877;ALSUBAIE HM, 2021, HEAD NECK-J SCI SPEC, V43, P3199, DOI 10.1002/HED.26798;BARBER C, 2007, SUPPORT CARE CANCER, V15, P427, DOI 10.1007/S00520-006-0171-1;BRESSAN V, 2016,…	OBJECTIVETO INVESTIGATE WHETHER THE APPLICATION OF L-GLUTAMINE (L-G) AND HYALURONIC ACID (HA) ASSOCIATED WITH PHOTOBIOMODULATION (PBM) AND THE PREVENTIVE ORAL CARE PROTOCOL (POCP) WOULD PRESENT SIMILAR EFFICACY AS THE EXCLUSIVE USE OF PBM, ASSOCIATED WITH POCP, IN THE PREVENTION AND CONTROL OF SEVERE ORAL MUCOSITIS (OM).STUDY DESIGNPATIENTS WITH HEAD AND NECK CANCER UNDERGOING RADIOCHEMOTHERAPY (…	430						UNIV FED GOIAS, AVE UNIV ESQUINA COM 1A AVE,S-N SETOR UNIV, BR-74605220 GOIANIA, GO, BRAZIL.; UNIV EVANGEL GOIAS, DENT SCH, AVE UNIV S-N CIDADE UNIV, BR-75083515 ANAPOLIS, GO, BRAZIL.; UNIV FED GOIAS, SCH DENT, LAB ORAL PATHOL, AVE UNIV ESQUINA COM 1A AVE,S-N SETOR UNIV, BR-74605220 GOIANIA, GO, BRAZIL.; ARAUJO JORGE CANC HOSP, R 239,206 SETOR UNIV, BR-74175120 GOIANIA, GO, BRAZIL.; ARAUJO JORGE …	UNIVERSIDADE FEDERAL DE GOIAS; UNIVERSIDADE FEDERAL DE GOIAS; UNIVERSIDADE FEDERAL DE GOIAS; UNIVERSIDADE FEDERAL DE GOIAS			2026-01-04	ORAL MUCOSITIS; GLUTAMINE; HYALURONIC ACID; PHOTOBIOMODULATION THERAPY; RADIOTHERAPY; HEAD AND NECK CANCER; SODIUM HYALURONATE; PAIN-CONTROL; DOUBLE-BLIND; NECK-CANCER; GELCLAIR; HEAD; COMPOUND; EFFICACY; THERAPY; GEL	ORAL MUCOSITIS; GLUTAMINE; HYALURONIC ACID; PHOTOBIOMODULATION THERAPY; RADIOTHERAPY; HEAD AND NECK CANCER	10.1007/s00520-025-09480-z	ARTICLE			1433-7339	RODRIGOWILMES@HOTMAIL.COM; ALLISSONFILIPE@HOTMAIL.COM; SEBASTIAONETO136@GMAIL.COM; MORAISMARILIA010@GMAIL.COM; VICTORHUGOLOPES52@GMAIL.COM; DIEGO_ARANTES@UFG.BR; ANGELICAOTON@YAHOO.COM.BR; NILCEANAMAYA@GMAIL.COM; LELES.CR@GMAIL.COM; ELISMAUR@UFG.BR			FOUNDATION FOR RESEARCH SUPPORT IN THE STATE OF GOIAS-FAPEG/MINISTRY OF HEALTH OF BRAZIL/BRAZILIAN NATIONAL COUNCIL FOR SCIENTIFIC AND TECHNOLOGICAL DEVELOPMENT - CNPQ [201710267001233]; CNPQ [307906 - 7]	WE THANK THE FOUNDATION FOR RESEARCH SUPPORT IN THE STATE OF GOIAS-FAPEG/MINISTRY OF HEALTH OF BRAZIL/BRAZILIAN NATIONAL COUNCIL FOR SCIENTIFIC AND TECHNOLOGICAL DEVELOPMENT - CNPQ (201710267001233), AND CNPQ GRANT (307906 - 7) FOR FUNDING THIS STUDY.	2AV1Z	SODIUM HYALURONATE; PAIN-CONTROL; DOUBLE-BLIND; NECK-CANCER; GELCLAIR; HEAD; COMPOUND; EFFICACY; THERAPY; GEL	5	SUPPORT CARE CANCER	SUPPORT. CARE CANCER	ENGLISH	49			ONE NEW YORK PLAZA, SUITE 4600, NEW YORK, NY, UNITED STATES	MAY	14	NEW YORK	40295318		J	SPRINGER	2025	MENDONÇA, ELISMAURO/AAF-8319-2021; SOUSA-NETO, SEBASTIÃO/JAC-0656-2023; ARANTES, DIEGO/ABE-3799-2020; LELES, CLÁUDIO/A-4524-2013	MENDONÇA, EF (CORRESPONDING AUTHOR), UNIV FED GOIAS, SCH DENT, AVE UNIV ESQUINA COM 1A AVE,S-N SETOR UNIV, BR-74605220 GOIANIA, GO, BRAZIL.	ONCOLOGY; HEALTH CARE SCIENCES & SERVICES; REHABILITATION		0941-4355
MARQUES E;LOPES F;NASCIMENTO I;MORELLI J;PEREIRA M;MEIKEN V;PINHEIRO S	PIRES MARQUES, ERIKA CRISTINA;LOPES, FELIPE PICCOLO;NASCIMENTO, INGRID CAMARGO;MORELLI, JULIANA;PEREIRA, MILENA VALINI;MACHADO MEIKEN, VITORIA MORON;PINHEIRO, SERGIO LUIZ	ALVARINO-MARTIN CARLOS, 2014, J CLIN EXP DENT, V6, PE74, DOI 10.4317/JCED.51313;ANTUNES HS, 2017, ORAL ONCOL, V71, P11, DOI 10.1016/J.ORALONCOLOGY.2017.05.018;ARBABI-KALATI FARSHID, 2013, ACTA MED IRAN, V51, P157;BJORDAL JM, 2011, SUPPORT CARE CANCER, V19, P1069, DOI 10.1007/S00520-011-1202-0;BRANDAO TB, 2018, SUPPORT CARE CANCER, V26, P2417, DOI 10.1007/S00520-018-4046-Z;CARVALHO PAG, 2011, ORAL…	BACKGROUND: PHOTOBIOMODULATION THERAPY (PBM-T) CAN PENETRATE SOFT TISSUES AND EXERT ANALGESIC AND HEALING EFFECTS, AND IS THUS A PROMISING ALTERNATIVE FOR PREVENTION AND TREATMENT OF ORAL MUCOSITIS (OM). THE AIM OF THIS STUDY WAS TO EVALUATE THE EFFICACY OF PBM-T, ALONE OR COMBINED WITH PHOTODYNAMIC THERAPY (PDT), FOR TREATMENT OF OM IN CANCER PATIENTS. METHODS: FIFTY-SIX PATIENTS WERE RECRUITED …	101621						PONTIFICIA UNIV CATOLICA CAMPINAS, DEPT RESTORAT DENT, CAMPUS 2,AV JOHN BOYD DUNLOP S-N, BR-13034685 CAMPINAS, SP, BRAZIL.; PONTIFICIA UNIV CATOLICA CAMPINAS, CTR HLTH SCI, POSTGRAD GRAM HLTH SCI, CAMPUS 2,AV JOHN BOYD DUNLOP S-N, BR-13034685 CAMPINAS, SP, BRAZIL.;	PONTIFICIA UNIVERSIDADE CATOLICA DE CAMPINAS; PONTIFICIA UNIVERSIDADE CATOLICA DE CAMPINAS			2026-01-04	STOMATITIS; PHOTOCHEMOTHERAPY; LASER THERAPY; MUCOSITIS; PHOTODYNAMIC THERAPY; LEVEL LASER THERAPY; HEAD; PREVENTION; CURCUMIN; LIGHT; CHEMORADIOTHERAPY; RADIATION; LLLT	STOMATITIS; PHOTOCHEMOTHERAPY; LASER THERAPY; MUCOSITIS; PHOTODYNAMIC THERAPY	10.1016/j.pdpdt.2019.101621	ARTICLE			1873-1597	ERIKACRISTINAPIRES@YAHOO.COM.BR; FELIPEPICCOLO@HOTMAIL.COM; INGRIDCAMARGO.13@GMAIL.COM; JUH_1995@HOTMAIL.COM; MILENA_VALINI@HOTMAIL.COM; VM_MEIKEN@HOTMAIL.COM; SLPINHO@PUC-CAMPINAS.EDU.BR					LG2HV	LEVEL LASER THERAPY; HEAD; PREVENTION; CURCUMIN; LIGHT; CHEMORADIOTHERAPY; RADIATION; LLLT		PHOTODIAGN PHOTODYN	PHOTODIAGNOSIS PHOTODYN. THER.	ENGLISH	28			RADARWEG 29, 1043 NX AMSTERDAM, NETHERLANDS	MAR	6	AMSTERDAM	31841687		J	ELSEVIER	2020	NASCIMENTO, INGRID/KFB-5613-2024; PINHEIRO, SÉRGIO/AAJ-8505-2020	PINHEIRO, SL (CORRESPONDING AUTHOR), RUA QUARESMEIRAS 54, BR-13283504 VINHEDO, SP, BRAZIL.	ONCOLOGY		1572-1000
BEZINELLI L;EDUARDO F;NEVES V;CORREA L;LOPES R;MICHEL-CROSATO E;HAMERSCHLAK N;BIAZEVIC M	BEZINELLI, L. M.;EDUARDO, F. P.;NEVES, V. D.;CORREA, L.;LOPES, R. M. G.;MICHEL-CROSATO, E.;HAMERSCHLAK, N.;BIAZEVIC, M. G. H.	BARBOSA CS, 2013, GERIATR GERONTOL INT, V13, P429, DOI 10.1111/J.1447-0594.2012.00926.X;BENSADOUN RJ, 2012, CURR OPIN ONCOL, V24, P363, DOI 10.1097/CCO.0B013E328352EAA3;CHENG KKF, 2010, SUPPORT CARE CANCER, V18, P1477, DOI 10.1007/S00520-009-0771-7;DE OLIVEIRA BH, 2005, COMMUNITY DENT ORAL, V33, P307, DOI 10.1111/J.1600-0528.2005.00225.X;EDUARDO FERNANDA DE PAULA, 2011, REV. BRAS. HEMATOL. HEMOTE…	ORAL MUCOSITIS IS A PAINFUL CONDITION THAT OCCURS IN 80% OF PATIENTS WHO UNDERGO HAEMATOPOIETIC STEM CELL TRANSPLANTATION (HSCT). OUR OBJECTIVE WAS TO DETERMINE THE IMPACT OF MUCOSITIS ON QUALITY OF LIFE (QOL) OF PATIENTS SUBJECTED TO HSCT TREATED WITH LOW-LEVEL LASER THERAPY (LLLT). PATIENTS WERE EVALUATED: (1) ON THE FIRST DAY OF TREATMENT; (2) 5 DAYS AFTER AUTOLOGOUS OR 8 DAYS AFTER ALLOGENEIC…						668	UNIV SAO PAULO FOUSP, SCH DENT, SAO PAULO, BRAZIL.; HIAE, DEPT HEMATOPOIET STEM CELL TRANSPLANTAT, SAO PAULO, BRAZIL.; HIAE, DEPT HEMATOPOIET STEM CELL TRANSPLANTAT, CLIN RES CTR, SAO PAULO, BRAZIL.;	UNIVERSIDADE DE SAO PAULO; HOSPITAL ISRAELITA ALBERT EINSTEIN; HOSPITAL ISRAELITA ALBERT EINSTEIN			2026-01-04	HAEMATOPOIETIC STEM CELL TRANSPLANTATION; ORAL MUCOSITIS; STOMATITIS; QUALITY OF LIFE; HAEMATOLOGIC NEOPLASMS; BONE-MARROW-TRANSPLANTATION; PREVENTION; CHEMOTHERAPY; SEVERITY; CHILDREN; DISEASE; IMPACT; SCALE	HAEMATOPOIETIC STEM CELL TRANSPLANTATION; ORAL MUCOSITIS; STOMATITIS; QUALITY OF LIFE; HAEMATOLOGIC NEOPLASMS	10.1111/ecc.12344	ARTICLE			1365-2354	BIAZEVIC@USP.BR	674		FAPESP (FUNDACAO DE AMPARO A PESQUISA NO ESTADO DE SAO PAULO) [2010/05225-2]; SWEDISH RESEARCH COUNCIL [2010-05225] FUNDING SOURCE: SWEDISH RESEARCH COUNCIL; FUNDACAO DE AMPARO A PESQUISA DO ESTADO DE SAO PAULO (FAPESP) [10/05225-2] FUNDING SOURCE: FAPESP	THE AUTHORS THANK FAPESP (FUNDACAO DE AMPARO A PESQUISA NO ESTADO DE SAO PAULO, GRANT NO. 2010/05225-2), WHICH PROVIDED FINANCIAL SUPPORT FOR THIS INVESTIGATION.	DW3UB	BONE-MARROW-TRANSPLANTATION; PREVENTION; CHEMOTHERAPY; SEVERITY; CHILDREN; DISEASE; IMPACT; SCALE	4	EUR J CANCER CARE	EUR. J. CANCER CARE	ENGLISH	24		MICHEL-CROSATO, EDGARD/0000-0001-8559-9769;	111 RIVER ST, HOBOKEN 07030-5774, NJ USA	JUL	7	HOBOKEN	26087364		J	WILEY	2016	MICHEL-CROSATO, EDGARD/B-7214-2013; HAMERSCHLAK, NELSON/M-8060-2015; CORREA, LUCIANA/H-3875-2012; BEZINELLI, LETICIA/AAG-5343-2021; BIAZEVIC, MARIA/B-7169-2013	BIAZEVIC, MGH (CORRESPONDING AUTHOR), UNIV SAO PAULO FOUSP, SCH DENT, DEPT ODONTOL SOCIAL, AVE PROF LINEU PRESTES 2227, BR-05508000 SAO PAULO, SP, BRAZIL.	ONCOLOGY; HEALTH CARE SCIENCES & SERVICES; NURSING; REHABILITATION		0961-5423
PEREIRA T;LIMA B;POTTER G;LOPES M;DA S E	PEREIRA, TATIANA BERNARDO FARIAS;LIMA, BEATRIZ MARIA FALCAO;POTTER, GLEIDSTON SILVA;DE SOUSA LOPES, MARIA LUIZA DINIZ;DA SILVEIRA, ERICKA JANINE DANTAS	ALI M, 2023, JCPSP-J COLL PHYSICI, V33, P804, DOI 10.29271/JCPSP.2023.07.804;BERGER K, 2020, SUPPORT CARE CANCER, V28, P3113, DOI 10.1007/S00520-019-05107-2;CHAUDHRY HM, 2016, BIOL BLOOD MARROW TR, V22, P605, DOI 10.1016/J.BBMT.2015.09.014;CHO YK, 2017, CLIN PHARMACOL THER, V102, P511, DOI 10.1002/CPT.644;CURRA M, 2018, REV INTEGR, V16, P1;GABRIEL AD, 2022, ORAL DIS, V28, P1068, DOI 10.1111/ODI.1…	PURPOSE: TO ANALYZE THE INCIDENCE, SEVERITY, AND FACTORS ASSOCIATED WITH THE DEVELOPMENT OF ORAL MUCOSITIS (OM) IN PATIENTS UNDERGOING HEMATOPOIETIC STEM CELL TRANSPLANTATION (HSCT) WHO ARE RECEIVING PROPHYLACTIC PHOTOBIOMODULATION THERAPY (PBMT). METHODS: DATA, INCLUDING SEX, AGE, GRADE OF OM, AND CONDITIONING REGIMEN, WERE COLLECTED FROM MEDICAL RECORDS OF PATIENTS UNDERGOING PROPHYLACTIC PBMT …	681						UNIV FED RIO GRANDE DO NORTE, DEPT DENT, SENADOR SALGADO FILHO AVE,1787, BR-59056000 NATAL, RN, BRAZIL.; RIO GRANDE HOSP, BONE MARROW TRANSPLANT CTR, NATAL, RN, BRAZIL.;	UNIVERSIDADE FEDERAL DO RIO GRANDE DO NORTE			2026-01-04	ORAL MUCOSITIS; HEMATOPOIETIC STEM CELL TRANSPLANTATION; COHORT STUDIES	ORAL MUCOSITIS; HEMATOPOIETIC STEM CELL TRANSPLANTATION; COHORT STUDIES	10.1007/s00520-025-09750-w	ARTICLE			1433-7339	ERICKA_JANINE@YAHOO.COM.BR					4UH8G		8	SUPPORT CARE CANCER	SUPPORT. CARE CANCER	ENGLISH	22		DINIZ DE SOUSA LOPES, MARIA LUIZA/0000-0001-6894-1366;	ONE NEW YORK PLAZA, SUITE 4600, NEW YORK, NY, UNITED STATES	JUL 11	10	NEW YORK	40640452		J	SPRINGER	2025	DINIZ DE SOUSA LOPES, MARIA LUIZA/E-3903-2015; DA SILVEIRA, ERICKA/J-8757-2016	DA SILVEIRA, EJD (CORRESPONDING AUTHOR), UNIV FED RIO GRANDE DO NORTE, DEPT DENT, SENADOR SALGADO FILHO AVE,1787, BR-59056000 NATAL, RN, BRAZIL.	ONCOLOGY; HEALTH CARE SCIENCES & SERVICES; REHABILITATION		0941-4355
LAIREDJ K;KLAUSNER G;ROBIJNS J;ARANY P;BENSADOUN R	LAIREDJ, KAMEL;KLAUSNER, GUILLAUME;ROBIJNS, JULIEN;ARANY, PRAVEEN R.;BENSADOUN, RENE-JEAN	ANDERS JJ, 2019, PHOTOBIOMODULATION P, V37, P63, DOI 10.1089/PHOTOB.2018.4600;ANONYMOUS, 2018, INTERVENTIONAL PROCEDURE OVERVIEW OF LOW-LEVEL LASER THERAPY FOR PREVENTING OR TREATING ORAL MUCOSITIS CAUSED BY RADIOTHERAPY OR CHEMOTHERAPY;ANTUNES HS, 2013, RADIOTHER ONCOL, V109, P297, DOI 10.1016/J.RADONC.2013.08.010;BENSADOUN RJ, 2020, CANCER MED-US, V9, P8279, DOI 10.1002/CAM4.3582;BRANDAO TB, 20…	BACKGROUND > ASSESS THE CURRENT AND POTENTIAL INDICATIONS OF PHOTOBIOMODULATION (PBM) THERAPY AND THEIR LEVEL OF EVIDENCE IN THE PREVENTION OR TREATMENT OF SIDE EFFECTS RELATED TO ONCOLOGY TREATMENTS (RADIATION THERAPY, AND TO A MINIMAL EXTENT FAVORED AND HEMATOPOIETIC STEM CELL TRANSPLANTS). AND REPORT ON THE RECOMMENDED MODALITIES (PARAMETERS AND DOSES) OF PBM THERAPY. MATERIALS AND METHODS > T…						314	CTR SANTE ST PAUL, MED GEN, 32 DELMAS RUE LOUVERTURE 44, DELMAS, HAITI.; UNIV REPUBLICAINE DHAITI, 22 DELMAS 55,LALUE AVE JOHN-BROWN 293 BIS, PORT AU PRINCE 1640, HAITI.; CTR HAUTEENERGIE CHE, ONCOL RADIOTHERAPIE, 10 BLVD PASTEUR, F-06000 NICE, FRANCE.; POLYCLIN MAYMARD, 13 RUE MARCEL PAUL, F-20200 BASTIA, FRANCE.; GUSTAVE ROUSSY, DEPT ONCOL RADIOTHERAPIE, 114 RUE EDDOUARD VAILLANT, F-94805 VILLE…	UNICANCER; GUSTAVE ROUSSY; HASSELT UNIVERSITY; STATE UNIVERSITY OF NEW YORK (SUNY) SYSTEM; UNIVERSITY AT BUFFALO, SUNY			2026-01-04	PHOTOBIOMODULATION; LOW-LEVEL LIGHT THERAPY; SAFETY; RADIATION THERAPY; CHEMOTHERAPY; NEOPLASMS; LEVEL LASER THERAPY; INDUCED ORAL MUCOSITIS; QUALITY-OF-LIFE; CONCURRENT CHEMORADIOTHERAPY; HEAD; CARCINOMA; IMPACT	PHOTOBIOMODULATION; LOW-LEVEL LIGHT THERAPY; SAFETY; RADIATION THERAPY; CHEMOTHERAPY; NEOPLASMS	10.1016/j.bulcan.2023.08.011	ARTICLE	MAR 2024		1769-6917	RENEJEAN.BENSADOUN@CHE-NICE.COM	326				OR1S8	LEVEL LASER THERAPY; INDUCED ORAL MUCOSITIS; QUALITY-OF-LIFE; CONCURRENT CHEMORADIOTHERAPY; HEAD; CARCINOMA; IMPACT	3	B CANCER	BULL. CANCER	ENGLISH	61			65 CAMILLE DESMOULINS CS50083 ISSY-LES-MOULINEAUX, 92442 PARIS, FRANCE	MAR	13	PARIS	37858427		J	ELSEVIER MASSON, CORP OFF	2024	ARANY, PRAVEEN/S-5329-2019; BENSADOUN, RENE-JEAN/AAL-5333-2020	BENSADOUN, RJ (CORRESPONDING AUTHOR), CTR HAUTEENERGIE CHE, ONCOL RADIOTHERAPIE, 10 BLVD PASTEUR, F-06000 NICE, FRANCE.	ONCOLOGY		0007-4551
BRUNELLI G;PINHEIRO S	BRUNELLI, GABRIELE BORGHESI;PINHEIRO, SERGIO LUIZ	ADNAN A, 2021, FRONT ORAL HEALTH, V2, DOI 10.3389/FROH.2021.689386;AFONSO ANDREIA, 2017, PSIC., SAÚDE & DOENÇAS, V18, P374, DOI 10.15309/17PSD180208, 10.15309/17PSD180208;AL-RUDAYNI AHM, 2021, INT J ENV RES PUB HE, V18, DOI 10.3390/IJERPH18147418;ALFOUZAN AF, 2021, SAUDI MED J, V42, P247, DOI 10.15537/SMJ.2021.42.3.20210660;BEZINELLI LM, 2016, EUR J CANCER CARE, V25, P668, DOI 10.1111/ECC.12344;C…	PURPOSE: TO EVALUATE THE EFFECTIVENESS OF COMBINED INTRAORAL AND EXTRAORAL PHOTOBIOMODULATION (PBM) IN THE MANAGEMENT OF ORAL MUCOSITIS (OM) AND XEROSTOMIA IN PATIENTS UNDERGOING HEAD AND NECK CANCER (HNC) TREATMENT. METHODS: SEVENTY-FIVE PATIENTS WITH HNC WERE INCLUDED AND RANDOMLY ASSIGNED TO 2 GROUPS: THOSE RECEIVING INTRAORAL PBM AND A SIMULATED EXTRAORAL PBM APPLICATION (PBMI-SE GROUP, N = 3…	295						PONTIFICIA UNIV CATOLICA CAMPINAS, SCH LIFE SCI, POSTGRAD PROGRAM HLTH SCI, CAMPINAS, BRAZIL.;	PONTIFICIA UNIVERSIDADE CATOLICA DE CAMPINAS			2026-01-04	CANCER; ORAL MUCOSITIS; XEROSTOMIA; PHOTOBIOMODULATION; CANCER TREATMENT; LEVEL LASER THERAPY; QUALITY-OF-LIFE; RADIATION-THERAPY; ACUPUNCTURE	CANCER; ORAL MUCOSITIS; XEROSTOMIA; PHOTOBIOMODULATION; CANCER TREATMENT	10.1007/s10103-025-04539-z	ARTICLE			1435-604X	GABIBBRUNELLI@GMAIL.COM; SLPINHO@PUC-CAMPINAS.EDU.BR			COORDENACAO DE APERFEICOAMENTO DE PESSOAL DE NIVEL SUPERIOR- BRAZIL (CAPES) [001]	THIS STUDY WAS FINANCED IN PART BY THE COORDENACAO DE APERFEICOAMENTO DE PESSOAL DE NIVEL SUPERIOR- BRAZIL (CAPES)- FINANCE CODE 001.	4AZ1D	LEVEL LASER THERAPY; QUALITY-OF-LIFE; RADIATION-THERAPY; ACUPUNCTURE	1	LASER MED SCI	LASERS MED. SCI.	ENGLISH	41			236 GRAYS INN RD, 6TH FLOOR, LONDON WC1X 8HL, ENGLAND	JUN 23	15	LONDON	40549226		J	SPRINGER LONDON LTD	2025	PINHEIRO, SÉRGIO/AAJ-8505-2020; BRUNELLI, GABRIELE/OUK-0395-2025	PINHEIRO, SL (CORRESPONDING AUTHOR), PONTIFICIA UNIV CATOLICA CAMPINAS, SCH LIFE SCI, POSTGRAD PROGRAM HLTH SCI, CAMPINAS, BRAZIL.	ENGINEERING; SURGERY		0268-8921
BRANDAO T;MORAIS-FARIA K;RIBEIRO A;RIVERA C;SALVAJOLI J;LOPES M;EPSTEIN J;ARANY P;DE C G;MIGLIORATI C;SANTOS-SILVA A	BRANDAO, THAIS BIANCA;MORAIS-FARIA, KARINA;PRADO RIBEIRO, ANA CAROLINA;RIVERA, CESAR;SALVAJOLI, JOAO VICTOR;LOPES, MARCIO AJUDARTE;EPSTEIN, JOEL B.;ARANY, PRAVEEN R.;DE CASTRO, GILBERTO, JR.;MIGLIORATI, CESAR AUGUSTO;SANTOS-SILVA, ALAN ROGER	ANTUNES HS, 2017, ORAL ONCOL, V71, P11, DOI 10.1016/J.ORALONCOLOGY.2017.05.018;BARASCH A, 2016, SUPPORT CARE CANCER, V24, P2497, DOI 10.1007/S00520-015-3051-8;BLANCHARD P, 2011, RADIOTHER ONCOL, V100, P33, DOI 10.1016/J.RADONC.2011.05.036;BOSSI P, 2014, ANN ONCOL, V25, P462, DOI 10.1093/ANNONC/MDT555;DE LIMA AG, 2012, INT J RADIAT ONCOL, V82, P270, DOI 10.1016/J.IJROBP.2010.10.012;FRIGO L, 2009, …	THE WELL-ESTABLISHED CLINICAL EFFICACY OF PHOTOBIOMODULATION (PBM) THERAPY IN MANAGEMENT OF ORAL MUCOSITIS (OM) IS LEADING TO INCREASING USE IN ONCOLOGY CARE. THIS PROTECTION AND ENHANCED REPAIR OF DAMAGE TO MUCOSAL TISSUE HAVE LED TO THE QUESTION OF THE POTENTIAL EFFECTS OF PBM THERAPY ON PRE-MALIGNANT AND MALIGNANT CELLS. THE PURPOSE OF THIS STUDY WAS TO EXAMINE THE OUTCOME OF CANCER THERAPY AN…						2417	UNIV SAO PAULO, FAC MED, ICESP, DENT ONCOL SERV, SAO PAULO, BRAZIL.; UNIV CAMPINAS UNICAMP, PIRACICABA DENT SCH, SEMIOL AREA, ORAL DIAG DEPT,PIRACICABA DENT SCH, AVE LIMEIRA 901, BR-13414903 SAO PAULO, BRAZIL.; UNIV BRASIL, SAO PAULO, BRAZIL.; UNIV SAO PAULO, FAC MED, ICESP, RADIOTHERAPY SERV, SAO PAULO, BRAZIL.; CEDARS SINAI HOSP SYST, SAMUEL OSCHIN COMPREHENS CANC INST, LOS ANGELES, CA USA.; CI…	UNIVERSIDADE DE SAO PAULO; UNIVERSIDADE ESTADUAL DE CAMPINAS; UNIVERSIDADE BRASIL; UNIVERSIDADE DE SAO PAULO; CEDARS SINAI MEDICAL CENTER; CITY OF HOPE; STATE UNIVERSITY OF NEW YORK (SUNY) SYSTEM; UNIVERSITY AT BUFFALO, SUNY; STATE UNIVERSITY OF NEW YORK (SUNY) SYSTEM; UNIVERSITY AT BUFFALO, SUNY; STATE UNIVERSITY OF NEW YORK (SUNY) SYSTEM; UNIVERSITY AT BUFFALO, SUNY; STATE UNIVERSITY OF NEW YOR…			2026-01-04	CANCER; RADIOTHERAPY; MUCOSITIS; PHOTOBIOMODULATION; LASER THERAPY; PHASE-III TRIAL; NECK-CANCER-PATIENTS; LEVEL LASER THERAPY; LONG-TERM SURVIVAL; INDUCTION CHEMOTHERAPY; CAVITY CANCER; SURGERY; HEAD; MANAGEMENT; METAANALYSIS	CANCER; RADIOTHERAPY; MUCOSITIS; PHOTOBIOMODULATION; LASER THERAPY	10.1007/s00520-018-4046-z	ARTICLE			1433-7339	ALAN@UNICAMP.BR	2423		SAO PAULO RESEARCH FOUNDATION (FAPESP) [2013/00429-7, 2013/18402-8, 2012/06138-1]; NATIONAL COUNCIL FOR SCIENTIFIC AND TECHNOLOGICAL DEVELOPMENT-CNPQ; FUNDACAO DE AMPARO A PESQUISA DO ESTADO DE SAO PAULO (FAPESP) [13/18402-8, 13/00429-7] FUNDING SOURCE: FAPESP	THE AUTHORS WOULD LIKE TO GRATEFULLY ACKNOWLEDGE THE FINANCIAL SUPPORT OF THE SAO PAULO RESEARCH FOUNDATION (FAPESP) (PROCESS NUMBERS 2013/00429-7; 2013/18402-8 AND 2012/06138-1) AS WELL AS THE NATIONAL COUNCIL FOR SCIENTIFIC AND TECHNOLOGICAL DEVELOPMENT-CNPQ.	GH9AL	PHASE-III TRIAL; NECK-CANCER-PATIENTS; LEVEL LASER THERAPY; LONG-TERM SURVIVAL; INDUCTION CHEMOTHERAPY; CAVITY CANCER; SURGERY; HEAD; MANAGEMENT; METAANALYSIS	7	SUPPORT CARE CANCER	SUPPORT. CARE CANCER	ENGLISH	24		BRANDÃO, THAÍS BIANCA/0000-0001-9128-3138; ARANY, PRAVEEN/0000-0002-6116-2340; SANTOS-SILVA, ALAN ROGER/0000-0003-2040-6617; DE CASTRO JUNIOR, GILBERTO/0000-0001-8765-3044; AJUDARTE LOPES, MARCIO/0000-0001-6677-0065; RIVERA, CÉSAR/0000-0002-5491-4233; MIGLIORATI, CESAR/0000-0002-2535-2606; PRADO-RIBEIRO, ANA CAROLINA/0000-0002-0127-7998	233 SPRING ST, NEW YORK, NY 10013 USA	JUL	7	NEW YORK	29423682		J	SPRINGER	2018	BRANDÃO, THAÍS BIANCA/H-4151-2018; ARANY, PRAVEEN/S-5329-2019; SANTOS-SILVA, ALAN ROGER/B-6121-2008; DE CASTRO JUNIOR, GILBERTO/C-1627-2013; AJUDARTE LOPES, MARCIO/AAV-1018-2020; RIVERA, CÉSAR/AFL-7931-2022; PRADO-RIBEIRO, ANA CAROLINA/AAE-9336-2019	SANTOS-SILVA, AR (CORRESPONDING AUTHOR), UNIV SAO PAULO, FAC MED, ICESP, DENT ONCOL SERV, SAO PAULO, BRAZIL.; SANTOS-SILVA, AR (CORRESPONDING AUTHOR), UNIV CAMPINAS UNICAMP, PIRACICABA DENT SCH, SEMIOL AREA, ORAL DIAG DEPT,PIRACICABA DENT SCH, AVE LIMEIRA 901, BR-13414903 SAO PAULO, BRAZIL.	ONCOLOGY; HEALTH CARE SCIENCES & SERVICES; REHABILITATION		0941-4355
MARTINS A;NOGUEIRA T;MORAIS M;OTON-LEITE A;VALADARES M;BATISTA A;FREITAS N;LELES C;MENDONÇA E	LOPES MARTINS, ALLISSON FILIPE;NOGUEIRA, TULIO EDUARDO;MORAIS, MARILIA OLIVEIRA;OTON-LEITE, ANGELICA FERREIRA;VALADARES, MARIZE CAMPOS;BATISTA, ALINE CARVALHO;AIRES FREITAS, NILCEANA MAYA;LELES, CLAUDIO RODRIGUES;MENDONCA, ELISMAURO FRANCISCO	GONZÁLEZ-ARRIAGADA WA, 2018, J COSMET LASER THER, V20, P117, DOI 10.1080/14764172.2017.1376097;ALTEROVITZ G, 2011, ORAL ONCOL, V47, P951, DOI 10.1016/J.ORALONCOLOGY.2011.07.006;ANTUNES HS, 2017, ORAL ONCOL, V71, P11, DOI 10.1016/J.ORALONCOLOGY.2017.05.018;ANTUNES HS, 2016, ORAL ONCOL, V52, P85, DOI 10.1016/J.ORALONCOLOGY.2015.10.022;ANTUNES HS, 2013, RADIOTHER ONCOL, V109, P297, DOI 10.1016/J.RAD…	BACKGROUNDORAL MUCOSITIS (OM) IS THE MOST FREQUENT AND DEBILITATING ACUTE SIDE EFFECT ASSOCIATED WITH HEAD AND NECK CANCER (HNC) TREATMENT. WHEN PRESENT, SEVERE OM NEGATIVELY IMPACTS THE QUALITY OF LIFE OF PATIENTS UNDERGOING HNC TREATMENT. PHOTOBIOMODULATION IS A WELL-CONSOLIDATED AND EFFECTIVE THERAPY FOR THE TREATMENT AND PREVENTION OF SEVERE OM, AND IS ASSOCIATED WITH A COST REDUCTION OF THE …	97						UNIV FED GOIAS, DENT FAC, DEPT ORAL PATHOL, AVE UNIV ESQUINA COM 1A AVE S-N, BR-74605220 GOIANIA, GO, BRAZIL.; UNIV FED GOIAS, DENT FAC, DEPT PREVENT & ORAL REHABIL, AVE UNIV ESQUINA COM 1A AVE S-N, BR-74605220 GOIANIA, GO, BRAZIL.; ARAUJO JORGE CANC HOSP, DEPT STOMATOL, R 239,206 SETOR UNIV, BR-74175120 GOIANIA, GO, BRAZIL.; UNIV FED GOIAS, PHARM FAC, DEPT PHARMACOL & CELLULAR TOXICOL, 5A AVE ES…	UNIVERSIDADE FEDERAL DE GOIAS; UNIVERSIDADE FEDERAL DE GOIAS; UNIVERSIDADE FEDERAL DE GOIAS			2026-01-04	COST-EFFECTIVENESS; ORAL MUCOSITIS; HEAD AND NECK CANCER; INFLAMMATORY MEDIATORS; OXIDATIVE STRESS; LEVEL LASER THERAPY; STEM-CELL TRANSPLANTATION; QUALITY-OF-LIFE; PHASE-III TRIAL; CONCURRENT CHEMORADIATION; GROWTH-FACTOR; RADIATION; CHEMOTHERAPY; IMPACT; RISK	COST-EFFECTIVENESS; ORAL MUCOSITIS; HEAD AND NECK CANCER; INFLAMMATORY MEDIATORS; OXIDATIVE STRESS	10.1186/s13063-019-3196-8	ARTICLE				ELISMAUR@UFG.BR			FOUNDATION FOR RESEARCH SUPPORT IN THE STATE OF GOIAS -FAPEG/SES-GO/CNPQ/MS-DECIT/2017-PPSUS/GO; CNPQ [307906-7, 201710267001233]	THIS PROJECT IS FUNDED BY THE FOUNDATION FOR RESEARCH SUPPORT IN THE STATE OF GOIAS - FAPEG/SES-GO/CNPQ/MS-DECIT/2017-PPSUS/GO. CNPQ 307906-7 (201710267001233). RUA DONA MARIA JOANA (TRAVESSA DA AV. 83). NO 150, SETOR SUL. GOIANIA - GOIAS. BRAZIL.	HJ8ML	LEVEL LASER THERAPY; STEM-CELL TRANSPLANTATION; QUALITY-OF-LIFE; PHASE-III TRIAL; CONCURRENT CHEMORADIATION; GROWTH-FACTOR; RADIATION; CHEMOTHERAPY; IMPACT; RISK		TRIALS	TRIALS	ENGLISH	56	GREEN SUBMITTED, GOLD	BATISTA, ALINE CARVALHO/0000-0002-2117-5593; VALADARES, MARIZE CAMPOS/0000-0002-0379-1325;	CAMPUS, 4 CRINAN ST, LONDON N1 9XW, ENGLAND	FEB 1	10	LONDON	30709370		J	BMC	2019	BATISTA, ALINE CARVALHO/F-6935-2015; LELES, CLÁUDIO/A-4524-2013; MENDONÇA, ELISMAURO/AAF-8319-2021; NOGUEIRA, TÚLIO/G-3984-2015	MENDONÇA, EF (CORRESPONDING AUTHOR), UNIV FED GOIAS, DENT FAC, DEPT ORAL PATHOL, AVE UNIV ESQUINA COM 1A AVE S-N, BR-74605220 GOIANIA, GO, BRAZIL.	RESEARCH & EXPERIMENTAL MEDICINE		1745-6215
CAMPOS T;SILVA C;SOBRAL A;SOBRAL S;RODRIGUES M;BUSSADORI S;FERNANDES K;MESQUITA-FERRARI R;HORLIANA A;MOTTA L	CAMPOS, THALITA MOLINOS;DO PRADO TAVARES SILVA, CAROLINA ANTUNES;SOBRAL, ANA PAULA TABOADA;SOBRAL, SERGIO SOUSA;RODRIGUES, MARIA FERNANDA SETUBAL DESTRO;BUSSADORI, SANDRA KALIL;FERNANDES, KRISTIANNE PORTA SANTOS;MESQUITA-FERRARI, RAQUEL ANGNELLI;HORLIANA, ANNA CAROLINA RATTO TEMPESTINI;MOTTA, LARA JANSISKI	ANONYMOUS, 2015, METHODS FOR THE ECONOMIC EVALUATION OF HEALTH CARE PROGRAMMES;ANONYMOUS, 2003, HEALTH SYSTEMS PERFORMANCE ASSESSMENT: DEBATES, METHODS AND EMPIRICISM;ANTUNES HS, 2017, ORAL ONCOL, V71, P11, DOI 10.1016/J.ORALONCOLOGY.2017.05.018;ANTUNES HS, 2016, ORAL ONCOL, V52, P85, DOI 10.1016/J.ORALONCOLOGY.2015.10.022;ANTUNES HS, 2013, RADIOTHER ONCOL, V109, P297, DOI 10.1016/J.RADONC.2013.0…	BACKGROUND ORAL MUCOSITIS (OM) IS AN ORAL TOXICITY CAUSED BY CANCER TREATMENT, FOUND OFTEN IN PATIENTS WITH HEAD AND NECK CANCER. LOW-INTENSITY LASER THERAPY FOR OM HAS ANTI-INFLAMMATORY, ANALGESIC, AND TISSUE REPARATIVE PROPERTIES. OBJECTIVE THE OBJECTIVE OF THIS WORK IS TO PERFORM A SYSTEMATIC REVIEW AND META-ANALYSIS OF THE RANDOMIZED CLINICAL TRIALS OF OM LASER THERAPY IN PATIENTS UNDERGOING …						5649	NOVE DE JULHO UNIV UNINOVE, BIOPHOTON APPL HLTH SCI POSTGRAD PROGRAM, RUA VERGUEIRO 235-249, BR-01504001 LIBERDADE, SP, BRAZIL.;	UNIVERSIDADE NOVE DE JULHO			2026-01-04	PHOTOBIOMODULATION; ORAL MUCOSITIS; HEAD AND NECK CANCER; SYSTEMATIC REVIEW; COST-EFFECTIVENESS; LEVEL LASER THERAPY; RADIATION-INDUCED MUCOSITIS; LOW-ENERGY LASER; PHASE-III TRIAL; CONCURRENT CHEMORADIOTHERAPY; PREVENTION; RADIOTHERAPY; MANAGEMENT; HEALTH; AGENTS	PHOTOBIOMODULATION; ORAL MUCOSITIS; HEAD AND NECK CANCER; SYSTEMATIC REVIEW; COST-EFFECTIVENESS	10.1007/s00520-020-05613-8	REVIEW	JUL 2020		1433-7339	LARAJMOTTA@TERRA.COM.BR	5659				PI3HG	LEVEL LASER THERAPY; RADIATION-INDUCED MUCOSITIS; LOW-ENERGY LASER; PHASE-III TRIAL; CONCURRENT CHEMORADIOTHERAPY; PREVENTION; RADIOTHERAPY; MANAGEMENT; HEALTH; AGENTS	12	SUPPORT CARE CANCER	SUPPORT. CARE CANCER	ENGLISH	44		ROIGUES, MARIA FERNANDA/0000-0002-3067-9224; FERNANDES, KRISTIANNE/0000-0001-7156-9286; AGNELLI MESQUITA-FERRARI, RAQUEL/0000-0001-5142-9526; AGNELLI MESQUITA-FERRARI, RAQUEL/0000-0001-5142-9526; MOTTA, LARA/0000-0002-7774-4345; BUSSADORI, SANA/0000-0002-9853-1138;	ONE NEW YORK PLAZA, SUITE 4600, NEW YORK, NY, UNITED STATES	DEC	11	NEW YORK	32666214		J	SPRINGER	2020	ROIGUES, MARIA FERNANDA/E-7820-2018; FERNANDES, KRISTIANNE/I-4417-2016; AGNELLI MESQUITA-FERRARI, RAQUEL/I-4419-2016; AGNELLI MESQUITA-FERRARI, RAQUEL/I-4417-2016; MOTTA, LARA/M-1966-2014; BUSSADORI, SANA/J-5458-2014; HORLIANA, ANNA/J-3257-2015; SOBRAL, ANA/B-4155-2008	MOTTA, LJ (CORRESPONDING AUTHOR), NOVE DE JULHO UNIV UNINOVE, BIOPHOTON APPL HLTH SCI POSTGRAD PROGRAM, RUA VERGUEIRO 235-249, BR-01504001 LIBERDADE, SP, BRAZIL.	ONCOLOGY; HEALTH CARE SCIENCES & SERVICES; REHABILITATION		0941-4355
SALVADOR D;SOAVE D;SACONO N;DE C E;SILVA G;SILVA L;SILVA T;VALADARES M;MENDONÇA E;BATISTA A	NAVES SALVADOR, DANIELLA RIBEIRO;SOAVE, DANILO FIGUEIREDO;SACONO, NANCY TOMOKO;DE CASTRO, EDUARDO FERNANDES;LAURIA SILVA, GEISA BADAUY;PEREIRA E SILVA, LARISSA;SILVA, TARCILIA APARECIDA;VALADARES, MARIZE CAMPOS;MENDONCA, ELISMAURO FRANCISCO;BATISTA, ALINE CARVALHO	ANONYMOUS, 1979, WHO HDB REP RES CANC;ANONYMOUS, OXID MED CELL LONGEV;ANTUNES HS, 2007, BLOOD, V109, P2250, DOI 10.1182/BLOOD-2006-07-035022;ARBABI-KALATI FARSHID, 2013, ACTA MED IRAN, V51, P157;BASSO FG, 2016, LASER SURG MED, V48, P1006, DOI 10.1002/LSM.22553;BASSO FG, 2015, PHOTOCHEM PHOTOBIOL, V91, P952, DOI 10.1111/PHP.12445;LOPEZ TCC, 2013, BRAZ ORAL RES, V27, P342, DOI 10.1590/S1806-8324201…	ORAL MUCOSITIS (OM) IS THE MOST COMMON DEBILITATING COMPLICATION AMONG PATIENTS UNDERGOING HEMATOPOIETIC STEM CELL TRANSPLANTATION (HSCT). PHOTOBIOMODULATION THERAPY (PBM) HAS SHOWN BENEFICIAL EFFECTS IN THE TREATMENT OF OM, BUT FEW STUDIES HAVE EVALUATED ITS BIOLOGICAL EFFECTS. THIS STUDY EVALUATED THE EFFECT OF PBM ON THE REDUCTION OF OM SEVERITY IN PATIENTS UNDERGOING HSCT AND ITS RELATION TO …						1801	UNIV FED GOIAS, DEPT STOMATOL ORAL PATHOL, DENT SCH, GOIANIA, GO, BRAZIL.; PAULISTA UNIV UNIP, DEPT PEDIAT DENT, GOIANIA, GO, BRAZIL.; ASSOC COMBATE CANC GOIAS, HEMATOPOIET STEM CELL TRANSPLANT UNIT, ARAUJO JORGE HOSP, GOIANIA, GO, BRAZIL.; UNIV FED MINAS GERAIS, DEPT ORAL SURG & PATHOL, DENT SCH, BELO HORIZONTE, MG, BRAZIL.; UNIV FED GOIAS, LAB CELLULAR PHARMACOL & TOXICOL, FARMATEC, FAC PHARM, …	UNIVERSIDADE FEDERAL DE GOIAS; UNIVERSIDADE PAULISTA; UNIVERSIDADE FEDERAL DE MINAS GERAIS; UNIVERSIDADE FEDERAL DE GOIAS; UNIVERSIDADE FEDERAL DE GOIAS			2026-01-04	MUCOSITIS; HEMATOPOIETIC STEM CELL TRANSPLANTATION; PHOTOBIOMODULATION THERAPY; LASER THERAPY; CXCL8; INFLAMMATION; CANCER-THERAPY; PREVENTION; CHEMOTHERAPY; COMPLICATIONS; PATHOBIOLOGY; PHOTOTHERAPY; RADIOTHERAPY; PATHOGENESIS	MUCOSITIS; HEMATOPOIETIC STEM CELL TRANSPLANTATION; PHOTOBIOMODULATION THERAPY; LASER THERAPY; CXCL8; INFLAMMATION	10.1007/s10103-017-2263-1	ARTICLE			1435-604X	DANIRNSALVADOR@GMAIL.COM; DSOAVE@USP.BR; NANCYSACONO@GMAIL.COM; EDUARDOFDECASTRO@HOTMAIL.COM; GEISABADAUY@HOTMAIL.COM; LARESILVA@HOTMAIL.COM; SILVA.TARCILIA@GMAIL.COM; MARIZEUFG@GMAIL.COM; ELISMAUR@UFG.BR; ALI.CABA@UOL.COM.BR	1810		FOUNDATION FOR RESEARCH SUPPORT IN THE STATE OF GOIAS; NATIONAL COUNCIL FOR SCIENTIFIC AND TECHNOLOGICAL DEVELOPMENT (CNPQ)	WE WISH TO THANK THE FOUNDATION FOR RESEARCH SUPPORT IN THE STATE OF GOIAS AND THE NATIONAL COUNCIL FOR SCIENTIFIC AND TECHNOLOGICAL DEVELOPMENT (CNPQ) FOR FINANCIAL SUPPORT. THE AUTHORS WISH TO THANK THE HEMATOPOIETIC STEM CELL TRANSPLANTATION UNIT (HSCTU) AT HOSPITAL ARAUJO JORGE/GOIAS COMBAT CANCER ASSOCIATION (HAJ/ACCG), GOIANIA-GO, BRAZIL.	FK6NK	LASER THERAPY; CANCER-THERAPY; PREVENTION; CHEMOTHERAPY; COMPLICATIONS; PATHOBIOLOGY; PHOTOTHERAPY; RADIOTHERAPY; PATHOGENESIS; INFLAMMATION	8	LASER MED SCI	LASERS MED. SCI.	ENGLISH	45		VALADARES, MARIZE CAMPOS/0000-0002-0379-1325; SACONO, NANCY TOMOKO/0000-0002-4514-3588; BATISTA, ALINE CARVALHO/0000-0002-2117-5593;	236 GRAYS INN RD, 6TH FLOOR, LONDON WC1X 8HL, ENGLAND	NOV	10	LONDON	28664388		J	SPRINGER LONDON LTD	2017	; BATISTA, ALINE CARVALHO/F-6935-2015; DA SILVA, TARCÍLIA/O-7530-2015; DE PAOLIS DA SILVA, LARISSA/NXX-9277-2025; MENDONÇA, ELISMAURO/AAF-8319-2021	BATISTA, AC (CORRESPONDING AUTHOR), UNIV FED GOIAS, DEPT STOMATOL ORAL PATHOL, DENT SCH, GOIANIA, GO, BRAZIL.; BATISTA, AC (CORRESPONDING AUTHOR), UNIV FED GOIAS, DISCIPLINA PATOL GERAL & BUCAL, FAC ODONTOL, SETOR UNIV, PRACA UNIV S-N, BR-74605220 GOIANIA, GO, BRAZIL.	ENGINEERING; SURGERY		0268-8921
BENSADOUN R;BOLLET M;LIEM X;CAO K;MAGNÉ N	BENSADOUN, RENE-JEAN;BOLLET, MARC A.;LIEM, XAVIER;CAO, KIM;MAGNE, NICOLAS	ANTUNES HS, 2017, ORAL ONCOL, V71, P11, DOI 10.1016/J.ORALONCOLOGY.2017.05.018;ANTUNES HS, 2013, RADIOTHER ONCOL, V109, P297, DOI 10.1016/J.RADONC.2013.08.010;BEGAUD B, 1998, DICT PHARMACO EPIDEM, V3;BENSADOUN RJ, 2020, CANCER MED-US, V9, P8279, DOI 10.1002/CAM4.3582;BENSADOUN RJ, 2012, CURR OPIN ONCOL, V24, P363, DOI 10.1097/CCO.0B013E328352EAA3;BENSADOUN RJ, 1999, SUPPORT CARE CANCER, V7, P244,…	PURPOSE THE STUDY AIMS TO ASSESS THE FEASIBILITY, SAFETY, AND TOLERABILITY OF CAREMIN650, A NEW PHOTOBIOMODULATION DEVICE, IN PATIENTS TREATED BY RADIOTHERAPY (RT) AND TO COLLECT PRELIMINARY DATA ON EFFICACY FOR PREVENTION AND TREATMENT OF ORAL MUCOSITIS (OM) AND RADIATION DERMATITIS (RD).METHODSSAFE PBM IS A FRENCH, MULTICENTRIC, PROSPECTIVE, NON-COMPARATIVE STUDY WHICH INCLUDE PATIENTS WITH HEA…							CTR HAUTE ENERGIE, 10 BD PASTEUR, F-06000 NICE, FRANCE.; INST RADIOTHERAPIE & RADIOCHIRURG HARTMANN, 4 RUE KLEBER, F-92300 LEVALLOIS PERRET, FRANCE.; MAISON APRES CANC INST RAFAEL, 3 BLVD BINAU, F-92300 LEVALLOIS PERRET, FRANCE.; CTR OSCAR LAMBRET, DEPT RADIOTHERAPIE & CURIETHERAPIE, LILLE, FRANCE.; INST CURIE, DEPT RADIOTHERAPIE, PARIS, FRANCE.; INST CANCEROL LUCIEN NEUWIRTH, DEPT RADIOTHERAPIE,…	UNICANCER; CENTRE OSCAR LAMBRET; UNICANCER; UNIVERSITE PSL; INSTITUT CURIE; INSTITUT DE CANCEROLOGIE DE LA LOIRE			2026-01-04	PHOTOBIOMODULATION; BREAST CANCER; HEAD AND NECK CANCER; ORAL MUCOSITIS; RADIATION DERMATITIS; LEVEL LASER THERAPY; NECK-CANCER PATIENTS; CLINICAL-PRACTICE GUIDELINES; PHASE-III TRIAL; HEAD; MANAGEMENT; OUTCOMES; LLLT	PHOTOBIOMODULATION; BREAST CANCER; HEAD AND NECK CANCER; ORAL MUCOSITIS; RADIATION DERMATITIS	10.1007/s00520-021-06574-2	ARTICLE			1433-7339	RENEJEAN.BENSADOUN@CHE-NICE.COM			NEOMEDLIGHT, RUE FREDERIC FAYS, VILLEURBANNE	THE RESEARCH HAS BEEN FUNDED BY NEOMEDLIGHT, 90 RUE FREDERIC FAYS, 69 100 VILLEURBANNE, SPONSOR OF THE CLINICAL TRIAL.	5Z5HW	LEVEL LASER THERAPY; NECK-CANCER PATIENTS; CLINICAL-PRACTICE GUIDELINES; PHASE-III TRIAL; HEAD; MANAGEMENT; OUTCOMES; LLLT	2	SUPPORT CARE CANCER	SUPPORT. CARE CANCER	ENGLISH	30	GREEN SUBMITTED, BRONZE		ONE NEW YORK PLAZA, SUITE 4600, NEW YORK, NY, UNITED STATES	FEB	9	NEW YORK	34537889		J	SPRINGER	2022	BENSADOUN, RENE-JEAN/AAL-5333-2020	BENSADOUN, RJ (CORRESPONDING AUTHOR), CTR HAUTE ENERGIE, 10 BD PASTEUR, F-06000 NICE, FRANCE.	ONCOLOGY; HEALTH CARE SCIENCES & SERVICES; REHABILITATION		0941-4355
HEIMLICH F;DE A J;PEREIRA N;FARIA L;ABREU L;FERREIRA M;KAKEHASI F;TRAVASSOS D;SILVA T;MESQUITA R	HEIMLICH, FERNANDA VIEIRA;DE ARRUDA, JOSE ALCIDES ALMEIDA;PEREIRA, NICKOLAS MENDES;FARIA, LARISSA DOS SANTOS;ABREU, LUCAS GUIMARAES;FERREIRA, MARCUS VINICIUS LUCAS;KAKEHASI, FABIANA MARIA;TRAVASSOS, DENISE VIEIRA;SILVA, TARCILIA APARECIDA;MESQUITA, RICARDO ALVES	ADNAN A, 2021, FRONT ORAL HEALTH, V2, DOI 10.3389/FROH.2021.689386;AL-RUDAYNI AHM, 2020, TRANSL CANCER RES, V9, P3126, DOI 10.21037/TCR.2020.02.77;BERGER K, 2018, ONCOL RES TREAT, V41, P399, DOI 10.1159/000487085;CHEN YK, 2011, EUR J CLIN MICROBIOL, V30, P753, DOI 10.1007/S10096-010-1148-Z;CHRISTOFOROU J, 2019, ORAL DIS, V25, P182, DOI 10.1111/ODI.13074;CINAUSERO M, 2017, FRONT PHARMACOL, V8, DOI…	PHOTOBIOMODULATION THERAPY (PBMT) IS WIDELY USED IN ONCOLOGY SETTINGS, BUT LACK OF ASSESSMENT STANDARDIZATION IS THE MAIN BARRIER TO OPTIMIZATION OF CLINICAL PROTOCOLS. THIS STUDY ANALYZED THREE PBMT PROTOCOLS FOR PREVENTING ORAL AND OROPHARYNGEAL MUCOSITIS (OM) IN PATIENTS UNDERGOING CHEMOTHERAPY (CT) AND/OR HEMATOPOIETIC STEM CELL TRANSPLANTATION (HSCT). THIS IS A PRELIMINARY RANDOMIZED BLIND C…	245						UNIV FED MINAS GERAIS, SCH DENT, DEPT ORAL SURG, PATHOL & CLIN DENT, BELO HORIZONTE, MG, BRAZIL.; UNIV FED MINAS GERAIS, HOSP CLIN, MULTIPROFESS INTEGRATED RESIDENCY HLTH, BELO HORIZONTE, MG, BRAZIL.; UNIV FED MINAS GERAIS, SCH DENT, DEPT CHILD & ADOLESCENT ORAL HLTH, BELO HORIZONTE, MG, BRAZIL.; UNIV FED MINAS GERAIS, SCH DENT, DEPT RESTORAT DENT, BELO HORIZONTE, MG, BRAZIL.; UNIV FED MINAS GERA…	UNIVERSIDADE FEDERAL DE MINAS GERAIS; UNIVERSIDADE FEDERAL DE MINAS GERAIS; UNIVERSIDADE FEDERAL DE MINAS GERAIS; UNIVERSIDADE FEDERAL DE MINAS GERAIS; UNIVERSIDADE FEDERAL DE MINAS GERAIS; UNIVERSIDADE FEDERAL DE MINAS GERAIS			2026-01-04	CHEMOTHERAPY; HEMATOPOIETIC STEM CELL TRANSPLANTATION; ORAL MUCOSITIS; OROPHARYNGEAL MUCOSITIS; PHOTOBIOMODULATION; STEM-CELL TRANSPLANTATION; LEVEL LASER THERAPY; CANCER-PATIENTS; MECHANISMS	CHEMOTHERAPY; HEMATOPOIETIC STEM CELL TRANSPLANTATION; ORAL MUCOSITIS; OROPHARYNGEAL MUCOSITIS; PHOTOBIOMODULATION	10.1007/s10103-023-03916-w	ARTICLE			1435-604X	FERNANDAVHEIMLICH@GMAIL.COM; ALCIDES_ALMEIDA@HOTMAIL.COM			COORDENACAO DE APERFEICOAMENTO DE PESSOAL DE NIVEL SUPERIOR (CAPES) [001]; CONSELHO NACIONAL DE DESENVOLVIMENTO CIENTIFICO E TECNOLOGICO (CNPQ) [305544/2022-5, 312830/2022-0, 407364/2021-8]	COORDENACAO DE APERFEICOAMENTO DE PESSOAL DE NIVEL SUPERIOR (CAPES, FINANCE CODE 001); CONSELHO NACIONAL DE DESENVOLVIMENTO CIENTIFICO E TECNOLOGICO (CNPQ) (#305544/2022-5; #312830/2022-0; #407364/2021-8).	X3VG4	STEM-CELL TRANSPLANTATION; LEVEL LASER THERAPY; CANCER-PATIENTS; MECHANISMS	1	LASER MED SCI	LASERS MED. SCI.	ENGLISH	48			236 GRAYS INN RD, 6TH FLOOR, LONDON WC1X 8HL, ENGLAND	OCT 27	13	LONDON	37889325		J	SPRINGER LONDON LTD	2023	ABREU, LUCAS/I-7369-2016; MESQUITA, RICARDO/H-3256-2014; FERREIRA, MARCUS/M-4625-2016; HEIMLICH, FERNANDA/ABV-4273-2022; DA SILVA, TARCÍLIA/O-7530-2015	HEIMLICH, FV; DE ARRUDA, JAA (CORRESPONDING AUTHOR), UNIV FED MINAS GERAIS, SCH DENT, DEPT ORAL SURG, PATHOL & CLIN DENT, BELO HORIZONTE, MG, BRAZIL.	ENGINEERING; SURGERY		0268-8921
HEGGIE C;CHAUHAN A;GRAY-BURROWS K;DAY P;PHILLIPS B	HEGGIE, CLAUDIA;CHAUHAN, AMRIT;GRAY-BURROWS, KARA A.;DAY, PETER F.;PHILLIPS, BOB	ANONYMOUS, BRITISH SOCIETY OF BLOOD AND MARROW TRANSPLANTATION AND CELLULAR THERAPY UK TRANSPLANT CENTRE LIST;CHENG KKF, 2012, SUPPORT CARE CANCER, V20, P2335, DOI 10.1007/S00520-011-1343-1;CHILDREN'S CANCER AND LEUKAEMIA GROUP, 2022, SPECIALIST HOSPITALS (PRINCIPAL TREATMENT CENTRES);DE FREITAS LF, 2016, IEEE J SEL TOP QUANT, V22, DOI 10.1109/JSTQE.2016.2561201;DOCIMO R, 2022, EUR ARCH PAEDIATR …	BACKGROUND ORAL MUCOSITIS (OM) PRESENTS A COMMON AND DEBILITATING SIDE EFFECT OF CHEMOTHERAPY FOR CHILDREN AND YOUNG PEOPLE (CYP). PHOTOBIOMODULATION IS RECOMMENDED FOR OM PREVENTION IN INTERNATIONAL GUIDANCE; HOWEVER, THE ACCEPTABILITY OF PHOTOBIOMODULATION IN PAEDIATRIC CANCER CARE IS UNCERTAIN. THIS STUDY EXPLORES THIS ACCEPTABILITY WITH CYP, THEIR PARENTS, AND HEALTHCARE PROFESSIONALS (HCPS).…	E31978						UNIV LEEDS, SCH DENT, LEEDS, ENGLAND.; LEEDS TEACHING HOSP TRUST, LEEDS DENT INST, PAEDIAT DENT, LEEDS, ENGLAND.; BRADFORD DIST CARE NHS FDN TRUST, COMMUNITY DENT SERV, BRADFORD, ENGLAND.; UNIV YORK, CTR REVIEWS & DISSEMINAT, YORK, ENGLAND.; HULL YORK MED SCH, YORK, ENGLAND.; LEEDS CHILDRENS HOSP, PAEDIAT ONCOL, LEEDS, ENGLAND.;	UNIVERSITY OF LEEDS; UNIVERSITY OF LEEDS; UNIVERSITY OF YORK - UK; UNIVERSITY OF HULL; UNIVERSITY OF YORK - UK			2026-01-04	ACCEPTABILITY; LOW-LEVEL LASER; MUCOSITIS; ORAL MUCOSITIS; PHOTOBIOMODULATION; QUALITATIVE RESEARCH; LEVEL LASER THERAPY; OROPHARYNGEAL MUCOSITIS; CHEMOTHERAPY; PREVENTION; GUIDELINE; CHILDREN; CANCER	ACCEPTABILITY; LOW-LEVEL LASER; MUCOSITIS; ORAL MUCOSITIS; PHOTOBIOMODULATION; QUALITATIVE RESEARCH	10.1002/pbc.31978	ARTICLE	AUG 2025		1545-5017	C.HEGGIE@LEEDS.AC.UK			NATIONAL INSTITUTE FOR HEALTH AND CARE RESEARCH DOCTORAL RESEARCH FELLOWSHIP	THIS WORK WAS SUPPORTED BY THE ROYAL COLLEGE OF SURGEONS FACULTY OF DENTAL SURGERY & BRITISH SOCIETY OF PAEDIATRIC DENTISTRY PUMP PRIMING GRANT. FUNDING IN KIND WAS RECEIVED FROM CANDLELIGHTERS CHILDREN'S CANCER CHARITY (REGISTERED CHARITY NUMBER 1045077) TO SUPPORT PATIENT AND PUBLIC INVOLVEMENT, RECRUITMENT OF PARTICIPANTS, AND USE OF THEIR FACILITIES FOR QUALITATIVE INTERVIEWS WITH FAMILIES. C…	7XT3G	LEVEL LASER THERAPY; OROPHARYNGEAL MUCOSITIS; CHEMOTHERAPY; PREVENTION; GUIDELINE; CHILDREN; CANCER	11	PEDIATR BLOOD CANCER	PEDIATR. BLOOD CANCER	ENGLISH	22	HYBRID	HEGGIE, CLAUDIA/0000-0002-5627-8357; PHILLIPS, BOB/0000-0002-4938-9673	111 RIVER ST, HOBOKEN 07030-5774, NJ USA	NOV	13	HOBOKEN	40852911		J	WILEY	2025	GRAY-BURROWS, KARA/AAH-2942-2021; PHILLIPS, BOB/AAI-2612-2020	HEGGIE, C (CORRESPONDING AUTHOR), UNIV LEEDS, SCH DENT, LEEDS, ENGLAND.; HEGGIE, C (CORRESPONDING AUTHOR), LEEDS TEACHING HOSP TRUST, LEEDS DENT INST, PAEDIAT DENT, LEEDS, ENGLAND.	ONCOLOGY; HEMATOLOGY; PEDIATRICS		1545-5009
VITALE M;MODAFFARI C;DECEMBRINO N;ZHOU F;ZECCA M;DEFABIANIS P	VITALE, MARINA CONSUELO;MODAFFARI, CAROLA;DECEMBRINO, NUNZIA;ZHOU, FENG XIAO;ZECCA, MARCO;DEFABIANIS, PATRIZIA	ANTUNES HS, 2007, BLOOD, V109, P2250, DOI 10.1182/BLOOD-2006-07-035022;ARBABI-KALATI FARSHID, 2013, ACTA MED IRAN, V51, P157;CHENG KKF, 2012, SUPPORT CARE CANCER, V20, P2335, DOI 10.1007/S00520-011-1343-1;CHERMETZ M, 2014, INT J PAEDIATR DENT, V24, P441, DOI 10.1111/IPD.12090;EDUARDO FD, 2015, PEDIATR TRANSPLANT, V19, P316, DOI 10.1111/PETR.12440;EDUARDO FD, 2009, PHOTOMED LASER SURG, V27, P137, …	ORAL MUCOSITIS (OM) IS A DEBILITATING AND SERIOUS SIDE EFFECT IN PATIENTS UNDERGOING HEMATOPOIETIC STEM CELL TRANSPLANTATION (HSCT) AND CHEMOTHERAPY (CT). LASER THERAPY IS BECOMING A PROMISING TREATMENT OPTION IN THESE PATIENTS, AVOIDING THE NECESSITY OF ENTERAL/PARENTERAL NUTRITION. THE AIM OF THIS STUDY WAS TO EVALUATE THE EFFICACY OF LASER THERAPY IN PATIENTS AFFECTED BY ORAL MUCOSITIS INDUCED…						1423	UNIV PAVIA, DEPT CLIN SURG DIAGNOST & PAEDIAT SCI, SECT DENT, UNIT ORTHODONT & PAEDIAT DENT, PAVIA, ITALY.; IRCSS S MATTEO, ONCOHAEMATOL PAEDIAT DIV, PAVIA, ITALY.; UNIV TURIN, CIR DENT SCH, SECT PAEDIAT DENT, TURIN, ITALY.;	UNIVERSITY OF PAVIA; UNIVERSITY OF TURIN; A.O.U. CITTA DELLA SALUTE E DELLA SCIENZA DI TORINO			2026-01-04	LASER THERAPY; ORAL MUCOSITIS; PEDIATRIC PATIENTS; LEVEL LASER THERAPY; CANCER-THERAPY; YOUNG-PATIENTS; PREVENTION; MANAGEMENT; TRIAL; PHOTOBIOMODULATION; CHILDREN	LASER THERAPY; ORAL MUCOSITIS; PEDIATRIC PATIENTS	10.1007/s10103-017-2266-y	ARTICLE			1435-604X	M.C.VITALE@UNIPV.IT	1428				FC1MK	LEVEL LASER THERAPY; CANCER-THERAPY; YOUNG-PATIENTS; PREVENTION; MANAGEMENT; TRIAL; PHOTOBIOMODULATION; CHILDREN	6	LASER MED SCI	LASERS MED. SCI.	ENGLISH	28		VITALE, MARINA CONSUELO/0000-0003-2531-0286; DECEMBRINO, NUNZIA/0000-0001-6650-7881; ZECCA, MARCO/0000-0002-8818-1744;	236 GRAYS INN RD, 6TH FLOOR, LONDON WC1X 8HL, ENGLAND	AUG	6	LONDON	28664389		J	SPRINGER LONDON LTD	2017	VITALE, MARINA CONSUELO/V-5265-2019; ZECCA, MARCO/K-3309-2018; DECEMBRINO, NUNZIA/KIB-1380-2024	VITALE, MC (CORRESPONDING AUTHOR), UNIV PAVIA, DEPT CLIN SURG DIAGNOST & PAEDIAT SCI, SECT DENT, UNIT ORTHODONT & PAEDIAT DENT, PAVIA, ITALY.	ENGINEERING; SURGERY		0268-8921
FISCHLECHNER R;KOFLER B;SCHARTINGER V;DUDAS J;RIECHELMANN H	FISCHLECHNER, RENE;KOFLER, BARBARA;SCHARTINGER, VOLKER HANS;DUDAS, JOZSEF;RIECHELMANN, HERBERT	ANTUNES HS, 2017, ORAL ONCOL, V71, P11, DOI 10.1016/J.ORALONCOLOGY.2017.05.018;AUSTIN PC, 2015, STAT MED, V34, P3949, DOI 10.1002/SIM.6602;BAMPS M, 2018, FRONT ONCOL, V8, DOI 10.3389/FONC.2018.00343;BASSO FG, 2016, LASER SURG MED, V48, P1006, DOI 10.1002/LSM.22553;BENSADOUN RJ, 2018, CURR OPIN ONCOL, V30, P226, DOI 10.1097/CCO.0000000000000452;CROUS A, 2016, PHOTOMED LASER SURG, V34, P525, DOI 10…	LOW-LEVEL LASER THERAPY (LLLT) IS USED IN PATIENTS WITH HEAD AND NECK CANCER (HNC) FOR TREATMENT-RELATED MUCOSITIS. THERE IS CONFLICTING EVIDENCE AS TO WHETHER LLLT LEADS TO THE PROLIFERATION OF TUMOR CELLS AND WHETHER IT INTERFERES WITH THE TUMORICIDAL EFFECT OF RADIOTHERAPY OR CHEMORADIOTHERAPY, IF THE TUMOR LIES WITHIN THE LLLT FIELD. USING FUZZY MATCHING, 126 HNC PATIENTS WHO HAD RECEIVED LLL…						599	MED UNIV INNSBRUCK, DEPT OTORHINOLARYNGOL HEAD & NECK SURG, ANICHSTR 35, A-6020 INNSBRUCK, AUSTRIA.;	MEDICAL UNIVERSITY OF INNSBRUCK			2026-01-04	LOW-LEVEL LASER THERAPY; HEAD AND NECK CANCER; MUCOSITIS; WOUND HEALING; CHEMORADIATION THERAPY; CARCINOMA-CELLS; PROLIFERATION; MANAGEMENT; THERAPY/PHOTOBIOMODULATION; IRRADIATION; OXIDASE; IMPACT	LOW-LEVEL LASER THERAPY; HEAD AND NECK CANCER; MUCOSITIS; WOUND HEALING	10.1007/s10103-020-03073-4	ARTICLE	JUN 2020		1435-604X	BA.KOFLER@TIROL-KLINIKEN.AT	604				QV2OS	CHEMORADIATION THERAPY; CARCINOMA-CELLS; PROLIFERATION; MANAGEMENT; THERAPY/PHOTOBIOMODULATION; IRRADIATION; MUCOSITIS; OXIDASE; IMPACT	3	LASER MED SCI	LASERS MED. SCI.	ENGLISH	29		KOFLER, BARBARA/0000-0003-0102-455X	236 GRAYS INN RD, 6TH FLOOR, LONDON WC1X 8HL, ENGLAND	APR	6	LONDON	32583188		J	SPRINGER LONDON LTD	2021	DUDÁS, JÓZSEF/AAY-9352-2020; KOFLER, BARBARA/JTT-5136-2023	KOFLER, B (CORRESPONDING AUTHOR), MED UNIV INNSBRUCK, DEPT OTORHINOLARYNGOL HEAD & NECK SURG, ANICHSTR 35, A-6020 INNSBRUCK, AUSTRIA.	ENGINEERING; SURGERY		0268-8921
MELO A;ANDRADE C;DANTAS J;MEDRADO A;MARTINS G;LIMA H;CARRERA M	MELO, AMANDA DE SOUSA;ANDRADE, CAMILA LIMA;DE LIMA DANTAS, JULIANA BORGES;ALVES PEIXOTO MEDRADO, ALENA RIBEIRO;MARTINS, GABRIELA BOTELHO;LIMA, HAYANA RAMOS;CARRERA, MANOELA	ACKERMAN DENISE, 2018, CANCER TREAT RES, V174, P187, DOI 10.1007/978-3-319-65421-8_11;ANONYMOUS, 2006, BMI CLASSIFICATION;ANONYMOUS, 36 REUNION COMITE AS;ANSCHAU F, 2019, LASER MED SCI, V34, P1053, DOI 10.1007/S10103-019-02722-7;ANTUNES HS, 2017, ORAL ONCOL, V71, P11, DOI 10.1016/J.ORALONCOLOGY.2017.05.018;ARRIBAS L, 2017, ORAL ONCOL, V71, P67, DOI 10.1016/J.ORALONCOLOGY.2017.06.003;BLACKBURN G L…	PURPOSE TO EVALUATE THE IMPACT OF PHOTOBIOMODULATION FOR ORAL MUCOSITIS ON BODY WEIGHT AND BODY MASS INDEX (BMI) IN HEAD AND NECK CANCER PATIENTS. METHODS PATIENTS WERE SEPARATED INTO TWO GROUPS: PHOTOBIOMODULATION (PBM) (N= 17) AND SHAM (N = 19). PARTICIPANTS ASSIGNED TO THE PBM GROUP RECEIVED THE PHOTOBIOMODULATION THERAPY ON ALTERNATE DAYS AT 33 DIFFERENT SITES OF THE ORAL MUCOSA (1 J FOR 10 S…						4897	UNIV FED BAHIA, INST HLTH SCI, INTERACT PROC ORGANS & SYST POST GRAD PROGRAM, SALVADOR, BA, BRAZIL.; ADVENTIST COLL BAHIA, CACHOEIRA, BRAZIL.; BAHIANA SCH MED & PUBL HLTH, SALVADOR, BA, BRAZIL.; UNIV FED BAHIA, HLTH SCI INST, SALVADOR, BA, BRAZIL.; FED UNIV SOUTHERN BAHIA, CTR HLTH SCI, TEIXEIRA DE FREITAS, BA, BRAZIL.; UNIV ESTADO BAHIA, DEPT LIFE SCI, RUA SILVEIRA MARTINS 2555, SALVADOR, BA, BR…	UNIVERSIDADE FEDERAL DA BAHIA; UNIVERSIDADE FEDERAL DA BAHIA; UNIVERSIDADE DO ESTADO BAHIA; UNIVERSIDADE FEDERAL DA BAHIA			2026-01-04	BODY WEIGHT; BMI; PHOTOBIOMODULATION; HEAD AND NECK CANCER; NUTRITIONAL STATUS; LEVEL LASER THERAPY; NUTRITIONAL-STATUS; MANAGEMENT; CHEMORADIOTHERAPY	BODY WEIGHT; BMI; PHOTOBIOMODULATION; HEAD AND NECK CANCER; NUTRITIONAL STATUS	10.1007/s00520-022-06899-6	ARTICLE	FEB 2022		1433-7339	AMANDAMELO.1996@LIVE.COM; CAMILA_LIMANDRADE@HOTMAIL.COM; JUDYBORGES@GMAIL.COM; ALENAMEDRADO@HOTMAIL.COM; GBMARTINSBA@GMAIL.COM; HAYRAMOS@YAHOO.COM.BR; MANOELA_P@HOTMAIL.COM	4904				0V6ZG	LEVEL LASER THERAPY; NUTRITIONAL-STATUS; MANAGEMENT; CHEMORADIOTHERAPY	6	SUPPORT CARE CANCER	SUPPORT. CARE CANCER	ENGLISH	33		CARRERA, MANOELA/0000-0002-3711-5835; DANTAS, JULIANA BORGES DE LIMA/0000-0002-9798-9016	ONE NEW YORK PLAZA, SUITE 4600, NEW YORK, NY, UNITED STATES	JUN	8	NEW YORK	35169872		J	SPRINGER	2022	CARRERA, MANOELA/JOZ-3043-2023; RAMOS LIMA, HAYANA/GPT-1618-2022	CARRERA, M (CORRESPONDING AUTHOR), UNIV ESTADO BAHIA, DEPT LIFE SCI, RUA SILVEIRA MARTINS 2555, SALVADOR, BA, BRAZIL.; CARRERA, M (CORRESPONDING AUTHOR), UNIV FED BAHIA, FAC DENT, SALVADOR, BA, BRAZIL.	ONCOLOGY; HEALTH CARE SCIENCES & SERVICES; REHABILITATION		0941-4355
KAUARK-FONTES E;RODRIGUES-OLIVEIRA L;EPSTEIN J;FARIA K;ARAÚJO A;GUEIROS L;MIGLIORATI C;SALLOUM R;BURTON P;CARROLL J;LOPES M;ALVES C;PALMIER N;PRADO-RIBEIRO A;BRANDAO T;SANTOS-SILVA A	KAUARK-FONTES, ELISA;RODRIGUES-OLIVEIRA, LETICIA;EPSTEIN, JOEL B.;FARIA, KARINA MORAIS;ARAUJO, ANNA LUIZA DAMACENO;GUEIROS, LUIZ ALCINO MONTEIRO;MIGLIORATI, CESAR AUGUSTO;SALLOUM, RAMZI G.;BURTON, PATRICIA;CARROLL, JAMES;LOPES, MARCIO AJUDARTE;ALVES, CAROLINA GUIMARAES BONFIM;PALMIER, NATALIA RANGEL;PRADO-RIBEIRO, ANA CAROLINA;BRANDAO, THAIS BIANCA;SANTOS-SILVA, ALAN ROGER	GONZÁLEZ-ARRIAGADA WA, 2018, J COSMET LASER THER, V20, P117, DOI 10.1080/14764172.2017.1376097;ANONYMOUS, 1979, HDB REP RES CANC TRE;ANTUNES HS, 2016, ORAL ONCOL, V52, P85, DOI 10.1016/J.ORALONCOLOGY.2015.10.022;ARGENTA PA, 2017, GYNECOL ONCOL, V144, P159, DOI 10.1016/J.YGYNO.2016.11.013;BEZINELLI LM, 2014, HEMATOL ONCOL, V32, P31, DOI 10.1002/HON.2050;LIMA MTBRM, 2014, LASER MED SCI, V29, P1289,…	PURPOSE TO IDENTIFY AND SUMMARIZE THE EVIDENCE ON THE COST-EFFECTIVENESS OF PHOTOBIOMODULATION (PBM) THERAPY FOR THE PREVENTION AND TREATMENT OF CANCER TREATMENT-RELATED TOXICITIES. METHODS THIS SYSTEMATIC REVIEW WAS PERFORMED ACCORDING TO THE PREFERRED REPORTING ITEMS FOR SYSTEMATIC REVIEWS AND META-ANALYSES STATEMENT (PRISMA) AND META-ANALYSIS OF OBSERVATIONAL STUDIES IN EPIDEMIOLOGY (MOOSE). S…						2875	UNIV CAMPINAS UNICAMP, PIRACICABA DENT SCH, ORAL DIAG DEPT, PIRACICABA, SP, BRAZIL.; CEDARS SINAI HLTH SYST, LOS ANGELES, CA USA.; CITY HOPE COMPREHENS CANC CTR, DUARTE, CA USA.; INST CANC ESTADO SAO PAULO ICESP, DENT ONCOL SERV, SAO PAULO, SP, BRAZIL.; UNIV FED PERNAMBUCO, CLIN & PREVENT DENT DEPT, RECIFE, PE, BRAZIL.; UNIV FLORIDA, COLL DENT, GAINESVILLE, FL USA.; UNIV FLORIDA, COLL MED, GAINES…	UNIVERSIDADE ESTADUAL DE CAMPINAS; CEDARS SINAI MEDICAL CENTER; CITY OF HOPE; UNIVERSIDADE FEDERAL DE PERNAMBUCO; STATE UNIVERSITY SYSTEM OF FLORIDA; UNIVERSITY OF FLORIDA; STATE UNIVERSITY SYSTEM OF FLORIDA; UNIVERSITY OF FLORIDA			2026-01-04	PHOTOBIOMODULATION; CANCER TOXICITIES; COST; SYSTEMATIC REVIEW; INDUCED ORAL MUCOSITIS; LEVEL LASER THERAPY; ECONOMIC OUTCOMES; SUPPORTIVE CARE; HEAD; NECK	PHOTOBIOMODULATION; CANCER TOXICITIES; COST; SYSTEMATIC REVIEW	10.1007/s00520-020-05949-1	REVIEW	JAN 2021		1433-7339	ALANROGER@FOP.UNICAMP.BR	2884		SAO PAULO RESEARCH FOUNDATION (FAPESP) [2018/02233-6, 2018/23479-3]; NATIONAL COUNCIL FOR SCIENTIFIC AND TECHNOLOGICAL DEVELOPMENT (CNPQ); VINNOVA [2018-02233] FUNDING SOURCE: VINNOVA	THIS STUDY IS FINANCIALLY SUPPORTED BY THE SAO PAULO RESEARCH FOUNDATION (FAPESP) PROCESSES NUMBERS 2018/02233-6 AND 2018/23479-3, AS WELL AS THE NATIONAL COUNCIL FOR SCIENTIFIC AND TECHNOLOGICAL DEVELOPMENT (CNPQ).	RQ4UX	INDUCED ORAL MUCOSITIS; LEVEL LASER THERAPY; ECONOMIC OUTCOMES; SUPPORTIVE CARE; HEAD; NECK	6	SUPPORT CARE CANCER	SUPPORT. CARE CANCER	ENGLISH	42		MIGLIORATI, CESAR/0000-0002-2535-2606; BURTON, PAT/0000-0002-0103-358X; GUEIROS, LUIZ ALCINO/0000-0003-4979-4318; CARROLL, JAMES/0000-0002-9205-1061; DAMACENO ARAÚJO, ANNA LUÍZA/0000-0002-3725-8051; AJUDARTE LOPES, MARCIO/0000-0001-6677-0065; PRADO-RIBEIRO, ANA CAROLINA/0000-0002-0127-7998; ALVES, CAROLINA GUIMARÃES BONFIM/0000-0003-3526-4201; ROIGUES DE OLIVEIRA, LETICIA/0000-0002-5775-6090; FAR…	ONE NEW YORK PLAZA, SUITE 4600, NEW YORK, NY, UNITED STATES	JUN	10	NEW YORK	33411048		J	SPRINGER	2021	; BURTON, PAT/F-3090-2015; GUEIROS, LUIZ ALCINO/B-6429-2015; CARROLL, JAMES/AAL-1739-2021; DAMACENO ARAÚJO, ANNA LUÍZA/A-9812-2019; AJUDARTE LOPES, MARCIO/K-1383-2015; PRADO-RIBEIRO, ANA CAROLINA/AAE-9336-2019; BRANDÃO, THAÍS/H-4151-2018; SANTOS-SILVA, ALAN ROGER/B-6121-2008	SANTOS-SILVA, AR (CORRESPONDING AUTHOR), UNIV CAMPINAS UNICAMP, PIRACICABA DENT SCH, ORAL DIAG DEPT, PIRACICABA, SP, BRAZIL.	ONCOLOGY; HEALTH CARE SCIENCES & SERVICES; REHABILITATION		0941-4355
LAVAEE F;REZAZADEH F;AMANATI A;SOOKHAKIAN A;AMIRI M;DEHGHANI N;FEREIDOUNI K	LAVAEE, FATEMEH;REZAZADEH, FAHIMEH;AMANATI, ALI;SOOKHAKIAN, ASMA;AMIRI, MOHAMMAD AMIN;DEHGHANI, NAVID;FEREIDOUNI, KIARASH	AFROOZI B, 2019, PHOTODIAGN PHOTODYN, V27, P193, DOI 10.1016/J.PDPDT.2019.06.005;AHMED KM., 2015, EUR SCI J, V11, P209;CAUWELS RGEC, 2011, EUR ARCH PAEDIATR DE, V12, P118, DOI 10.1007/BF03262791;COLELLA G, 2023, CURR ONCOL, V30, P967, DOI 10.3390/CURRONCOL30010074;CRUZ LB, 2007, PEDIATR BLOOD CANCER, V48, P435, DOI 10.1002/PBC.20943;DE OLIVEIRA AB, 2021, PHOTODIAGN PHOTODYN, V34, DOI 10.1016/J.PD…	BACKGROUND ORAL MUCOSITIS (OM) IS A DEBILITATING TREATMENT-RELATED COMPLICATION THAT AFFECTS MOST CHILDREN UNDERGOING CHEMOTHERAPY. THIS DUAL-ARM CLINICAL TRIAL AIMED TO EVALUATE THE EFFICACY OF PHOTOBIOMODULATION (PBM) FOR PREVENTION AND PHOTODYNAMIC THERAPY (PDT) USING INDOCYANINE GREEN (ICG) AND LOW-LEVEL LASER FOR TREATING METHOTREXATE (MTX)-INDUCED OM IN PEDIATRIC PATIENTS WITH HEMATOLOGIC C…	825						SHIRAZ UNIV MED SCI, ORAL & DENT DIS RES CTR, SCH DENT, DEPT ORAL & MAXILLOFACIAL MED, SHIRAZ, IRAN.; SHIRAZ UNIV MED SCI, AMIR ONCOL TEACHING HOSP, CLIN RES DEV CTR, SHIRAZ, IRAN.; SHIRAZ UNIV MED SCI, PROF ALBORZI CLIN MICROBIOL RES CTR, SHIRAZ, IRAN.; SHIRAZ UNIV MED SCI, STUDENT RES COMM, SCH DENT, SHIRAZ, IRAN.; SHIRAZ UNIV MED SCI, ORAL & DENT DIS RES CTR, SHIRAZ, IRAN.; SHIRAZ UNIV MED SCI…	SHIRAZ UNIVERSITY OF MEDICAL SCIENCE; SHIRAZ UNIVERSITY OF MEDICAL SCIENCE; SHIRAZ UNIVERSITY OF MEDICAL SCIENCE; SHIRAZ UNIVERSITY OF MEDICAL SCIENCE; SHIRAZ UNIVERSITY OF MEDICAL SCIENCE; SHIRAZ UNIVERSITY OF MEDICAL SCIENCE			2026-01-04	HEMATOLOGY; INDOCYANINE GREEN; LASER THERAPY; MUCOSITIS; NEOPLASMS; PEDIATRICS; PHOTOBIOMODULATION; PHOTODYNAMIC THERAPY; LOW-LEVEL LASER; THERAPY; CHILDREN	HEMATOLOGY; INDOCYANINE GREEN; LASER THERAPY; MUCOSITIS; NEOPLASMS; PEDIATRICS; PHOTOBIOMODULATION; PHOTODYNAMIC THERAPY	10.1186/s12885-025-14213-w	ARTICLE			1471-2407	FATEMEH.LAVAEE@GMAIL.COM; REZAZADEHF@SUMS.AC.IR; ALI_AMANATI_1356@YAHOO.COM; ASMA.SOUKHAKIAN@GMAIL.COM; MAMIRI1378@YAHOO.COM; DEHGHANI.CONTACT@ICLOUD.COM; KIARASHFEREIDOUNI@GMAIL.COM			FARS PROVINCE GOVERNOR OFFICE	THE AUTHORS THANK THE "CLINICAL RESEARCH DEVELOPMENT CENTER, AMIR ONCOLOGY TEACHING HOSPITAL, SHIRAZ UNIVERSITY OF MEDICAL SCIENCES" FOR THEIR ASSISTANCE AND FOR GRANTING US ACCESS TO THE CANCER REGISTRY CENTER DATABASE, OFFICIALLY KNOWN AS THE AMIR HOSPITAL-BASED CANCER REGISTRY. MOREOVER, THE AUTHORS WOULD LIKE TO EXTEND THEIR SINCEREST APPRECIATION TO FARS PROVINCE GOVERNOR OFFICE FOR THEIR FI…	2EK0D	LOW-LEVEL LASER; THERAPY; CHILDREN	1	BMC CANCER	BMC CANCER	ENGLISH	22	GREEN SUBMITTED, GOLD	DEHGHANI, NAVID/0000-0001-8670-1235; FEREIDOUNI, KIARASH/0009-0006-7221-0711;	CAMPUS, 4 CRINAN ST, LONDON N1 9XW, ENGLAND	MAY 2	14	LONDON	40316940		J	BMC	2025	; AMANATI, ALI/L-4839-2018; LAVAEE, FATEMEH/Y-2875-2019; REZAZADEH, FAHIMEH/G-5482-2015; AMIRI, MOHAMMAD/AFS-7305-2022	AMANATI, A (CORRESPONDING AUTHOR), SHIRAZ UNIV MED SCI, AMIR ONCOL TEACHING HOSP, CLIN RES DEV CTR, SHIRAZ, IRAN.; AMANATI, A (CORRESPONDING AUTHOR), SHIRAZ UNIV MED SCI, PROF ALBORZI CLIN MICROBIOL RES CTR, SHIRAZ, IRAN.; SOOKHAKIAN, A (CORRESPONDING AUTHOR), SHIRAZ UNIV MED SCI, STUDENT RES COMM, SCH DENT, SHIRAZ, IRAN.	ONCOLOGY
RYAN J;CHONG L;DUNN R	RYAN, JOSEPH;CHONG, LEE NA;DUNN, ROBERT JARED	ELAD S, 2024, QUINTESSENCE INT, V55, P482, DOI 10.3290/J.GI.B5213529, 10.3290/J.QI.B5213529;ELAD S, 2020, CANCER-AM CANCER SOC, V126, P4423, DOI 10.1002/CNCR.33100, 10.1002/CNCR.28592;ELTING LS, 2008, CANCER-AM CANCER SOC, V113, P2704, DOI 10.1002/CNCR.23898;ELTING LS, 2003, CANCER, V98, P1531, DOI 10.1002/CNCR.11671;FEKRAZAD R, 2014, J LASERS MED SCI, V5, P1;GAVISH L, 2021, SUPPORT CARE CANCER, …	INTRODUCTION: ORAL MUCOSITIS (OM) IS A PREVALENT AND DEBILITATING COMPLICATION OF ANTINEOPLASTIC THERAPY AND HEMATOPOIETIC STEM CELL TRANSPLANTATION. EFFECTIVE OM TREATMENT HAS IMPORTANT ECONOMIC, QUALITY OF LIFE (QOL), AND HEALTHCARE IMPLICATIONS. PHOTOBIOMODULATION (PBM) EMERGES AS AN INNOVATIVE ADDITION TO THE TREATMENT PARADIGM, USING RED AND NEAR-INFRARED LIGHT TO RELIEVE PAIN AND STIMULATE …						311	CHARLES STURT UNIV, SCH RURAL MED, ORANGE, NSW, AUSTRALIA.; MACQUARIE UNIV, MACQUARIE MED SCH, SYDNEY, NSW, AUSTRALIA.; AUSTRALIAN NATL UNIV, SCH MED & PSYCHOL, CANBERRA, NSW, AUSTRALIA.; UNIV SYDNEY, SCH MED, CAMPERDOWN, NSW, AUSTRALIA.;	CHARLES STURT UNIVERSITY; MACQUARIE UNIVERSITY; AUSTRALIAN NATIONAL UNIVERSITY; UNIVERSITY OF SYDNEY			2026-01-04	ORAL MUCOSITIS; STOMATITIS; PHOTOBIOMODULATION; HEAD AND NECK CANCER; CASE REPORT; HEAD; CHEMOTHERAPY; THERAPY; RADIOTHERAPY; MANAGEMENT; SEVERITY; OUTCOMES; IMPACT; PAIN	ORAL MUCOSITIS; STOMATITIS; PHOTOBIOMODULATION; HEAD AND NECK CANCER; CASE REPORT	10.1159/000541966	ARTICLE				DR.ORALMED@GMAIL.COM	318				0RB5I	HEAD; CHEMOTHERAPY; THERAPY; RADIOTHERAPY; MANAGEMENT; SEVERITY; OUTCOMES; IMPACT; PAIN	1	CASE REP ONCOL	CASE REP. ONCOL.	ENGLISH	20	GOLD		ALLSCHWILERSTRASSE 10, CH-4009 BASEL, SWITZERLAND	JAN-DEC	8	BASEL	40881977		J	KARGER	2025	DUNN, ROBERT/O-5910-2016	DUNN, RJ (CORRESPONDING AUTHOR), UNIV SYDNEY, SCH MED, CAMPERDOWN, NSW, AUSTRALIA.	ONCOLOGY		1662-6575
DE O F;BORGES M;MALTA C;DE M J;FORTE C;BARBOSA J;SILVA P;DANTAS T	DE OLIVEIRA, FLAVIA MARILIA AZEREDO;BORGES, MARCELA MARIA FONTES;MALTA, CASSIA EMANUELLA NOBREGA;DE MOURA, JOSE FERNANDO BASTOS;FORTE, CLARISSA PESSOA FERNANDES;BARBOSA, JENNIFER VIANNA;SILVA, PAULO GOBERLANIO DE BARROS;DANTAS, THINALI SOUSA	LINS RDAU, 2010, AN BRAS DERMATOL, V85, P849, DOI 10.1590/S0365-05962010000600011;ANTUNES HS, 2013, RADIOTHER ONCOL, V109, P297, DOI 10.1016/J.RADONC.2013.08.010;BESSELL A, 2011, COCHRANE DB SYST REV, DOI 10.1002/14651858.CD006205.PUB3;BOURBONNE V, 2022, BMJ SUPPORT PALLIAT, V12, PE838, DOI 10.1136/BMJSPCARE-2019-001851;CAILLOT É, 2012, CANCER RADIOTHER, V16, P358, DOI 10.1016/J.CANRAD.2012.05.00…	BACKGROUND: PREVENTIVE PHOTOBIOMODULATION THERAPY (PBMT) SIGNIFICANTLY REDUCES ORAL MUCOSITIS (OM) SEVERITY IN PATIENTS UNDERGOING RADIOCHEMOTHERAPY (RCT) FOR THE TREATMENT OF ORAL CANCER, BUT DAILY APPLICATIONS GENERATE COST, OVERLOAD THE DENTAL TEAM, AND REDUCE THE NUMBER OF PATIENTS ASSISTED.TO EVALUATE THE EFFECTIVENESS OF TWO PBMT PROTOCOLS IN PREVENTING OM IN PATIENTS UNDERGOING RCT FOR ORA…						E430	UNICHRISTUS, DEPT DENT, RUA MONSENHOR FURTADO S-N, BR-60430355 FORTALEZA, CEARA, BRAZIL.; UNIV FED CEARA, FAC PHARM DENT & NURSING, DEPT DENT CLIN, DIV ORAL PATHOL, FORTALEZA, CEARA, BRAZIL.; HOSP HAROLDO JUACABA, CEARA CANC INST, FORTALEZA, CEARA, BRAZIL.;	UNIVERSIDADE FEDERAL DO CEARA			2026-01-04	STOMATITIS; ORAL NEOPLASMS; RADIOTHERAPY; ANTINEOPLASTIC COMBINED CHEMOTHERAPY PROTOCOLS; LOW-INTENSITY LIGHT THERAPY; NECK-CANCER; HEAD; LASER	STOMATITIS; ORAL NEOPLASMS; RADIOTHERAPY; ANTINEOPLASTIC COMBINED CHEMOTHERAPY PROTOCOLS; LOW-INTENSITY LIGHT THERAPY	10.4317/medoral.26436	ARTICLE				PAULO_GOBERLANIO@YAHOO.COM.BR	E440				QO9J0	NECK-CANCER; RADIOTHERAPY; HEAD; LASER	3	MED ORAL PATOL ORAL	MED. ORAL PATOL. ORAL CIR. BUCAL	ENGLISH	28	GREEN SUBMITTED, GOLD		CALLE DANIEL BALACIART N 4 PTA 17, VALENCIA, 46020, SPAIN	MAY 1	11	VALENCIA	38615257		J	MEDICINA ORAL S L	2024	FORTE, CLARISSA/GOE-5538-2022; MOURA, JOSÉ FRANCISCO/LXU-9099-2024	SILVA, PGD (CORRESPONDING AUTHOR), UNICHRISTUS, DEPT DENT, RUA MONSENHOR FURTADO S-N, BR-60430355 FORTALEZA, CEARA, BRAZIL.	DENTISTRY, ORAL SURGERY & MEDICINE		1698-6946
ALSOGHIER A;MUTAIEB S;BUKHARI A;ALQARNI M;ALHAZZAA S;ALJABAB S;ALSUHAIBANI A;FADEN A	ALSOGHIER, ABDULLAH;MUTAIEB, SARA;BUKHARI, AREEJ;ALQARNI, MAYSON;ALHAZZAA, SAUD;ALJABAB, SAIF;ALSUHAIBANI, ABDULLAH;FADEN, ASMAA	ALHAJJ MN, 2018, HEALTH QUAL LIFE OUT, V16, DOI 10.1186/S12955-018-1046-0;ANONYMOUS, 2013, ORAL HEALTH SURVEYS BASIC METHODS, V5TH, DOI DOI 10.1007/978-3-642-15352-5_3;ARYA L, 2023, STATPEARLS;BHIDE SA, 2009, CLIN ONCOL-UK, V21, P737, DOI 10.1016/J.CLON.2009.09.002;BRAAM PM, 2005, INT J RADIAT ONCOL, V62, P659, DOI 10.1016/J.IJROBP.2004.12.015;BRZAK BL, 2018, PHOTOMED LASER SURG, V36, P78, DOI 10…	IT IS NOT UNCOMMON FOR INDIVIDUALS RECEIVING RADIOTHERAPY FOR HEAD AND CANCERS TO EXPERIENCE DRY MOUTH SENSATION (XEROSTOMIA), SALIVARY HYPOFUNCTION (HYPOSALIVATION) AND TASTE CHANGES. THE PRESENT STUDY AIMED TO EVALUATE THE SHORT-TERM EFFECTIVENESS OF BIWEEKLY PHOTOBIOMODULATION THERAPY (PBMT) IN MANAGING THESE RADIOTHERAPY-INDUCED ADVERSE EFFECTS AND ITS IMPACT ON ORAL HEALTH-RELATED QUALITY OF…	25						KING SAUD UNIV, COLL DENT, DEPT ORAL MED & DIAGNOST SCI, RIYADH, SAUDI ARABIA.; KING SAUD UNIV, DENT UNIV HOSP, KING SAUD UNIV MED CITY, RIYADH, SAUDI ARABIA.; RIYADH ELM UNIV, RIYADH, SAUDI ARABIA.; KING SAUD UNIV, COLL MED, RADIAT ONCOL UNIT, RIYADH, SAUDI ARABIA.; KING SAUD UNIV MED CITY, ONCOL CTR, RIYADH, SAUDI ARABIA.;	KING SAUD UNIVERSITY; KING SAUD UNIVERSITY; RIYADH ELM UNIVERSITY; KING SAUD UNIVERSITY; KING SAUD UNIVERSITY			2026-01-04	HEAD AND NECK NEOPLASMS; RADIOTHERAPY; XEROSTOMIA; TASTE DISORDERS; LOW-LEVEL LIGHT THERAPY; QUALITY OF LIFE; LOW-LEVEL LASER; NECK-CANCER PATIENTS; TASTE DYSFUNCTION; SALIVARY FLOW; HEAD; MUCOSITIS; IMPACT	HEAD AND NECK NEOPLASMS; RADIOTHERAPY; XEROSTOMIA; TASTE DISORDERS; LOW-LEVEL LIGHT THERAPY; QUALITY OF LIFE	10.1007/s10103-025-04292-3	ARTICLE			1435-604X	AALSOGHIER@KSU.EDU.SA; SARA.MUTAIEB@GMAIL.COM; AREEJBUKHARI@GMAIL.COM; ALQARNI96.M@GMAIL.COM; SAUD.F.ALHAZZAA@GMAIL.COM; SALJABAB@KSU.EDU.SA; ASUHAIBANI@GMAIL.COM; AFADEN@KSU.EDU.SA			KING SAUD UNIVERSITY, RIYADH, SAUDI ARABIA [RSP2025R234]	THE AUTHORS WOULD LIKE TO ACKNOWLEDGE THE SUPPORT OF THE RESEARCHERS SUPPORTING PROJECT (RESEARCHERS SUPPORTING PROJECT NUMBER [RSP2025R234], KING SAUD UNIVERSITY, RIYADH, SAUDI ARABIA). THEY ALSO APPRECIATE THE ASSISTANCE OF THE INVESTIGATOR SUPPORT UNIT, PRINCE NAIF HEALTH RESEARCH CENTER, AND KING SAUD UNIVERSITY WITH THE STATISTICAL METHODS AND LANGUAGE REVIEW.	S9Z5D	LOW-LEVEL LASER; NECK-CANCER PATIENTS; TASTE DYSFUNCTION; SALIVARY FLOW; HEAD; XEROSTOMIA; MUCOSITIS; IMPACT	1	LASER MED SCI	LASERS MED. SCI.	ENGLISH	45		ALSOGHIER, ABDULLAH/0000-0002-1649-1954;	236 GRAYS INN RD, 6TH FLOOR, LONDON WC1X 8HL, ENGLAND	JAN 20	11	LONDON	39833441		J	SPRINGER LONDON LTD	2025	ALSOGHIER, ABDULLAH/M-8165-2018; FADEN, ASMAA/AAG-5815-2019	ALSOGHIER, A (CORRESPONDING AUTHOR), KING SAUD UNIV, COLL DENT, DEPT ORAL MED & DIAGNOST SCI, RIYADH, SAUDI ARABIA.; ALSOGHIER, A (CORRESPONDING AUTHOR), KING SAUD UNIV, DENT UNIV HOSP, KING SAUD UNIV MED CITY, RIYADH, SAUDI ARABIA.	ENGINEERING; SURGERY		0268-8921
HEGGIE C;GRAY-BURROWS K;DAY P;PHILLIPS B	HEGGIE, CLAUDIA;GRAY-BURROWS, KARA A.;DAY, PETER F.;PHILLIPS, BOB	ATKINS L, 2017, IMPLEMENT SCI, V12, DOI 10.1186/S13012-017-0605-9;CANE J, 2012, IMPLEMENT SCI, V7, DOI 10.1186/1748-5908-7-37;CHENG KKF, 2009, SUPPORT CARE CANCER, V17, P829, DOI 10.1007/S00520-009-0618-2;CHILDREN'S CANCER AND LEUKAEMIA GROUP, 2022, SPECIALIST HOSP PRIN;CRONSHAW M, 2020, DENT J-BASEL, V8, DOI 10.3390/DJ8030087;DE FREITAS LF, 2016, IEEE J SEL TOP QUANT, V22, DOI 10.1109/JSTQE.2016…	PURPOSE ORAL MUCOSITIS AFFECTS UP TO 80% OF CHILDREN AND YOUNG PEOPLE (CYP) RECEIVING CHEMOTHERAPY. THIS CAN RESULT IN PAIN, REDUCED ORAL INTAKE AND, IN SEVERE CASES, HOSPITALISATION FOR PARENTAL NUTRITION AND PAIN RELIEF. PHOTOBIOMODULATION IS RECOMMENDED BY MULTIPLE BODIES FOR MUCOSITIS MANAGEMENT FOR THOSE UNDERGOING CANCER TREATMENTS. THE CURRENT USE OF PHOTOBIOMODULATION WITHIN THE UK, AND T…						10179	UNIV LEEDS, PAEDIAT DENT, LEEDS, W YORKSHIRE, ENGLAND.; BRADFORD DIST CARE NHS FDN TRUST, COMMUNITY DENT SERV, BRADFORD, W YORKSHIRE, ENGLAND.; UNIV YORK, PAEDIAT ONCOL, YORK, N YORKSHIRE, ENGLAND.;	UNIVERSITY OF LEEDS; UNIVERSITY OF YORK - UK			2026-01-04	PHOTOBIOMODULATION; MUCOSITIS; SUPPORTIVE CARE; IMPLEMENTATION; PAEDIATRIC; OROPHARYNGEAL MUCOSITIS; PREVENTION; GUIDELINE; THERAPY	PHOTOBIOMODULATION; MUCOSITIS; SUPPORTIVE CARE; IMPLEMENTATION; PAEDIATRIC	10.1007/s00520-022-07450-3	REVIEW	NOV 2022		1433-7339	C.HEGGIE@LEEDS.AC.UK	10190		NIHR APPLIED RESEARCH COLLABORATIONS YORKSHIRE AND HUMBER (NIHR ARC YH) [NIHR200166]; MEDICAL RESEARCH COUNCIL [G0800472] FUNDING SOURCE: RESEARCHFISH; NATIONAL INSTITUTE FOR HEALTH RESEARCH [PDF-2014-07-072] FUNDING SOURCE: RESEARCHFISH	PETER DAY AND KARA GRAY-BURROWS ARE SUPPORTED BY THE NIHR APPLIED RESEARCH COLLABORATIONS YORKSHIRE AND HUMBER (NIHR ARC YH) NIHR200166 WWW.ARC-YH.NIHR.AC.UK.	8M5WY	OROPHARYNGEAL MUCOSITIS; PREVENTION; GUIDELINE; THERAPY	12	SUPPORT CARE CANCER	SUPPORT. CARE CANCER	ENGLISH	23	GREEN SUBMITTED, HYBRID	PHILLIPS, BOB/0000-0002-4938-9673; GRAY-BURROWS, KARA A/0000-0002-1550-5066; HEGGIE, CLAUDIA/0000-0002-5627-8357; DAY, PETER FRANCIS/0000-0001-9711-9638	ONE NEW YORK PLAZA, SUITE 4600, NEW YORK, NY, UNITED STATES	DEC	12	NEW YORK	36350380		J	SPRINGER	2022	PHILLIPS, BOB/AAI-2612-2020; GRAY-BURROWS, KARA A/AAH-2942-2021	HEGGIE, C (CORRESPONDING AUTHOR), UNIV LEEDS, PAEDIAT DENT, LEEDS, W YORKSHIRE, ENGLAND.	ONCOLOGY; HEALTH CARE SCIENCES & SERVICES; REHABILITATION		0941-4355
GONZÁLEZ-ARRIAGADA W;RAMOS L;ANDRADE M;LOPES M	ALEJANDRO GONZALEZ-ARRIAGADA, WILFREDO;ALENCAR RAMOS, LARA MARIA;CARVALHO ANDRADE, MARCO AURELIO;LOPES, MARCIO AJUDARTE	ALAN H, 2016, HEAD FACE MED, V12, DOI 10.1186/S13005-016-0121-1;AMADORI F, 2016, LASER MED SCI, V31, P1231, DOI 10.1007/S10103-016-1975-Y;ANONYMOUS, COCHRANE DATABASE SY;ANTUNES HS, 2016, ORAL ONCOL, V52, P85, DOI 10.1016/J.ORALONCOLOGY.2015.10.022;BEZINELLI LM, 2014, HEMATOL ONCOL, V32, P31, DOI 10.1002/HON.2050;BHIDE SA, 2012, BRIT J RADIOL, V85, P487, DOI 10.1259/BJR/85942136;BOURHIS J, 2005, …	INTRODUCTION: HEAD AND NECK RADIOTHERAPY (HNRT) IS ASSOCIATED WITH ACUTE AND CHRONIC SIDE EFFECTS, SOME OF WHICH RESULT IN GREAT MORBIDITY. THE AIM OF THIS STUDY WAS TO DETERMINE THE EFFICACY OF LOW-LEVEL LASER THERAPY (LLLT) AS AN ORAL CARE TOOL FOR THE MANAGEMENT OF THESE EFFECTS. MATERIALS AND METHODS: CLINICAL INFORMATION WAS COLLECTED FROM 216 PATIENTS UNDERGOING HNRT; THESE INDIVIDUALS WERE…						117	STATE UNIV CAMPINAS UNICAMP, PIRACICABA DENT SCH, ORAL DIAG DEPT, SEMIOL & ORAL PATHOL, PIRACICABA, SP, BRAZIL.; UNIV VALPARAISO, FAC ODONTOL, ORAL PATHOL & DIAG, SUBIDA CARVALLO 211, VALPARAISO, CHILE.; UNIV SAO PAULO, SCH DENT RIBEIRAO PRETO, DEPT STOMATOL PUBL ORAL HLTH & FORENS DENT, SAO PAULO, BRAZIL.; MARINHA BRASIL, ODONTOCLIN, RIO DE JANEIRO, RJ, BRAZIL.;	UNIVERSIDADE ESTADUAL DE CAMPINAS; UNIVERSIDAD DE VALPARAISO; UNIVERSIDADE DE SAO PAULO			2026-01-04	HEAD AND NECK CANCER; RADIATION; ORAL MUCOSITIS; XEROSTOMIA; ADVERSE EFFECTS; INDUCED ORAL MUCOSITIS; CANCER PATIENTS; CHEMORADIATION THERAPY; CHEMOTHERAPY; THERAPY/PHOTOBIOMODULATION; RADIOCHEMOTHERAPY; TOXICITY; OUTCOMES; PAIN	HEAD AND NECK CANCER; RADIATION; ORAL MUCOSITIS; XEROSTOMIA; ADVERSE EFFECTS	10.1080/14764172.2017.1376097	ARTICLE			1476-4180	WILFREDO.GONZALEZ@UV.CL	122				FY7PX	INDUCED ORAL MUCOSITIS; CANCER PATIENTS; CHEMORADIATION THERAPY; RADIATION; CHEMOTHERAPY; THERAPY/PHOTOBIOMODULATION; RADIOCHEMOTHERAPY; TOXICITY; OUTCOMES; PAIN	2	J COSMET LASER THER	J. COSMET. LASER THER.	ENGLISH	31		AJUDARTE LOPES, MARCIO/0000-0001-6677-0065; ALENCAR RAMOS INNOCENTINI, LARA MARIA/0000-0002-9899-5178; GONZÁLEZ-ARRIAGADA, WILFREDO ALEJANO/0000-0002-0563-4948	530 WALNUT STREET, STE 850, PHILADELPHIA, PA 19106 USA		6	PHILADELPHIA	29020483		J	TAYLOR & FRANCIS INC	2018	AJUDARTE LOPES, MARCIO/AAV-1018-2020; ALENCAR RAMOS INNOCENTINI, LARA MARIA/HZL-8933-2023; GONZÁLEZ-ARRIAGADA, WILFREDO ALEJANO/E-5016-2012	GONZÁLEZ-ARRIAGADA, WA (CORRESPONDING AUTHOR), UNIV VALPARAISO, FAC ODONTOL, ORAL PATHOL & DIAG, SUBIDA CARVALLO 211, VALPARAISO, CHILE.	DERMATOLOGY; SURGERY		1476-4172
ROBIJNS J;NAIR R;LODEWIJCKX J;ARANY P;BARASCH A;BJORDAL J;BOSSI P;CHILLES A;CORBY P;EPSTEIN J;ELAD S;FEKRAZAD R;FREGNANI E;GENOT M;IBARRA A;HAMBLIN M;HEISKANEN V;HU K;KLASTERSKY J;LALLA R;LATIFIAN S;MAIYA A;MEBIS J;MIGLIORATI C;MILSTEIN D;MURPHY B;RABER-DURLACHER J;ROSEBOOM H;SONIS S;TREISTER N;ZADIK Y;BENSADOUN R	ROBIJNS, JOLIEN;NAIR, RAJ G.;LODEWIJCKX, JOY;ARANY, PRAVEEN;BARASCH, ANDREI;BJORDAL, JAN M.;BOSSI, PAOLO;CHILLES, ANNE;CORBY, PATRICIA M.;EPSTEIN, JOEL B.;ELAD, SHARON;FEKRAZAD, REZA;FREGNANI, EDUARDO RODRIGUES;GENOT, MARIE-THERESE;IBARRA, ANA M. C.;HAMBLIN, MICHAEL R.;HEISKANEN, VLADIMIR;HU, KEN;KLASTERSKY, JEAN;LALLA, RAJESH;LATIFIAN, SOFIA;MAIYA, ARUN;MEBIS, JEROEN;MIGLIORATI, CESAR A.;MILSTEI…	AKRAM Z, 2018, J ORAL PATHOL MED, V47, P11, DOI 10.1111/JOP.12619;AL-MAWERI SA, 2017, LASER MED SCI, V32, P1429, DOI 10.1007/S10103-017-2233-7;AL-WATBAN FAH, 2012, LASER MED SCI, V27, P1039, DOI 10.1007/S10103-011-1040-9;ALADAG E, 2020, TURK J HEMATOL, V37, P1, DOI 10.4274/TJH.GALENOS.2019.2019.0157;ALTAY MA, 2014, PHOTOMED LASER SURG, V32, P468, DOI 10.1089/PHO.2014.3742;AMADORI F, 2016, LASER M…	DISCLAIMERTHIS ARTICLE IS BASED ON RECOMMENDATIONS FROM THE 12(TH) WALT CONGRESS, NICE, OCTOBER 3-6, 2018, AND A FOLLOW-UP REVIEW OF THE EXISTING DATA AND THE CLINICAL OBSERVATIONS OF AN INTERNATIONAL MULTIDISCIPLINARY PANEL OF CLINICIANS AND RESEARCHERS WITH EXPERTISE IN THE AREA OF SUPPORTIVE CARE IN CANCER AND/OR PBM CLINICAL APPLICATION AND DOSIMETRY. THIS ARTICLE IS INFORMATIONAL IN NATURE. …	927685						UHASSELT, FAC MED & LIFE SCI, DIEPENBEEK, BELGIUM.; GRIFFITH UNIV, GOLD COAST UNIV HOSP, DEPT HAEMATOL & ONCOL, ORAL MED ORAL PATHOL & ORAL ONCOL, GOLD COAST, QLD, AUSTRALIA.; UNIV BUFFALO, SCH DENT MED ORAL BIOL & BIOMED ENGN, BUFFALO, NY USA.; HARVARD SCH DENT MED, DIV ORAL MED & DENT, BOSTON, MA USA.; UNIV BERGEN, IGS, PHYSIOTHERAPY RES GRP, BERGEN, NORWAY.; UNIV BRESCIA, DEPT MED & SURG SPECI…	HASSELT UNIVERSITY; GRIFFITH UNIVERSITY; GOLD COAST UNIVERSITY HOSPITAL; STATE UNIVERSITY OF NEW YORK (SUNY) SYSTEM; UNIVERSITY AT BUFFALO, SUNY; HARVARD UNIVERSITY; HARVARD SCHOOL OF DENTAL MEDICINE; UNIVERSITY OF BERGEN; UNIVERSITY OF BRESCIA; UNICANCER; UNIVERSITE PSL; INSTITUT CURIE; NEW YORK UNIVERSITY; CEDARS SINAI MEDICAL CENTER; UNIVERSITY OF ROCHESTER; AJA UNIVERSITY OF MEDICAL SCIENCES …	CANC SUPPORTIVE CARE WALT WORKING		2026-01-04	PHOTOBIOMODULATION (PBM); CANCER SUPPORTIVE CARE; GUIDELINES; RECOMMENDATIONS; MUCOSITIS; DERMATITIS; CANCER-TREATMENT SIDE EFFECTS; LOW-LEVEL LASER; INDUCED ORAL MUCOSITIS; INDUCED PERIPHERAL NEUROPATHY; BISPHOSPHONATE-RELATED OSTEONECROSIS; CHEMOTHERAPY-INDUCED ALOPECIA; QUALITY-OF-LIFE; CLINICAL-PRACTICE GUIDELINES; PLACEBO-CONTROLLED TRIAL; BIPHASIC DOSE-RESPONSE; VERSUS-HOST-DISEASE	PHOTOBIOMODULATION (PBM); CANCER SUPPORTIVE CARE; GUIDELINES; RECOMMENDATIONS; MUCOSITIS; DERMATITIS; CANCER-TREATMENT SIDE EFFECTS	10.3389/fonc.2022.927685	REVIEW				RENEJEAN.BENSADOUN@CHE-NICE.COM			US NIH; [R01AI050875]; [R21AI121700]	FUNDING MRH WAS SUPPORTED BY US NIH GRANTS R01AI050875 AND R21AI121700.	4P6YJ	LOW-LEVEL LASER; INDUCED ORAL MUCOSITIS; INDUCED PERIPHERAL NEUROPATHY; BISPHOSPHONATE-RELATED OSTEONECROSIS; CHEMOTHERAPY-INDUCED ALOPECIA; QUALITY-OF-LIFE; CLINICAL-PRACTICE GUIDELINES; PLACEBO-CONTROLLED TRIAL; BIPHASIC DOSE-RESPONSE; VERSUS-HOST-DISEASE		FRONT ONCOL	FRONT. ONCOL.	ENGLISH	264	GREEN SUBMITTED, GOLD	MILSTEIN, DAN/0000-0003-1335-5516; CCOPA IBARRA, ANA MELISSA/0000-0002-6855-1859; MIGLIORATI, CESAR/0000-0002-2535-2606; BOSSI, PAOLO/0000-0003-0135-0224; ZADIK, YEHUDA/0000-0002-6062-6529;	AVENUE DU TRIBUNAL FEDERAL 34, LAUSANNE, CH-1015, SWITZERLAND	AUG 30	26	LAUSANNE	36110957		J	FRONTIERS MEDIA SA	2022	FREGNANI, EDUARDO/AAM-4482-2020; MILSTEIN, DAN/H-2821-2019; FEKRAZAD, REZA/CAI-2596-2022; TREISTER, NATHANIEL/IAM-6160-2023; BJORDAL, JAN/T-7122-2019; ARANY, PRAVEEN/S-5329-2019; BENSADOUN, RENE-JEAN/AAL-5333-2020; BOSSI, PAOLO/IAR-1470-2023; ROBIJNS, JOLIEN/H-7844-2019; ZADIK, YEHUDA/H-7242-2019; HAMBLIN, MICHAEL/H-2758-2019	BENSADOUN, RJ (CORRESPONDING AUTHOR), CTR HAUTE ENERGIE, DEPT RADIAT ONCOL, NICE, FRANCE.	ONCOLOGY		2234-943X
FERRARI R;FELIZARDO A;SIQUEIRA L;ABREU L;ARAÚJO D;ARAUJO L;FERNANDES T;LOPES C;PEIXOTO R;MELO B;DIAS A;SILVA R;LALONI M;FERRARI B;FERREIRA C;FREGNANI E;JR W;BERGEROT C	FERRARI, RENATA;FELIZARDO, ANA CAROLINA;SIQUEIRA, LOURENCO;ABREU, LUANA;ARAUJO, DANIELE;ARAUJO, LETICIA;FERNANDES, TAUANA;LOPES, CLARA;PEIXOTO, RAFAELA;MELO, BIANCA;DIAS, ANA MARIA;SILVA, RUAN;LALONI, MARIANA TOSELLO;FERRARI, BRUNO;FERREIRA, CARLOS GIL MOREIRA;FREGNANI, EDUARDO;WILLIAM JR, WILLIAM NASSIB;BERGEROT, CRISTIANE DECAT	BAUER J, 2002, EUR J CLIN NUTR, V56, P779, DOI 10.1038/SJ.EJCN.1601412;BONOMI M, 2015, CANCERS, V7, P1743, DOI 10.3390/CANCERS7030862;CORREA MEP, 2020, SUPPORT CARE CANCER, V28, P2449, DOI 10.1007/S00520-019-05217-X;DAVY C, 2021, SUPPORT CARE CANCER, V29, P2187, DOI 10.1007/S00520-020-05548-0;ELAD S, 2020, CANCER-AM CANCER SOC, V126, P4423, DOI 10.1002/CNCR.33100, 10.1002/CNCR.28592;ELTING LS, 20…	PURPOSEORAL MUCOSITIS (OM) IS A COMMON SIDE EFFECT OF RADIOTHERAPY (RT) AND CHEMORADIOTHERAPY (CRT) IN PATIENTS WITH HEAD AND NECK CANCER (HNC). THIS STUDY INVESTIGATES THE IMPACT OF PROPHYLACTIC PHOTOBIOMODULATION (PBM) ON OM INCIDENCE IN PATIENTS WITH HNC UNDERGOING RT OR CRT.METHODSTHIS SINGLE-ARM, OBSERVATIONAL STUDY WAS CONDUCTED ACROSS MULTIPLE CANCER CENTERS IN BRAZIL. BASELINE ASSESSMENTS…	944						UNIFESP EPM, SAO PAULO, BRAZIL.;	UNIVERSIDADE FEDERAL DE SAO PAULO (UNIFESP)			2026-01-04	ORAL MUCOSITIS; HEAD AND NECK CANCER; PHOTOBIOMODULATION; RECEIVING RADIOTHERAPY; CHEMOTHERAPY; MANAGEMENT; SEVERITY; CARCINOMA; OUTCOMES; IMPACT; RISK	ORAL MUCOSITIS; HEAD AND NECK CANCER; PHOTOBIOMODULATION	10.1007/s00520-025-10020-y	ARTICLE			1433-7339	RENATA.FERRARI@ONCOCLINICAS.COM					8PP5U	RECEIVING RADIOTHERAPY; CHEMOTHERAPY; MANAGEMENT; SEVERITY; CARCINOMA; OUTCOMES; IMPACT; RISK	11	SUPPORT CARE CANCER	SUPPORT. CARE CANCER	ENGLISH	26			ONE NEW YORK PLAZA, SUITE 4600, NEW YORK, NY, UNITED STATES	OCT 14	7	NEW YORK	41087749		J	SPRINGER	2025	FERNANDES, TAUANA/PCT-9599-2025; BERGEROT, CRISTIANE/C-4514-2015	FERRARI, R (CORRESPONDING AUTHOR), UNIFESP EPM, SAO PAULO, BRAZIL.	ONCOLOGY; HEALTH CARE SCIENCES & SERVICES; REHABILITATION		0941-4355
CAMOLESI G;PRADO-PENA I;GÓMEZ-CAAMAÑO A;VICTORIA-FERNÁNDEZ C;BLANCO-CARRIÓN A;GARCÍA-GARCÍA A;GÁNDARA-VILA P;PÉREZ-SAYÁNS M	CAMOLESI, GISELA CRISTINA VIANNA;PRADO-PENA, IRENE BEATRIZ;GOMEZ-CAAMANO, ANTONIO;VICTORIA-FERNANDEZ, CONCEPCION;BLANCO-CARRION, ANDRES;GARCIA-GARCIA, ABEL;GANDARA-VILA, PILAR;PEREZ-SAYANS, MARIO	AL-DASOOQI N, 2013, SUPPORT CARE CANCER, V21, P2075, DOI 10.1007/S00520-013-1810-Y;ANDERSON G, 2021, CANCERS, V13, DOI 10.3390/CANCERS13194912;ANONYMOUS, 2001, B WORLD HEALTH ORGAN, V79, P373, DOI 10.1001/JAMA.2013.281053;ANTUNES HS, 2013, RADIOTHER ONCOL, V109, P297, DOI 10.1016/J.RADONC.2013.08.010;BENSADOUN RJ, 2020, CANCER MED-US, V9, P8279, DOI 10.1002/CAM4.3582;BETHESDA MU, 2024, PDQ® SUPPO…	INTRODUCTION: A SIGNIFICANT INCREASE OF 61.6 % IN NEW CASES OF HEAD AND NECK CANCER (HNC) WORLDWIDE IS PROJECTED BY 2050. MULTIMODAL TREATMENTS FOR HNC OFTEN RESULT IN DEBILITATING ORAL SIDE EFFECTS LIKE ORAL MUCOSITIS (OM). PHOTOBIOMODULATION (PBM) THERAPY SHOWS PROMISE IN MANAGING THESE SIDE EFFECTS, YET STANDARDIZED PROTOCOLS ARE LACKING. THIS RANDOMIZED CLINICAL TRIAL AIMS TO EVALUATE PBM'S E…	107266						UNIV SANTIAGO DE COMPOSTELA USC, FAC MED & DENT, ORAL MED ORAL SURG & IMPLANTOL UNIT MEDORALRES, CALLE ENTRERRIOS S-N, SANTIAGO DE COMPOSTELA 15782, SPAIN.; FDN HLTH RES INST SANTIAGO DE COMPOSTELA FIDIS, AVE CHOUPANA S-N, SANTIAGO DE COMPOSTELA 15706, SPAIN.; CLIN UNIV HOSP SANTIAGO DE COMPOSTELA CHUS SERGAS, RADIAT ONCOL DEPT, AVE CHOUPANA S-N, SANTIAGO DE COMPOSTELA 15706, SPAIN.; MAT INST SAN…	UNIVERSIDADE DE SANTIAGO DE COMPOSTELA; UNIVERSIDADE DE SANTIAGO DE COMPOSTELA			2026-01-04	ORAL MUCOSITIS; DYSGEUSIA; HYPOSALIVATION; PHOTOBIOMODULATION THERAPY; TOXICITY; SUPPORTIVE CANCER CARE; LOW-LEVEL LASER; RADIATION-THERAPY; SALIVARY FLOW; MUCOSITIS; MECHANISMS	ORAL MUCOSITIS; DYSGEUSIA; HYPOSALIVATION; PHOTOBIOMODULATION THERAPY; TOXICITY; SUPPORTIVE CANCER CARE	10.1016/j.oraloncology.2025.107266	ARTICLE	APR 2025		1879-0593	GANDARA@USC.ES					1GP7A	LOW-LEVEL LASER; RADIATION-THERAPY; SALIVARY FLOW; MUCOSITIS; MECHANISMS		ORAL ONCOL	ORAL ONCOL.	ENGLISH	61	HYBRID	PRADO-PENA, IRENE BEATRIZ/0000-0002-3105-8358;	RADARWEG 29, 1043 NX AMSTERDAM, NETHERLANDS	MAY	14	AMSTERDAM	40184883		J	ELSEVIER	2025	; PÉREZ SAYÁNS, MARIO/L-1345-2014; VILA, PILAR/K-9226-2014; CARRIÓN, ANDRÉS/ABA-9210-2020; CAMOLESI, GISELA/HNP-2009-2023; GARCIA-GARCIA, ABEL/L-1815-2014	GÁNDARA-VILA, P (CORRESPONDING AUTHOR), UNIV SANTIAGO DE COMPOSTELA USC, FAC MED & DENT, ORAL MED ORAL SURG & IMPLANTOL UNIT MEDORALRES, CALLE ENTRERRIOS S-N, SANTIAGO DE COMPOSTELA 15782, SPAIN.; GÁNDARA-VILA, P (CORRESPONDING AUTHOR), FDN HLTH RES INST SANTIAGO DE COMPOSTELA FIDIS, AVE CHOUPANA S-N, SANTIAGO DE COMPOSTELA 15706, SPAIN.	ONCOLOGY; DENTISTRY, ORAL SURGERY & MEDICINE		1368-8375
TOMAZEVIC T;POTOCNIK U;CIZERL D;JAZBEC J	TOMAZEVIC, TANJA;POTOCNIK, URSA;CIZERL, DASA;JAZBEC, JANEZ	AMADORI F, 2016, LASER MED SCI, V31, P1231, DOI 10.1007/S10103-016-1975-Y;ANONYMOUS, 1979, WHO HDB REP RES CANC;BEZINELLI LM, 2014, HEMATOL ONCOL, V32, P31, DOI 10.1002/HON.2050;BJORDAL JM, 2011, SUPPORT CARE CANCER, V19, P1069, DOI 10.1007/S00520-011-1202-0;CAUWELS RGEC, 2011, EUR ARCH PAEDIATR DE, V12, P118, DOI 10.1007/BF03262791;CHERMETZ M, 2014, INT J PAEDIATR DENT, V24, P441, DOI 10.1111/IP…	OBJECTIVE:TO DETERMINE OPTIMAL SETTINGS OF A SPECIFIC DIODE LASER FOR REDUCING THE SEVERITY OF ORAL MUCOSITIS (OM) IN PEDIATRIC PATIENTS. BACKGROUND:PHOTOBIOMODULATION (PBM) HAS BEEN REPORTED TO REDUCE THE SEVERITY OF CHEMOTHERAPY-INDUCED OM. TREATMENT PARAMETERS FOR PBM ARE DIFFICULT TO DETERMINE DUE TO DIFFERENT REPORTS IN THE LITERATURE. MATERIALS AND METHODS:PATIENTS WITH OM GRADED WHO 3 OR 4…						466	UNIV MED CTR LJUBLJANA, DENT CLIN, DEPT PAEDIAT & PREVENT DENT, HRVATSKI TRG 6, LJUBLJANA 1000, SLOVENIA.; DENT STUDIO SKRLJ GOLOB, DOMZALE, SLOVENIA.; UNIV MED CTR LJUBLJANA, CHILDRENS HOSP, DEPT ONCOL & HAEMATOL, LJUBLJANA, SLOVENIA.;	UNIVERSITY MEDICAL CENTRE LJUBLJANA; UNIVERSITY MEDICAL CENTRE LJUBLJANA			2026-01-04	MUCOSITIS; CHILD; LASER THERAPY; CHEMOTHERAPY; LOW-LEVEL LASER; INDUCED ORAL MUCOSITIS; THERAPY LLLT; PREVENTION; METAANALYSIS; CARE	MUCOSITIS; CHILD; LASER THERAPY; CHEMOTHERAPY	10.1089/photob.2019.4794	ARTICLE	JUL 2020		2578-5478	TANJA.TOMAZEVIC@KCLJ.SI	471		UNIVERSITY MEDICAL CENTRE LJUBLJANA, SLOVENIA [20170025]	THIS RESEARCH WAS PARTIALLY FUNDED BY A RESEARCH GRANT FROM THE UNIVERSITY MEDICAL CENTRE LJUBLJANA, SLOVENIA, NO. 20170025.	MY8BH	LOW-LEVEL LASER; INDUCED ORAL MUCOSITIS; THERAPY LLLT; PREVENTION; METAANALYSIS; CARE	8	PHOTOBIOMOD PHOTOMED	PHOTOBIOMODULATION PHOTOMED. LASER SURG.	ENGLISH	24			140 HUGUENOT STREET, 3RD FL, NEW ROCHELLE, NY 10801 USA	AUG 1	6	NEW ROCHELLE	32678713		J	MARY ANN LIEBERT, INC	2020		TOMAZEVIC, T (CORRESPONDING AUTHOR), UNIV MED CTR LJUBLJANA, DENT CLIN, DEPT PAEDIAT & PREVENT DENT, HRVATSKI TRG 6, LJUBLJANA 1000, SLOVENIA.	SURGERY
EL M M;FARHAT F;EL M W;NAMMOUR S	EL MOBADDER, MARWAN;FARHAT, FADI;EL MOBADDER, WASSIM;NAMMOUR, SAMIR	AL-MAWERI SA, 2017, PHOTODIAGN PHOTODYN, V17, P188, DOI 10.1016/J.PDPDT.2016.11.017;ANDERS JJ, 2015, PHOTOMED LASER SURG, V33, P183, DOI 10.1089/PHO.2015.9848;ANONYMOUS, THESIS;ARGENTA PA, 2017, GYNECOL ONCOL, V144, P159, DOI 10.1016/J.YGYNO.2016.11.013;BJORDAL JM, 2006, PHOTOMED LASER SURG, V24, P158, DOI 10.1089/PHO.2006.24.158;BRENNAN M.T., 2010, SYSTEMATIC REV GUIDE;BRENNAN MT, 2010, SUPPORT …	ORAL COMPLICATIONS OF CANCER THERAPY, SUCH AS ORAL DRYNESS, DYSPHAGIA, AND TASTE ALTERATION, ARE ASSOCIATED WITH A NEGATIVE IMPACT IN THE QUALITY OF LIFE OF THE PATIENTS. FEW SUPPORTIVE CARE MEASURES ARE AVAILABLE FOR SUCH COMPLICATIONS. THIS CASE SERIES REVEALS THE EFFECTIVENESS OF THE PHOTOBIOMODULATION (PBM) THERAPY WHEN USED IN A SPECIFIC PROTOCOL AND PARAMETERS, IN THE MANAGEMENT OF ORAL COM…	4505						UNIV LIEGE, FAC MED, DEPT DENT SCI, B-4000 LIEGE, BELGIUM.; HAMMOUD HOSP UNIV MED CTR, DEPT HEMATOL ONCOL, SAIDA 652, LEBANON.;	UNIVERSITY OF LIEGE			2026-01-04	CANCER COMPLICATIONS; DYSPHAGIA; DYSGEUSIA; ORAL DRYNESS; SUPPORTIVE CANCER CARE; TASTE ALTERATION; LEVEL LASER THERAPY; CHEMORADIATION THERAPY; MANAGEMENT; MECHANISMS; HEAD; THERAPY/PHOTOBIOMODULATION; CHEMOTHERAPY; EFFICACY; QUALITY	CANCER COMPLICATIONS; DYSPHAGIA; DYSGEUSIA; ORAL DRYNESS; SUPPORTIVE CANCER CARE; TASTE ALTERATION	10.3390/ijerph16224505	ARTICLE			1660-4601	MARWAN.MOBADER@GMAIL.COM; DRFADI.RESEARCH@GMAIL.COM; WMOBADER@GMAIL.COM; S.NAMOUR@ULG.AC.BE					JV0KZ	LEVEL LASER THERAPY; CHEMORADIATION THERAPY; MANAGEMENT; MECHANISMS; HEAD; THERAPY/PHOTOBIOMODULATION; CHEMOTHERAPY; DYSGEUSIA; EFFICACY; QUALITY	22	INT J ENV RES PUB HE	INT. J. ENVIRON. RES. PUBLIC HEALTH	ENGLISH	42	GREEN SUBMITTED, GOLD	EL MOBADDER, MARWAN/0000-0003-1813-2688; NAMOUR, SAMIR/0000-0003-0321-9764	ST ALBAN-ANLAGE 66, CH-4052 BASEL, SWITZERLAND	NOV	11	BASEL	31731594		J	MDPI	2019	EL MOBADDER, MARWAN/AAH-7561-2020	EL MOBADDER, M (CORRESPONDING AUTHOR), UNIV LIEGE, FAC MED, DEPT DENT SCI, B-4000 LIEGE, BELGIUM.	ENVIRONMENTAL SCIENCES & ECOLOGY; PUBLIC, ENVIRONMENTAL & OCCUPATIONAL HEALTH		1661-7827
SOARES R;FARIAS L;MENEZES A;SILVA C;TABOSA A;CHAGAS P;SANTIAGO L;SANTOS S;DE P A;GUIMARAES A	SOARES, RAQUEL GUSMAO;FARIAS, LUCYANA CONCEICAO;DA SILVA MENEZES, AGNA SOARES;DE OLIVEIRA E SILVA, CARLA SILVANA;LIMA TABOSA, ANGELINY TAMIARANA;FERREIRA CHAGAS, PABLO VINICYUS;SANTIAGO, LAIS;SOUSA SANTOS, SERGIO HENRIQUE;BATISTA DE PAULA, ALFREDO MAURICIO;SENA GUIMARAES, ANDRE LUIZ	ANONYMOUS, PHOTONICS LASERS MED;ANONYMOUS, 2017, LASERS DENTISTRY CUR;ALVES ACA, 2013, ARTHRITIS RES THER, V15, DOI 10.1186/AR4296;BISWAL BM, 2008, MALAYS J MED SCI, V15, P4;BJORDAL JM, 2011, SUPPORT CARE CANCER, V19, P1069, DOI 10.1007/S00520-011-1202-0;BURAVLEV EA, 2015, LASER MED SCI, V30, P173, DOI 10.1007/S10103-014-1639-8;CALDERHEAD RG, 2016, CLIN PLAST SURG, V43, P541, DOI 10.1016/J.CPS.20…	ORAL SQUAMOUS CELL CARCINOMA (OSCC) IS THE MOST FREQUENT ORAL MALIGNANT NEOPLASIA. AS CONSEQUENCE OF OSCC TREATMENT, ORAL MUCOSITIS (OM) IS ONE OF THE MOST COMMON ADVERSE EFFECTS OF OSCC TREATMENT. CURRENTLY, THERE IS NO CONSENSUS FOR OM TREATMENT. THE PURPOSE OF THE CURRENT STUDY WAS TO TEST THE COMBINATION OF RED AND INFRARED LOW-LEVEL LASER THERAPY (LLLT) FOR OM TREATMENT. PRIMARY CULTURE OF H…						1813	UNIV ESTADUAL MONTES CLAROS UNIMONTES, DEPT DENT, MONTES CLAROS, MG, BRAZIL.; UNIV ESTADUAL MONTES CLAROS UNIMONTES, DEPT NURSY, MONTES CLAROS, MG, BRAZIL.; DILSON GODINHO HOSP, MONTES CLAROS, MG, BRAZIL.; UFMG, INST AGR SCI, MONTES CLAROS, MG, BRAZIL.; UNIV ESTADUAL MONTES CLAROS, HOSP UNIV CLEMENTE FARIA, LAB PESQUISA SAUDE, 562 AV CULA MANGABEIRA SANTO EXPEDITO, BR-39401001 MONTES CLAROS, MG, …	UNIVERSIDADE ESTADUAL DE MONTES CLAROS; UNIVERSIDADE ESTADUAL DE MONTES CLAROS; UNIVERSIDADE FEDERAL DE MINAS GERAIS; UNIVERSIDADE ESTADUAL DE MONTES CLAROS			2026-01-04	LASER; LIGHT THERAPY; LED; PHOTOTHERAPY; RADIATION; CANCER; PAIN; MOUTH; NECK-CANCER-PATIENTS; QUALITY-OF-LIFE; ORAL MUCOSITIS; CHEMORADIATION THERAPY; RADIATION-THERAPY; HEAD; RADIOTHERAPY; PREVENTION; MANAGEMENT	LASER; LIGHT THERAPY; LED; PHOTOTHERAPY; RADIATION; CANCER; PAIN; MOUTH	10.1007/s10103-018-2549-y	ARTICLE			1435-604X	ANDRELUIZGUIMARAES@GMAIL.COM	1819		CONSELHO NACIONAL DE DESENVOLVIMENTO CIENTIFICO E TECNOLOGICO (CNPQ); COORDENACAO DE APERFEICOAMENTO DE PESSOAL DE NIVEL SUPERIOR (CAPES); FUNDACAO DE AMPARO A PESQUISA DO ESTADO DE MINAS GERAIS (FAPEMIG)	THIS STUDY WAS SUPPORTED BY GRANTS FROM THE CONSELHO NACIONAL DE DESENVOLVIMENTO CIENTIFICO E TECNOLOGICO (CNPQ), COORDENACAO DE APERFEICOAMENTO DE PESSOAL DE NIVEL SUPERIOR (CAPES), AND THE FUNDACAO DE AMPARO A PESQUISA DO ESTADO DE MINAS GERAIS (FAPEMIG).	GX2BZ	NECK-CANCER-PATIENTS; QUALITY-OF-LIFE; ORAL MUCOSITIS; CHEMORADIATION THERAPY; RADIATION-THERAPY; LIGHT THERAPY; HEAD; RADIOTHERAPY; PREVENTION; MANAGEMENT	8	LASER MED SCI	LASERS MED. SCI.	ENGLISH	48	BRONZE	CFARIAS, LUCYANA/0000-0002-5379-361X; DE PAULA, ALFREDO/0000-0002-8715-0030; SANTOS, SÉRGIO/0000-0002-7788-5447; SOARES DA SILVA MENEZES, AGNA/0000-0003-2913-0071;	236 GRAYS INN RD, 6TH FLOOR, LONDON WC1X 8HL, ENGLAND	NOV	7	LONDON	29948456		J	SPRINGER LONDON LTD	2018	; DE PAULA, ALFREDO/K-3015-2012; SANTOS, SÉRGIO/D-8143-2011; GUIMARAES, ANDRE/OSJ-1146-2025	GUIMARAES, ALS (CORRESPONDING AUTHOR), UNIV ESTADUAL MONTES CLAROS UNIMONTES, DEPT DENT, MONTES CLAROS, MG, BRAZIL.	ENGINEERING; SURGERY		0268-8921
BOURBONNE V;OTZ J;BENSADOUN R;DISSAUX G;LUCIA F;LECLERE J;PRADIER O;SCHICK U	BOURBONNE, VINCENT;OTZ, JOELLE;BENSADOUN, RENE-JEAN;DISSAUX, GURVAN;LUCIA, FRANCOIS;LECLERE, JEAN-CHRISTOPHE;PRADIER, OLIVIER;SCHICK, ULRIKE	ANTUNES HS, 2017, ORAL ONCOL, V71, P11, DOI 10.1016/J.ORALONCOLOGY.2017.05.018;ANTUNES HS, 2016, ORAL ONCOL, V52, P85, DOI 10.1016/J.ORALONCOLOGY.2015.10.022;ANTUNES HS, 2013, RADIOTHER ONCOL, V109, P297, DOI 10.1016/J.RADONC.2013.08.010;ARORA H, 2008, ORAL SURG ORAL MED O, V105, P180, DOI 10.1016/J.TRIPLEO.2007.07.043;BAMPS M, 2018, FRONT ONCOL, V8, DOI 10.3389/FONC.2018.00343;BARASCH A, 1995, C…	BACKGROUNDMODERN RADIOTHERAPY (RT) PLANNING TECHNIQUES AND THE USE OF ORAL SUPPORTIVE CARE HAVE REDUCED THE OCCURRENCE OF ACUTE RADIATION-INDUCED TOXICITIES. ORAL MUCOSITIS REMAINS A MAJOR CONCERN IN PATIENTS WITH HEAD AND NECK CANCER AS IT CAN COMPROMISE TREATMENT COMPLIANCE AND OUTCOME. OBJECTIVETO REPORT THE RATE OF MUCOSITIS WITH THE PREVENTIVE USE OF SURFACE LOW-LEVEL LASER THERAPY IN PATIEN…						E838	CHU BREST, RADIAT ONCOL DEPT, F-29200 BREST, FRANCE.; BREST UNIV, LATIM, INSERM UMR 1101, BREST, FRANCE.; NICE UNIV, CTR HAUTE ENERGIE, NICE, FRANCE.; CHU BREST, HEAD & NECK SURG DEPT, BREST, FRANCE.;	CHU BREST; INSTITUT NATIONAL DE LA SANTE ET DE LA RECHERCHE MEDICALE (INSERM); UNIVERSITE DE BRETAGNE OCCIDENTALE; UNIVERSITE COTE D'AZUR; CHU BREST			2026-01-04	HEAD NECK CANCER; LASER; MUCOSITIS; PREVENTION; SUPPORTIVE CARE; TOXICITY; SQUAMOUS-CELL CARCINOMA; INDUCED ORAL MUCOSITIS; RADIATION-INDUCED MUCOSITIS; HELIUM-NEON LASER; QUALITY-OF-LIFE; PHASE-III TRIAL; CHEMORADIATION THERAPY; CLINICAL-TRIAL; TREATMENT TIME; MANAGEMENT	HEAD NECK CANCER; LASER; MUCOSITIS; PREVENTION; SUPPORTIVE CARE; TOXICITY	10.1136/bmjspcare-2019-001851	ARTICLE			2045-4368	VINCENT.BOURBONNE@CHU-BREST.FR	E845				8H7MC	SQUAMOUS-CELL CARCINOMA; INDUCED ORAL MUCOSITIS; RADIATION-INDUCED MUCOSITIS; HELIUM-NEON LASER; QUALITY-OF-LIFE; PHASE-III TRIAL; CHEMORADIATION THERAPY; CLINICAL-TRIAL; TREATMENT TIME; MANAGEMENT	E6	BMJ SUPPORT PALLIAT	BMJ SUPPORT. PALLIAT. CARE	ENGLISH	53		BOURBONNE, VINCENT/0000-0002-2631-0029;	BRITISH MED ASSOC HOUSE, TAVISTOCK SQUARE, LONDON WC1H 9JR, ENGLAND	DEC	8	LONDON	31527154		J	BMJ PUBLISHING GROUP	2022	; LUCIA, FRANÇOIS/P-1549-2019; BENSADOUN, RENE-JEAN/AAL-5333-2020	BOURBONNE, V (CORRESPONDING AUTHOR), CHU BREST, RADIAT ONCOL DEPT, F-29200 BREST, FRANCE.	HEALTH CARE SCIENCES & SERVICES		2045-435X
NUGENT M;BRYANT V;BUTCHER C;FISHER H;GILL S;GORANOVA R;HIU S;LINDLEY L;O'HARA J;OLUBOYEDE Y;PATTERSON J;RAPLEY T;ROBINSON T;ROUSSEAU N;RYAN V;SHANMUGASUNDARAM R;SHARP L;WHELAN R;STOCKEN D;TERNENT L;WILSON J;WALKER J	NUGENT, MICHAEL;BRYANT, VALERIE;BUTCHER, CHRISSIE;FISHER, HOLLY;GILL, SEAN;GORANOVA, REBECCA;HIU, SHAUN;LINDLEY, LYNDSAY;O'HARA, JAMES;OLUBOYEDE, YEMI;PATTERSON, JOANNE;RAPLEY, TIM;ROBINSON, TOMOS;ROUSSEAU, NIKKI;RYAN, VICKY;SHANMUGASUNDARAM, RAMKUMAR;SHARP, LINDA;WHELAN, RUBY SMITH;STOCKEN, DEBORAH D.;TERNENT, LAURA;WILSON, JANET;WALKER, JENN	AARONSON NK, 1993, J NATL CANCER I, V85, P365, DOI 10.1093/JNCI/85.5.365;ANONYMOUS, 2013, GUIDE TO THE METHODS OF TECHNOLOGY APPRAISAL;ANONYMOUS, 1998, GREAT BRITAIN DATA PROTECTION ACT;ANONYMOUS, RECOVERED BY REMOVING THE ABSOLUTE VALUE AT THE NUMERATOR OF EQ.(E4);ANTUNES HS, 2017, ORAL ONCOL, V71, P11, DOI 10.1016/J.ORALONCOLOGY.2017.05.018;ANTUNES HS, 2013, RADIOTHER ONCOL, V109, P297, DOI 10.…	BACKGROUND: ORAL MUCOSITIS IS A DEBILITATING AND PAINFUL COMPLICATION OF HEAD AND NECK CANCER IRRADIATION THAT IS CHARACTERISED BY INFLAMMATION OF THE MUCOUS MEMBRANES, ERYTHEMA AND ULCERATION. ORAL MUCOSITIS AFFECTS 6000 HEAD AND NECK CANCER PATIENTS PER YEAR IN ENGLAND AND WALES. CURRENT TREATMENTS HAVE NOT PROVEN TO BE EFFECTIVE. INTERNATIONAL STUDIES SUGGEST THAT LOW-LEVEL LASER THERAPY MAY B…						1	CITY HOSP SUNDERLAND NHS FDN TRUST, DEPT ORAL & MAXILLOFACIAL SURG, SUNDERLAND, ENGLAND.; CHANGE HEAD & NECK CANC RES PATIENT INVOLVEMENT G, SUNDERLAND, ENGLAND.; NEWCASTLE UNIV, NEWCASTLE CLIN TRIALS UNIT, NEWCASTLE UPON TYNE, TYNE & WEAR, ENGLAND.; NEWCASTLE UNIV, POPULAT HLTH SCI INST, NEWCASTLE UPON TYNE, TYNE & WEAR, ENGLAND.; UNIV HOSP PLYMOUTH NHS TRUST, PLYMOUTH ONCOL CTR, PLYMOUTH, DEVON…	SUNDERLAND ROYAL HOSPITAL; NEWCASTLE UNIVERSITY - UK; NEWCASTLE UNIVERSITY - UK; UNIVERSITY OF YORK - UK; NEWCASTLE UPON TYNE HOSPITALS NHS FOUNDATION TRUST; UNIVERSITY OF LIVERPOOL; NORTHUMBRIA UNIVERSITY; UNIVERSITY OF LEEDS; UNIVERSITY OF SOUTHAMPTON; UNIVERSITY HOSPITAL SOUTHAMPTON NHS FOUNDATION TRUST			2026-01-04	LEVEL LASER THERAPY; QUALITY-OF-LIFE; RANDOMIZED CONTROLLED-TRIALS; RADIATION-INDUCED MUCOSITIS; PHASE-III TRIAL; EUROPEAN-ORGANIZATION; CONCURRENT CHEMORADIOTHERAPY; EORTC QUESTIONNAIRE; CLINICAL-PRACTICE; PREVENTION		10.3310/UWNB3375	ARTICLE			2046-4924		+		NATIONAL INSTITUTE FOR HEALTH AND CARE RESEARCH (NIHR) HEALTH TECHNOLOGY ASSESSMENT PROGRAMME	THIS PROJECT WAS FUNDED BY THE NATIONAL INSTITUTE FOR HEALTH AND CARE RESEARCH (NIHR) HEALTH TECHNOLOGY ASSESSMENT PROGRAMME AND WILL BE PUBLISHED IN FULL IN HEALTH TECHNOLOGY ASSESSMENT; VOL. 26, NO. 46. SEE THE NIHR JOURNALS LIBRARY WEBSITE FOR FURTHER PROJECT INFORMATION.	8F5MR	LEVEL LASER THERAPY; QUALITY-OF-LIFE; RANDOMIZED CONTROLLED-TRIALS; RADIATION-INDUCED MUCOSITIS; PHASE-III TRIAL; EUROPEAN-ORGANIZATION; CONCURRENT CHEMORADIOTHERAPY; EORTC QUESTIONNAIRE; CLINICAL-PRACTICE; PREVENTION	46	HEALTH TECHNOL ASSES	HEALTH TECHNOL. ASSESS.	ENGLISH	104	GREEN SUBMITTED, GOLD	O'HARA, JAMES/0000-0002-4096-3296; WILSON, JANET ANN/0000-0002-6416-5870; PATTERSON, JO/0000-0002-4990-302X; OLUBOYEDE, YEMI/0000-0002-9891-8279; RAPLEY, TIM/0000-0003-4836-4279; BRYANT, VALERIE/0000-0002-1413-9367; LINDLEY, LYNDSAY/0000-0002-5982-9679; FISHER, HOLLY/0000-0002-8389-9140; TERNENT, LAURA/0000-0001-7056-298X; GORANOVA, REBECCA/0000-0002-1901-6075; NUGENT, MICHAEL/0000-0002-2685-2426…	UNIV SOUTHAMPTON, EVALUATION, TRIALS & STUDIES COORDINATING CENTRE, ALPHA HOUSE, ENTERPRISE RD, SOUTHAMPTON, SO16 7NS, ENGLAND	NOV	10	SOUTHAMPTON	36484364		J	NIHR JOURNALS LIBRARY	2022	; ROBINSON, TOMOS/AAC-4163-2019	NUGENT, M (CORRESPONDING AUTHOR), CITY HOSP SUNDERLAND NHS FDN TRUST, DEPT ORAL & MAXILLOFACIAL SURG, SUNDERLAND, ENGLAND.	HEALTH CARE SCIENCES & SERVICES		1366-5278
PEREIRA C;MARTINS A;MORAIS M;DE S S;DA S A;ARANTES D;MOREIRA V;VALADARES M;FREITAS N;LELES C;MENDONÇA E	PEREIRA, CARLOS HENRIQUE;MARTINS, ALLISSON FILIPE LOPES;MORAIS, MARILIA OLIVEIRA;DE SOUSA-NETO, SEBASTIAO SILVERIO;DA SILVA, ARTUR CHRISTIAN GARCIA;ARANTES, DIEGO ANTONIO COSTA;MOREIRA, VICTOR HUGO LOPES DE OLIVEIRA;VALADARES, MARIZE CAMPOS;FREITAS, NILCEANA MAYA AIRES;LELES, CLAUDIO RODRIGUES;MENDONCA, ELISMAURO FRANCISCO	AILIOAIE LM, 2020, INT J MOL SCI, V21, DOI 10.3390/IJMS21197150;BERGER K, 2018, ONCOL RES TREAT, V41, P399, DOI 10.1159/000487085;BOSSI P, 2016, INT J RADIAT ONCOL, V96, P959, DOI 10.1016/J.IJROBP.2016.08.047;BOWEN J, 2019, SUPPORT CARE CANCER, V27, P4023, DOI 10.1007/S00520-019-04893-Z;BURDELYA LG, 2012, INT J RADIAT ONCOL, V83, P228, DOI 10.1016/J.IJROBP.2011.05.055;CANCER THERAPY EVALUATION PR…	PURPOSE THIS RANDOMIZED CLINICAL TRIAL AIMED TO COMPARE THE EFFECTS OF A MUCOADHESIVE FORMULA, CONTAINING CURCUMINOIDS FROM CURCUMA LONGA L. AND GLYCERINATED EXTRACT OF BIDENS PILOSA L. (FITOPROT), ASSOCIATED WITH PHOTOBIOMODULATION (PBM), AND OF PBM EXCLUSIVELY, ON THE INCIDENCE OF ORAL MUCOSITIS (OM)-INDUCED BY RADIOTHERAPY (RT) IN THE HEAD AND NECK REGION, AND THE SALIVARY EXPRESSION OF INFLAM…	628						ARAUJO JORGE CANC HOSP, R 239,206 SETOR UNIV, BR-74175120 GOIANIA, GO, BRAZIL.; UNIV EVANGEL GOIAS, SCH DENT, DENT SCH, DEPT ORAL DIAG, BR-75083515 ANAPOLIS, GO, BRAZIL.; UNIV FED GOIAS, SCH DENT, LAB ORAL PATHOL, AVE UNIV ESQUINA COM 1? AVE,S N SETOR UNIV, BR-74605220 GOIANIA, GO, BRAZIL.; UNIV FED GOIAS, FAC PHARM, LAB EDUC & RES VITRO TOXICOL, TOX IN, RODOVIA R2,N 3-061,CAMPUS SAMAMBAIA, BR-74…	UNIVERSIDADE FEDERAL DE GOIAS; UNIVERSIDADE FEDERAL DE GOIAS; UNIVERSIDADE FEDERAL DE GOIAS			2026-01-04	HEAD AND NECK CANCER; ORAL MUCOSITIS; PHOTOBIOMODULATION; FITOPROT; CURCUMIN; NECK-CANCER PATIENTS; INTESTINAL MUCOSITIS; LASER THERAPY; HEAD; MICE; CHEMOTHERAPY; SEVERITY; NITRITE; INJURY	HEAD AND NECK CANCER; ORAL MUCOSITIS; PHOTOBIOMODULATION; FITOPROT; CURCUMIN	10.1007/s00520-024-08842-3	ARTICLE			1433-7339	DRCARLOSHEN2022@GMAIL.COM; ALLISSONFILIPE@HOTMAIL.COM; MORAISMARILIA010@GMAIL.COM; SEBASTIAONETO136@GMAIL.COM; ARTUR_SILVA@UFG.BR; DIEGO_ARANTES@UFG.BR; VICTORHUGOLOPES52@GMAIL.COM; MARIZECV@UFG.BR; NILCEANAMAYA@GMAIL.COM; LELES.CR@GMAIL.COM; ELISMAUR@UFG.BR			CONSELHO NACIONAL DE DESENVOLVIMENTO CIENTFICO E TECNOLGICO	NO STATEMENT AVAILABLE	E6K9V	NECK-CANCER PATIENTS; INTESTINAL MUCOSITIS; LASER THERAPY; HEAD; MICE; CHEMOTHERAPY; SEVERITY; NITRITE; INJURY	9	SUPPORT CARE CANCER	SUPPORT. CARE CANCER	ENGLISH	49			ONE NEW YORK PLAZA, SUITE 4600, NEW YORK, NY, UNITED STATES	SEP	13	NEW YORK	39223301		J	SPRINGER	2024	LELES, CLÁUDIO/A-4524-2013; MENDONÇA, ELISMAURO/AAF-8319-2021; SOUSA-NETO, SEBASTIÃO/JAC-0656-2023; ARANTES, DIEGO/ABE-3799-2020	MENDONÇA, EF (CORRESPONDING AUTHOR), UNIV FED GOIAS, SCH DENT, LAB ORAL PATHOL, AVE UNIV ESQUINA COM 1? AVE,S N SETOR UNIV, BR-74605220 GOIANIA, GO, BRAZIL.	ONCOLOGY; HEALTH CARE SCIENCES & SERVICES; REHABILITATION		0941-4355
REYAD F;ELSAYED N;EL C Y	REYAD, FARIDA A.;ELSAYED, NAGUIBA M.;EL CHAZLI, YASMINE	ALLEN G, 2018, J PEDIAT HEMATOL ONC, V40, P15, DOI 10.1097/MPH.0000000000000970;ALVARINO-MARTIN CARLOS, 2014, J CLIN EXP DENT, V6, PE74, DOI 10.4317/JCED.51313;AMADORI F, 2016, LASER MED SCI, V31, P1231, DOI 10.1007/S10103-016-1975-Y;ANONYMOUS, 2021, SEALED ENVELOPE POWE;ANTUNES HS, 2018, LASER MED SCI, V33, P11, DOI 10.1007/S10103-017-2313-8;ANTUNES HS, 2016, ORAL ONCOL, V52, P85, DOI 10.1016/J.…	OBJECTIVES EVALUATION OF THE EFFECTIVENESS OF PHOTOBIOMODULATION(PBM) FOR CHEMOTHERAPY-INDUCED ORAL MUCOSITIS (OM) IN LEUKEMIC CHILDREN. MATERIALS AND METHODS A RANDOMIZED CONTROLLED CLINICAL STUDY INCLUDING FORTY-FOUR LEUKEMIC CHILDREN DIAGNOSED WITH CHEMOTHERAPY-INDUCED OM AT THE HEMATOLOGY/ONCOLOGY INPATIENT UNIT AT ALEXANDRIA UNIVERSITY CHILDREN'S HOSPITAL, ALEXANDRIA, EGYPT. PATIENTS WERE RA…						2239	ALEXANDRIA UNIV, FAC DENT, ORAL MED PERIODONTOL ORAL DIAG & ORAL RADIOL DEPT, ALEXANDRIA, EGYPT.; ALEXANDRIA UNIV, FAC MED, DEPT PEDIAT, HEMATOL ONCOL UNIT, ALEXANDRIA, EGYPT.;	EGYPTIAN KNOWLEDGE BANK (EKB); ALEXANDRIA UNIVERSITY; EGYPTIAN KNOWLEDGE BANK (EKB); ALEXANDRIA UNIVERSITY			2026-01-04	LASER; LEUKEMIA; MUCOSAL DISEASES; PEDIATRICS; LEVEL LASER THERAPY; CANCER-THERAPY; PREVENTION; PHOTOTHERAPY; IRRADIATION	LASER; LEUKEMIA; MUCOSAL DISEASES; PEDIATRICS	10.1111/odi.14217	ARTICLE	MAY 2022		1601-0825	FARIDA.REYAD@ALEXU.EDU.EG	2247				I7SF3	LEVEL LASER THERAPY; CANCER-THERAPY; PREVENTION; PHOTOTHERAPY; IRRADIATION	5	ORAL DIS	ORAL DIS.	ENGLISH	40		REYAD, FARIDA/0000-0003-0870-8823	111 RIVER ST, HOBOKEN 07030-5774, NJ USA	JUL	9	HOBOKEN	35460304		J	WILEY	2023	EL CHAZLI, YASMINE/ABD-2264-2021	REYAD, FA (CORRESPONDING AUTHOR), FAC DENT, ORAL MED PERIODONTOL ORAL DIAG & ORAL RADIOL DEPT, CHAMPOLL ST, ALEXANDRIA, EGYPT.	DENTISTRY, ORAL SURGERY & MEDICINE		1354-523X
LUDOVICHETTI F;COSTA G;SIGNORIELLO A;STELLINI E;ZERMAN N;BIFFI A;MAZZOLENI S	LUDOVICHETTI, FRANCESCO SAVERIO;COSTA, GIORGIA;SIGNORIELLO, ANNA GIULIA;STELLINI, EDOARDO;ZERMAN, NICOLETTA;BIFFI, ALESSANDRA;MAZZOLENI, SERGIO	ANONYMOUS, 2018, PEDIATR DENT, V40, P392;ANTUNES HS, 2017, ORAL ONCOL, V71, P11, DOI 10.1016/J.ORALONCOLOGY.2017.05.018;BENSADOUN RJ, 2022, SUPPORT CARE CANCER, V30, DOI 10.1007/S00520-021-06574-2;BJORDAL JM, 2011, SUPPORT CARE CANCER, V19, P1069, DOI 10.1007/S00520-011-1202-0;BLIJLEVENS NMA, 2000, BONE MARROW TRANSPL, V25, P1269, DOI 10.1038/SJ.BMT.1702447;BRANDAO TB, 2018, SUPPORT CARE CANCER, …	BACKGROUND: ORAL MUCOSITIS (OM) IS ONE OF THE MOST DEBILITATING SIDE EFFECTS OF CHEMOTHERAPY. AMONG THE CURRENT METHODS USED IN OM MANAGEMENT, THE FEASIBILITY OF HIGH POWER LASER THERAPY (HPLT) HAS BEEN PROPOSED BUT NOT FULLY EVALUATED.AIM: THE AIM OF THIS STUDY WAS TO EVALUATE THE EFFICACY OF HPLT IN THE TREATMENT OF OM IN PAEDIATRIC PATIENTS.DESIGN: FOURTEEN ONCOHEMATOLOGICAL PAEDIATRIC PATIENT…						269	UNIV PADUA, DEPT NEUROSCI, DENT SECT, PADUA, ITALY.; UNIV VERONA, DENT SCH, DEPT PEDIAT DENT, VERONA, ITALY.; UNIV PADUA, PEDIAT HEMATOL ONCOL & STEM CELL TRANSPLANT CTR, DEPT WOMANS & CHILDS HLTH, PADUA, ITALY.;	UNIVERSITY OF PADUA; UNIVERSITY OF VERONA; UNIVERSITY OF PADUA			2026-01-04	COMMUNITY PAEDIATRIC DENTISTRY; MEDICALLY COMPROMISED; DISABILITY; ORAL MEDICINE; ORAL SURGERY; PAIN CONTROL; SEDATION; CANCER-PATIENTS; CHEMORADIATION THERAPY; CELL TRANSPLANTATION; CARE PROTOCOL; PREVENTION; HEAD; PHOTOBIOMODULATION; LLLT; CONSEQUENCES; RADIOTHERAPY	COMMUNITY PAEDIATRIC DENTISTRY; MEDICALLY COMPROMISED; DISABILITY; ORAL MEDICINE; ORAL SURGERY; PAIN CONTROL; SEDATION	10.1111/ipd.13050	ARTICLE	MAR 2023		1365-263X	FRANCESCO.LUDOVICHETTI@UNIPD.IT	277		UNIVERSITA DEGLI STUDI DI PADOVA WITHIN THE CRUI-CARE AGREEMENT	OPEN ACCESS FUNDING PROVIDED BY UNIVERSITA DEGLI STUDI DI PADOVA WITHIN THE CRUI-CARE AGREEMENT.	D4ZX1	CANCER-PATIENTS; CHEMORADIATION THERAPY; CELL TRANSPLANTATION; CARE PROTOCOL; PREVENTION; HEAD; PHOTOBIOMODULATION; LLLT; CONSEQUENCES; RADIOTHERAPY	3	INT J PAEDIATR DENT	INT. J. PAEDIATR. DENT.	ENGLISH	37	GREEN SUBMITTED, HYBRID	COSTA, GIORGIA/0000-0002-0114-4343;	111 RIVER ST, HOBOKEN 07030-5774, NJ USA	MAY	9	HOBOKEN	36692188		J	WILEY	2023	; MAZZOLENI, SERGIO/GLT-8018-2022; LUDOVICHETTI, FRANCESCO SAVERIO/AAW-7171-2021	LUDOVICHETTI, FS (CORRESPONDING AUTHOR), UNIV PADUA, DEPT NEUROSCI, DENT SECT, PADUA, ITALY.	DENTISTRY, ORAL SURGERY & MEDICINE; PEDIATRICS		0960-7439
GOBBO M;MERIGO E;ARANY P;BENSADOUN R;SANTOS-SILVA A;GUEIROS L;OTTAVIANI G	GOBBO, MARGHERITA;MERIGO, ELISABETTA;ARANY, PRAVEEN R.;BENSADOUN, RENE-JEAN;SANTOS-SILVA, ALAN ROGER;GUEIROS, LUIZ ALCINO;OTTAVIANI, GIULIA	GONZÁLEZ-ARRIAGADA WA, 2018, J COSMET LASER THER, V20, P117, DOI 10.1080/14764172.2017.1376097;ANTUNES HS, 2013, RADIOTHER ONCOL, V109, P297, DOI 10.1016/J.RADONC.2013.08.010;ARANY PR, 2016, J DENT RES, V95, P977, DOI 10.1177/0022034516648939;ARORA H, 2008, ORAL SURG ORAL MED O, V105, P180, DOI 10.1016/J.TRIPLEO.2007.07.043;BENSADOUN RJ, 2022, SUPPORT CARE CANCER, V30, DOI 10.1007/S00520-021-0657…	BACKGROUNDRADIOTHERAPY AND CHEMOTHERAPY ARE FREQUENTLY EMPLOYED IN HEAD AND NECK CANCER (HNC) PATIENTS CAUSING SIGNIFICANT SIDE EFFECTS THAT IMPAIR LIFE QUALITY AND PROGNOSIS. PHOTOBIOMODULATION (PBM) HAS BECOME A GROWING APPROACH TO MANAGING SUCH ORAL COMPLICATIONS. DESPITE ITS PROVEN EFFICACY AND ABSENCE OF CONTRAINDICATIONS, THERE IS STILL A LACK OF UNIVERSALLY ACCEPTED DISEASE-SPECIFIC PBM PR…	945718						CA FONCELLO HOSP, UNIT ORAL & MAXILLOFACIAL SURG, TREVISO, ITALY.; COTE AZUR UNIV, FAC DENT, NICE, FRANCE.; SUNY BUFFALO, ORAL BIOL SURG & BIOMED ENGN, GETZVILLE, NY USA.; CTR HAUTE ENERGIE, DEPT RADIAT ONCOL, NICE, FRANCE.; UNIV ESTADUAL CAMPINAS, PIRACICABA DENT SCH, ORAL DIAG DEPT, SAO PAULO, BRAZIL.; UNIV FED PERNAMBUCO, DEPT CLIN & PREVENT DENT, RECIFE, BRAZIL.; UNIV TRIESTE, DEPT SURG MED &…	ULSS 2 MARCA TV; OSPEDALE CA' FONCELLO TREVISO; UNIVERSITE COTE D'AZUR; STATE UNIVERSITY OF NEW YORK (SUNY) SYSTEM; UNIVERSIDADE ESTADUAL DE CAMPINAS; UNIVERSIDADE FEDERAL DE PERNAMBUCO; UNIVERSITY OF TRIESTE			2026-01-04	ORAL CANCER; PHOTOBIOMODULATION; ORAL MUCOSITIS; DYSGEUSIA; XEROSTOMIA; DERMATITIS; TRISMUS; OEDEMA; LOW-LEVEL LASER; RADIATION-INDUCED MUCOSITIS; PHOTOBIOMODULATION THERAPY; CONCURRENT CHEMORADIOTHERAPY; CHEMORADIATION THERAPY; OF-LIFE; PREVENTION; RADIOTHERAPY; MANAGEMENT; EFFICACY	ORAL CANCER; PHOTOBIOMODULATION; ORAL MUCOSITIS; DYSGEUSIA; XEROSTOMIA; DERMATITIS; TRISMUS; OEDEMA	10.3389/froh.2022.945718	REVIEW			2673-4842	GOTTAVIANI@UNITS.IT					H1NE4	LOW-LEVEL LASER; RADIATION-INDUCED MUCOSITIS; PHOTOBIOMODULATION THERAPY; CONCURRENT CHEMORADIOTHERAPY; CHEMORADIATION THERAPY; OF-LIFE; PREVENTION; RADIOTHERAPY; MANAGEMENT; EFFICACY		FRONT ORAL HEALTH	FRONT. ORAL HEALTH	ENGLISH	54	GREEN SUBMITTED, GOLD	SANTOS-SILVA, ALAN ROGER/0000-0003-2040-6617; OTTAVIANI, GIULIA/0000-0002-3427-0514;	AVENUE DU TRIBUNAL FEDERAL 34, LAUSANNE, CH-1015, SWITZERLAND	JUL 7	16	LAUSANNE	35874125		J	FRONTIERS MEDIA SA	2022	BENSADOUN, RENE-JEAN/AAL-5333-2020; ARANY, PRAVEEN/S-5329-2019; OTTAVIANI, GIULIA/W-4164-2019; SANTOS-SILVA, ALAN ROGER/B-6121-2008; GUEIROS, LUIZ/B-6429-2015; GOBBO, MARGHERITA/ABD-4691-2020	OTTAVIANI, G (CORRESPONDING AUTHOR), UNIV TRIESTE, DEPT SURG MED & HLTH SCI, TRIESTE, ITALY.	DENTISTRY, ORAL SURGERY & MEDICINE
KAUARK-FONTES E;MIGLIORATI C;EPSTEIN J;TREISTER N;ALVES C;FARIA K;PALMIER N;RODRIGUES-OLIVEIRA L;PAGLIONI M;GUEIROS L;VASCONCELOS K;DE C G J;LEME A;LOPES M;PRADO-RIBEIRO A;BRANDAO T;SANTOS-SILVA A	KAUARK-FONTES, ELISA;MIGLIORATI, CESAR AUGUSTO;EPSTEIN, JOEL B.;TREISTER, NATHANIEL SIMON;BONFIM ALVES, CAROLINA GUIMARAES;FARIA, KARINA MORAIS;PALMIER, NATALIA RANGEL;RODRIGUES-OLIVEIRA, LETICIA;PAGLIONI, MARIANA DE PAULI;MONTEIRO GUEIROS, LUIZ ALCINO;DA CONCEICAO VASCONCELOS, KARINA G. M.;DE CASTRO JR, GILBERTO;PAES LEME, ADRIANA FRANCO;LOPES, MARCIO AJUDARTE;PRADO-RIBEIRO, ANA CAROLINA;BRANDAO…	ANONYMOUS, 2010, COMMON TERMINOLOGY C;ANONYMOUS, 2010, BMJ-BRIT MED J, V340, DOI DOI 10.1136/BMJ.C332;ANTUNES HS, 2017, ORAL ONCOL, V71, P11, DOI 10.1016/J.ORALONCOLOGY.2017.05.018;ANTUNES HS, 2013, RADIOTHER ONCOL, V109, P297, DOI 10.1016/J.RADONC.2013.08.010;ARIYAWARDANA A, 2019, SUPPORT CARE CANCER, V27, P3985, DOI 10.1007/S00520-019-04888-W;ARORA H, 2008, ORAL SURG ORAL MED O, V105, P180, DOI…	PURPOSE TO ASSESS THE SAFETY AND EFFICACY OF PROPHYLACTIC EXTRAORAL PHOTOBIOMODULATION (PBM) FOR THE PREVENTION OF ORAL AND OROPHARYNGEAL MUCOSITIS (OM) ON CLINICAL OUTCOMES AND SURVIVAL IN PATIENTS WITH ORAL CAVITY AND OROPHARYNGEAL SQUAMOUS CELL CARCINOMA (OOPSCC). METHODS OOPSCC PATIENTS WHO RECEIVED RADIOTHERAPY (RT) WERE PROSPECTIVELY RANDOMIZED TO TWO GROUPS: PROPHYLACTIC EXTRAORAL PBM AND …						2225	UNIV CAMPINAS UNICAMP, PIRACICABA DENT SCH, ORAL DIAG DEPT, AV LIMEIRA 901, BR-13414903 PIRACICABA, SP, BRAZIL.; UNIV FLORIDA, COLL DENT, GAINESVILLE, FL USA.; SAMUEL OSCHIN COMPREHENS CANC CTR, CEDARS SINAI HLTH SYST, LOS ANGELES, CA USA.; CITY HOPE COMPREHENS CANC CTR, DUARTE, CA USA.; BRIGHAM & WOMENS HOSP, DIV ORAL MED & DENT, 75 FRANCIS ST, BOSTON, MA 02115 USA.; HARVARD SCH DENT MED, DEPT O…	UNIVERSIDADE ESTADUAL DE CAMPINAS; STATE UNIVERSITY SYSTEM OF FLORIDA; UNIVERSITY OF FLORIDA; CEDARS SINAI MEDICAL CENTER; CITY OF HOPE; HARVARD UNIVERSITY; HARVARD UNIVERSITY MEDICAL AFFILIATES; BRIGHAM & WOMEN'S HOSPITAL; HARVARD UNIVERSITY; HARVARD SCHOOL OF DENTAL MEDICINE; UNIVERSIDADE FEDERAL DE PERNAMBUCO; UNIVERSIDADE DE SAO PAULO			2026-01-04	PHOTOBIOMODULATION; ORAL MUCOSITIS; RADIOTHERAPY; QUALITY OF LIFE; OVERALL SURVIVAL; LEVEL LASER THERAPY; SQUAMOUS-CELL CARCINOMA; PHASE-III TRIAL; CHEMORADIATION THERAPY; MANAGEMENT; RADIATION; SAFETY; THERAPY/PHOTOBIOMODULATION; CHEMOTHERAPY	PHOTOBIOMODULATION; ORAL MUCOSITIS; RADIOTHERAPY; QUALITY OF LIFE; OVERALL SURVIVAL	10.1007/s00520-021-06625-8	ARTICLE	OCT 2021		1433-7339	ALANROGER@FOP.UNICAMP.BR	2236		SAO PAULO RESEARCH FOUNDATION (FAPESP) [2018/02233-6, 2018/23479-3]; NATIONAL COUNCIL FOR SCIENTIFIC AND TECHNOLOGICAL DEVELOPMENT (CNPQ); VINNOVA [2018-02233] FUNDING SOURCE: VINNOVA	THE AUTHORS GRATEFULLY ACKNOWLEDGE THE FINANCIAL SUPPORT OF THE SAO PAULO RESEARCH FOUNDATION (FAPESP) NUMBERS 2018/02233-6 AND 2018/23479-3; AND THE NATIONAL COUNCIL FOR SCIENTIFIC AND TECHNOLOGICAL DEVELOPMENT (CNPQ). ALAN ROGER SANTOS-SILVA IS A CNPQ RESEARCH GRANTEE.	YQ4FB	LEVEL LASER THERAPY; SQUAMOUS-CELL CARCINOMA; PHASE-III TRIAL; CHEMORADIATION THERAPY; RADIOTHERAPY; MANAGEMENT; RADIATION; SAFETY; THERAPY/PHOTOBIOMODULATION; CHEMOTHERAPY	3	SUPPORT CARE CANCER	SUPPORT. CARE CANCER	ENGLISH	44	GREEN SUBMITTED, BRONZE	PRADO-RIBEIRO, ANA CAROLINA/0000-0002-0127-7998; KAUARK FONTES, ELISA/0000-0001-7375-379X; MIGLIORATI, CESAR/0000-0002-2535-2606; TREISTER, NATHANIEL/0000-0002-5596-7222; FARIA, KARINA/0000-0002-8795-5146; DE CASTRO JUNIOR, GILBERTO/0000-0001-8765-3044; PALMIER, NATALIA RANGEL/0000-0001-9588-6227; DE PAULI PAGLIONI, MARIANA/0000-0002-6588-9651; SANTOS-SILVA, ALAN ROGER/0000-0003-2040-6617; ROIGUE…	ONE NEW YORK PLAZA, SUITE 4600, NEW YORK, NY, UNITED STATES	MAR	12	NEW YORK	34708311		J	SPRINGER	2022	PRADO-RIBEIRO, ANA CAROLINA/AAE-9336-2019; PAES LEME, ADRIANA/C-9679-2012; TREISTER, NATHANIEL/IAM-6160-2023; DE CASTRO JUNIOR, GILBERTO/C-1627-2013; PALMIER, NATALIA RANGEL/B-2481-2018; SANTOS-SILVA, ALAN ROGER/B-6121-2008; GUEIROS, LUIZ ALCINO/B-6429-2015; BRANDÃO, THAÍS/H-4151-2018	SANTOS-SILVA, AR (CORRESPONDING AUTHOR), UNIV CAMPINAS UNICAMP, PIRACICABA DENT SCH, ORAL DIAG DEPT, AV LIMEIRA 901, BR-13414903 PIRACICABA, SP, BRAZIL.	ONCOLOGY; HEALTH CARE SCIENCES & SERVICES; REHABILITATION		0941-4355
KAUARK-FONTES E;MIGLIORATI C;EPSTEIN J;BENSADOUN R;GUEIROS L;CARROLL J;RAMALHO L;SANTOS-SILVA A	KAUARK-FONTES, ELISA;MIGLIORATI, CESAR AUGUSTO;EPSTEIN, JOEL B.;BENSADOUN, RENE-JEAN;GUEIROS, LUIZ ALCINO MONTEIRO;CARROLL, JAMES;RAMALHO, LUCIANA MARIA PEDREIRA;SANTOS-SILVA, ALAN ROGER	ADNAN A, 2021, FRONT ORAL HEALTH, V2, DOI 10.3389/FROH.2021.689386;ANDERS JJ, 2015, PHOTOMED LASER SURG, V33, P183, DOI 10.1089/PHO.2015.9848;ANONYMOUS, 2010, BMJ-BRIT MED J, V340, DOI DOI 10.1136/BMJ.C332;ANTUNES HS, 2018, LASER MED SCI, V33, P11, DOI 10.1007/S10103-017-2313-8;ANTUNES HS, 2017, ORAL ONCOL, V71, P11, DOI 10.1016/J.ORALONCOLOGY.2017.05.018;ANTUNES HS, 2016, ORAL ONCOL, V52, P85, D…	OBJECTIVE. OUR OBJECTIVE WAS TO REVIEW THE FIRST 20 YEARS OF PHOTOBIOMODULATION (PBM) CLINICAL STUDIES FOR ORAL MUCOSITIS (OM) MITIGATION.STUDY DESIGN. A SCOPING REVIEW SCREENED CONTROLLED CLINICAL STUDIES. THE PBM DEVICES, PROTOCOLS, AND CLINICAL OUTCOMES WERE ANALYZED. RESULTS. SEVENTY-FIVE STUDIES MET THE INCLUSION CRITERIA. THE FIRST STUDY DATED FROM 1992, AND THE TERM "PBM" WAS FIRST PUBLISH…						626	UNIV FED BAHIA UFBA, DEPT PROPAEDEUT & INTEGRATED CLIN, SALVADOR, BA, BRAZIL.; UNIV FLORIDA, COLL DENT, GAINESVILLE, FL USA.; CEDARS SINAI HLTH SYST, LOS ANGELES, CA USA.; CITY HOPE MED CTR, DEPT SURG, DENT ONCOL SERV, DUARTE, CA USA.; CTR HAUTE ENERGIE CHE, F-06000 NICE, FRANCE.; UNIV FED PERNAMBUCO, CLIN & PREVENT DENT DEPT, RECIFE, SP, BRAZIL.; THOR PHOTOMED LTD, CHESHAM, BUCKS, ENGLAND.; UNIV…	UNIVERSIDADE FEDERAL DA BAHIA; STATE UNIVERSITY SYSTEM OF FLORIDA; UNIVERSITY OF FLORIDA; CEDARS SINAI MEDICAL CENTER; CITY OF HOPE; UNIVERSIDADE FEDERAL DE PERNAMBUCO; UNIVERSIDADE ESTADUAL DE CAMPINAS			2026-01-04	LOW-LEVEL LASER; NECK-CANCER-PATIENTS; STEM-CELL TRANSPLANTATION; HELIUM-NEON LASER; LOW-ENERGY LASER; RADIATION-INDUCED MUCOSITIS; QUALITY-OF-LIFE; PHASE-III TRIAL; PEDIATRIC-PATIENTS; CONCURRENT CHEMORADIOTHERAPY		10.1016/j.oooo.2022.12.010	ARTICLE	APR 2023		2212-4411	ALAN@UNICAMP.BR	641		BAHIA STATE RESEARCH FOUNDATION (FAPESB) [0169/2021, 2018/02233-6, 2018/23479-3]; NATIONAL COUNCIL FOR SCIENTIFIC AND TECHNOLOGICAL DEVELOPMENT (CNPQ) [422779/2021-0]; VINNOVA [2018-02233] FUNDING SOURCE: VINNOVA	THIS WORK WAS FINANCIALLY SUPPORTED BY THE BAHIA STATE RESEARCH FOUNDATION (FAPESB) PROCESS NUMBER 0169/2021 AND SAO PAULO RESEARCH FOUNDATION (FAPESP) PROCESS NUMBERS 2018/02233-6 AND 2018/23479-3, AS WELL AS THE NATIONAL COUNCIL FOR SCIENTIFIC AND TECHNOLOGICAL DEVELOPMENT (CNPQ) PROCESS NUMBER 422779/2021-0.	O3GB1	LOW-LEVEL LASER; NECK-CANCER-PATIENTS; STEM-CELL TRANSPLANTATION; HELIUM-NEON LASER; LOW-ENERGY LASER; RADIATION-INDUCED MUCOSITIS; QUALITY-OF-LIFE; PHASE-III TRIAL; PEDIATRIC-PATIENTS; CONCURRENT CHEMORADIOTHERAPY	5	OR SURG OR MED OR PA	ORAL SURG. ORAL MED. ORAL PATHOL. ORAL RADIOL.	ENGLISH	99		MIGLIORATI, CESAR/0000-0002-2535-2606; SANTOS-SILVA, ALAN ROGER/0000-0003-2040-6617	STE 800, 230 PARK AVE, NEW YORK, NY 10169 USA	MAY	16	NEW YORK	36870898		J	ELSEVIER SCIENCE INC	2023	GUEIROS, LUIZ/B-6429-2015; SANTOS-SILVA, ALAN ROGER/B-6121-2008	SANTOS-SILVA, AR (CORRESPONDING AUTHOR), UNIV CAMPINAS UNICAMP, PIRACICABA DENT SCH, ORAL DIAG DEPT, PIRACICABA, SP, BRAZIL.	DENTISTRY, ORAL SURGERY & MEDICINE		2212-4403
DA C J;DANTAS J;MARTINS G;CARRERA M;REIS S;MEDRADO A	DA COSTA, JILDEVAN DIAS RODRIGUES;DANTAS, JULIANA BORGES DE LIMA;MARTINS, GABRIELA BOTELHO;CARRERA, MANOELA;REIS, SILVIA REGINA DE ALMEIDA;MEDRADO, ALENA RIBEIRO ALVES PEIXOTO	AHADIAN HAKIMEH, 2017, ASIAN PAC J CANCER PREV, V18, P721;ANONYMOUS, 1979, WHO HDB REP RES CANC;ANTUNES HS, 2007, BLOOD, V109, P2250, DOI 10.1182/BLOOD-2006-07-035022;BJORDAL JM, 2011, SUPPORT CARE CANCER, V19, P1069, DOI 10.1007/S00520-011-1202-0;CAMPOS L, 2009, PHOTOMED LASER SURG, V27, P371, DOI 10.1089/PHO.2008.2300;CICCHELLI M. Q., 2017, REVISTA DE CIENCIAS MEDICAS E BIOLOGICAS, V16, P85, DO…	OBJECTIVE: THE AIM OF THIS STUDY WAS TO EVALUATE THE ADHERENCE OF PATIENTS WITH HEAD AND NECK CANCER WHO UNDERWENT RADIOTHERAPY OR RADIO-CHEMOTHERAPY COMBINED TO THE PREVENTIVE LASER PHOTOBIOMODULATION PROTOCOL IN A PUBLIC HEALTH SERVICE. MATERIALS AND METHODS: THIS WAS A CROSS-SECTIONAL STUDY, WHOSE POPULATION SAMPLE INCLUDED PATIENTS WITH MALIGNANT HEAD AND NECK NEOPLASMS. THIRTY HEAD AND NECK …	102687						SCH MED & PUBL HLTH, SALVADOR, BA, BRAZIL.; ADVENTIST COLL BAHIA, CACHOEIRA, BA, BRAZIL.; UNIV FED BAHIA, HLTH SCI INST, SALVADOR, BA, BRAZIL.; UNIV ESTADO BAHIA, DEPT LIFE SCI, SALVADOR, BA, BRAZIL.; UNIV FED BAHIA, SALVADOR, BA, BRAZIL.;	UNIVERSIDADE FEDERAL DA BAHIA; UNIVERSIDADE DO ESTADO BAHIA; UNIVERSIDADE FEDERAL DA BAHIA			2026-01-04	MUCOSITIS; HEAD AND NECK CANCER; RADIOTHERAPY; CHEMOTHERAPY; LASERS; LOW-LEVEL LIGHT THERAPY; INDUCED ORAL MUCOSITIS; THERAPY; PREVENTION; CARCINOMA	MUCOSITIS; HEAD AND NECK CANCER; RADIOTHERAPY; CHEMOTHERAPY; LASERS; LOW-LEVEL LIGHT THERAPY	10.1016/j.ctim.2021.102687	ARTICLE			1873-6963	JILDEVANRODRIGUES@GMAIL.COM; JUDYBORGES@GMAIL.COM; GBMARTINSBA@GMAIL.COM; MANOELACARRERA@GMAIL.COM; SRAREIS@UOL.COM.BR; APMEDRADO@BAHIANA.EDU.BR			RESEARCH SUPPORT FOUNDATION OF THE STATE OF BAHIA [FAPESB/RED0025/2014]; SISTER DULCE'S SOCIAL WORKS (OSID)	THE AUTHORS WOULD LIKE TO GRATEFULLY ACKNOWLEDGE THE FINANCIAL SUPPORT OF THE RESEARCH SUPPORT FOUNDATION OF THE STATE OF BAHIA (FAPESB/RED0025/2014), AND THE SISTER DULCE'S SOCIAL WORKS (OSID).	RX2KA	INDUCED ORAL MUCOSITIS; THERAPY; PREVENTION; CARCINOMA		COMPLEMENT THER MED	COMPLEMENT. THER. MED.	ENGLISH	35	GREEN SUBMITTED, GOLD	REIS, SILVIA R A/0000-0003-1195-0485; DANTAS, JULIANA BORGES DE LIMA/0000-0002-9798-9016; MEADO, ALENA/0000-0003-4074-4680; CARRERA, MANOELA/0000-0002-3711-5835; BOTELHO MARTINS, GABRIELA/0000-0002-0917-4598	JOURNAL PRODUCTION DEPT, ROBERT STEVENSON HOUSE, 1-3 BAXTERS PLACE, LEITH WALK, EDINBURGH EH1 3AF, MIDLOTHIAN, SCOTLAND	MAY	5	EDINBURGH	33610725		J	CHURCHILL LIVINGSTONE	2021	REIS, SILVIA R A/K-8486-2014; MEADO, ALENA/AAS-1354-2021; CARRERA, MANOELA/JOZ-3043-2023; MEDRADO, ALENA/AAS-1354-2021	DANTAS, JBD (CORRESPONDING AUTHOR), LAB BIOQUIM ORAL, AV REITOR MIGUEL CALMON S-N,CANELA,SALA 413, SALVADOR, BA, BRAZIL.	INTEGRATIVE & COMPLEMENTARY MEDICINE		0965-2299
GOBBO M;VERZEGNASSI F;RONFANI L;ZANON D;MELCHIONDA F;BAGATTONI S;MAJORANA A;BARDELLINI E;MURA R;PIRAS A;PETRIS M;MARIUZZI M;BARONE A;MERIGO E;DECEMBRINO N;VITALE M;BERGER M;DEFABIANIS P;BIASOTTO M;OTTAVIANI G;ZANAZZO G	GOBBO, MARGHERITA;VERZEGNASSI, FEDERICO;RONFANI, LUCA;ZANON, DAVIDE;MELCHIONDA, FRAIA;BAGATTONI, SIMONE;MAJORANA, ALESSANDRA;BARDELLINI, ELENA;MURA, ROSAMARIA;PIRAS, ALESSANDRA;PETRIS, MARIA GRAZIA;MARIUZZI, MARIA LIVIA;BARONE, ANGELICA;MERIGO, ELISABETTA;DECEMBRINO, NUNZIA;VITALE, MARINA CONSUELO;BERGER, MASSIMO;DEFABIANIS, PATRIZIA;BIASOTTO, MATTEO;OTTAVIANI, GIULIA;ZANAZZO, GIULIO ANDREA	ANDERS JJ, 2015, PHOTOMED LASER SURG, V33, P183, DOI 10.1089/PHO.2015.9848;CHENG KKF, 2001, EUR J CANCER, V37, P2056, DOI 10.1016/S0959-8049(01)00098-3;CHERMETZ M, 2014, INT J PAEDIATR DENT, V24, P441, DOI 10.1111/IPD.12090;CRUZ LB, 2007, PEDIATR BLOOD CANCER, V48, P435, DOI 10.1002/PBC.20943;DAMANI A, 2016, INDIAN J PALLIAT CAR, V22, P274, DOI 10.4103/0973-1075.185033;DOSE A M, 1995, SEMIN ONCOL…	OBJECTIVESTO DEMONSTRATE THE EFFICACY OF LASER PHOTOBIOMODULATION (PBM) COMPARED TO THAT OF PLACEBO ON SEVERE ORAL MUCOSITIS (OM) IN PEDIATRIC ONCOLOGY PATIENTS. THE PRIMARY OBJECTIVE WAS THE REDUCTION OF OM GRADE (WORLD HEALTH ORGANIZATION [WHO] SCALE) 7 DAYS AFTER STARTING PBM. SECONDARY OBJECTIVES WERE REDUCTION OF PAIN, ANALGESIC CONSUMPTION, AND INCIDENCE OF SIDE EFFECTS. METHODSONE HUNDRED …	E27098						UNIV TRIESTE, DEPT DENT SCI, DIV ORAL MED & PATHOL, TRIESTE, ITALY.; IRCCS MATERNO INFANTILE BURLO GAROFOLO, PEDIAT HEMATOONCOL UNIT, TRIESTE, ITALY.; IRCCS MATERNO INFANTILE BURLO GAROFOLO, EPIDEMIOL & BIOSTAT UNIT, TRIESTE, ITALY.; IRCCS MATERNO INFANTILE BURLO GAROFOLO, PHARM & CLIN PHARMACOL, TRIESTE, ITALY.; UNIV BOLOGNA, DEPT PEDIAT, ST ORSOLA MALPIGHI HOSP, PEDIAT ONCOL & HAEMATOL UNIT LAL…	UNIVERSITY OF TRIESTE; IRCCS BURLO GAROFOLO; IRCCS BURLO GAROFOLO; IRCCS BURLO GAROFOLO; UNIVERSITY OF BOLOGNA; IRCCS AZIENDA OSPEDALIERO-UNIVERSITARIA DI BOLOGNA; UNIVERSITY OF BOLOGNA; UNIVERSITY OF BRESCIA; UNIVERSITY OF BRESCIA; UNIVERSITY OF PADUA; AZIENDA OSPEDALIERA - UNIVERSITA DI PADOVA; UNIVERSITY OF PARMA; UNIVERSITY OF PARMA; IRCCS FONDAZIONE SAN MATTEO; UNIVERSITY OF PAVIA; UNIVERSIT…			2026-01-04	CLINICAL TRIAL; LASER; MUCOSITIS; PEDIATRIC HEMATO-ONCOLOGY; SUPPORTIVE CARE; CELL TRANSPLANTATION; PEDIATRIC-PATIENTS; CANCER-THERAPY; PREVENTION; CARE; MANAGEMENT	CLINICAL TRIAL; LASER; MUCOSITIS; PEDIATRIC HEMATO-ONCOLOGY; SUPPORTIVE CARE	10.1002/pbc.27098	ARTICLE			1545-5017	FEDERICO.VERZEGNASSI@BURLO.TRIESTE.IT					GK4GD	CELL TRANSPLANTATION; PEDIATRIC-PATIENTS; CANCER-THERAPY; PREVENTION; CARE; MANAGEMENT	8	PEDIATR BLOOD CANCER	PEDIATR. BLOOD CANCER	ENGLISH	26	GREEN SUBMITTED	OTTAVIANI, GIULIA/0000-0002-3427-0514; DECEMBRINO, NUNZIA/0000-0001-6650-7881; VITALE, MARINA CONSUELO/0000-0003-2531-0286; BAGATTONI, SIMONE/0000-0003-1047-363X; MURA, ROSAMARIA/0000-0002-6928-7121	111 RIVER ST, HOBOKEN 07030-5774, NJ USA	AUG	8	HOBOKEN	29727048		J	WILEY	2018	RONFANI, LUCA/B-6668-2013; MERIGO, ELISABETTA/I-9992-2019; DECEMBRINO, NUNZIA/KIB-1380-2024; VERZEGNASSI, FEDERICO/K-8480-2016; BERGER, MASSIMO/AAA-1136-2019; GOBBO, MARGHERITA/ABD-4691-2020; OTTAVIANI, GIULIA/W-4164-2019; VITALE, MARINA CONSUELO/V-5265-2019	VERZEGNASSI, F (CORRESPONDING AUTHOR), IRCCS MATERNO INFANTILE BURLO GAROFOLO, HEMATOONCOL UNIT, VIA ISTRIA 65-1, TRIESTE, ITALY.	ONCOLOGY; HEMATOLOGY; PEDIATRICS		1545-5009
BEZERRA P;DE L T;MOURA A;VALENÇA A;DE L E;CAVALCANTI Y;DE S S	BEZERRA, PAULA MARIA MARACAJA;DE LIMA, THAYANA MARIA NAVARRO RIBEIRO;MOURA, ANA BEATRIZ RODRIGUES;VALENCA, ANA MARIA GONDIM;DE LUCENA, EDSON HILAN GOMES;CAVALCANTI, YURI WANDERLEY;DE SOUSA, SIMONE ALVES	BARRACH RH, 2015, BRAZ J OTORHINOLAR, V81, P141, DOI 10.1016/J.BJORL.2014.04.004;BEZERRA PMM, 2021, SUPPORT CARE CANCER, V29, P7877, DOI 10.1007/S00520-021-06387-3;BEZINELLI LM, 2014, HEMATOL ONCOL, V32, P31, DOI 10.1002/HON.2050;BRASIL. MINISTERIO DA SAUDE, 2014, SECRETARIA DE CIENCIA, TECNOLOGIA E INSUMOS ESTRATEGICOS. DEPARTAMENTO DE CIENCIA E TECNOLOGIA. DIRETRIZES METODOLOGICAS: DIRETRIZ DE …	OBJECTIVE: TO MEASURE THE COSTS OF PREVENTIVE AND THERAPEUTIC PROTOCOLS OF PHOTOBIOMODULATION (PBM) FOR ORAL MUCOSITIS (OM) AND THEIR BUDGETARY IMPACT ON BRAZIL'S MINISTRY OF HEALTH (BMH). MATERIAL AND METHODS: A PARTIAL ECONOMIC ANALYSIS WAS PERFORMED TO ESTIMATE THE COSTS USING A BOTTOM-UP APPROACH FROM A SOCIAL PERSPECTIVE. MONETARY VALUES WERE ASSIGNED IN BRAZILIAN REAIS (BRL). THE COSTS OF T…	E230010						UNIV FED PARAIBA, POSTGRAD PROGRAM DENT, JOAO PESSOA, PB, BRAZIL.;	UNIVERSIDADE FEDERAL DA PARAIBA			2026-01-04	LOW-LEVEL LIGHT THERAPY; STOMATITIS; ONCOLOGY SERVICE; HOSPITAL; MODELS; ECONOMIC; STEM-CELL TRANSPLANTATION; LASER THERAPY; SEVERITY; CHEMOTHERAPY; CARE	LOW-LEVEL LIGHT THERAPY; STOMATITIS; ONCOLOGY SERVICE; HOSPITAL; MODELS; ECONOMIC	10.1590/pboci.2024.012	ARTICLE			1983-4632	PAULAMMARACAJA@GMAIL.COM			COORDINATION OF SUPERIOR LEVEL STAFF IMPROVEMENT (CAPES) OF THE MINISTRY OF EDUCATION - BRAZIL	THE PRESENT STUDY RECEIVED A RESEARCH GRANT FROM THE COORDINATION OF SUPERIOR LEVEL STAFF IMPROVEMENT (CAPES) OF THE MINISTRY OF EDUCATION -BRAZIL.	Z6KT1	STEM-CELL TRANSPLANTATION; LASER THERAPY; SEVERITY; CHEMOTHERAPY; CARE		PESQUI BRAS ODONTOPE	PESQUI. BRAS. ODONTOPEDIATRIA CLIN. INTEGR.	ENGLISH	34	GOLD	LIMA MARTINS, THAYANA MARIA NAVARRO RIBEIRO DE/0000-0003-2881-4818; CAVALCANTI, YURI/0000-0002-3570-9904; ROIGUES MOURA, ANA BEATRIZ/0000-0003-0006-148X; BEZERRA, PAULA MARIA MARACAJÁ/0000-0002-9705-8959; LUCENA, EDSON/0000-0003-3431-115X	AGENCIA CIDADE UNIV, UNIV FEDERAL PARAIBA, CAMPUS I, JOAO PESSOA, PB 58051-970, BRAZIL		10	JOAO PESSOA			J	ASSOC APOIO PESQUISA & SAUDE BUCAL-APESB	2024	; LUCENA, EDSON/AAY-4083-2020; NAVARRO, THAYANA/LCD-6986-2024; CAVALCANTI, YURI/C-3152-2012; VALENÇA, ANA/A-8516-2016	BEZERRA, PMM (CORRESPONDING AUTHOR), UNIV FED PARAIBA, POSTGRAD PROGRAM DENT, JOAO PESSOA, PB, BRAZIL.	DENTISTRY, ORAL SURGERY & MEDICINE		1519-0501
SCHALCH T;FERNANDES K;COSTA-RODRIGUES J;GARCIA M;MESQUITA-FERRARI R;BUSSADORI S;FERNANDES M	SCHALCH, TATIANA DIAS;SANTOS FERNANDES, KRISTIANNE PORTA;COSTA-RODRIGUES, JOAO;GARCIA, MONICA PEREIRA;MESQUITA-FERRARI, RAQUEL AGNELLI;BUSSADORI, SANDRA KALIL;FERNANDES, MARIA HELENA	BENSADOUN RJ, 2012, CURR OPIN ONCOL, V24, P363, DOI 10.1097/CCO.0B013E328352EAA3;BLAIR HC, 2006, REV ENDOCR METAB DIS, V7, P23, DOI 10.1007/S11154-006-9010-4;BRADFORD MM, 1976, ANAL BIOCHEM, V72, P248, DOI 10.1016/0003-2697(76)90527-3;CARTER RL, 1983, AM J SURG, V146, P451, DOI 10.1016/0002-9610(83)90229-5;CHUANG FH, 2009, J ORAL PATHOL MED, V38, P753, DOI 10.1111/J.1600-0714.2009.00793.X;CHUNG H…	THE TREATMENT FOR ORAL CANCER USUALLY INVOLVES SURGICAL EXCISION FOLLOWED BY CHEMOTHERAPY AND/OR RADIOTHERAPY. THE COMBINATION OF THESE THERAPIES GENERALLY PROMOTES A SERIOUS INFLAMMATION OF THE MUCOSA OF THE DIGESTIVE TRACT, DENOMINATED MUCOSITIS, WHICH COMPROMISES CONTINUITY OF TREATMENT. PHOTOBIOMODULATION (PBM) THERAPY HAS BEEN USED SUCCESSFULLY TO REDUCE THE ORAL MUCOSITIS, HOWEVER THERE IS …						1136	NOVE JULHO UNIV UNINOVE, BIOPHOTON APPL HLTH SCI POSTGRAD PROGRAM, 235-249 VERGUEIRO ST, BR-01504001 SAO PAULO, BRAZIL.; UNIV PORTO, LAB BONE METAB & REGENERAT, FAC MED DENT, DR MANUEL PEREIRA DA SILVA ST, P-4200393 OPORTO, PORTUGAL.;	UNIVERSIDADE NOVE DE JULHO; UNIVERSIDADE DO PORTO			2026-01-04	PHOTOBIOMODULATION; LOW-LEVEL LASER THERAPY; MUCOSITIS; OSTEOCLASTOGENESIS; MOUTH NEOPLASMS; LEVEL LASER THERAPY; SIGNALING PATHWAY; BONE DESTRUCTION; CANCER; DIFFERENTIATION; EXPRESSION; INVASION; INTERLEUKIN-11; MODULATION; MECHANISMS	PHOTOBIOMODULATION; LOW-LEVEL LASER THERAPY; MUCOSITIS; OSTEOCLASTOGENESIS; MOUTH NEOPLASMS	10.1002/jbio.201500292	ARTICLE			1864-0648	KRISTIANNEPORTA@GMAIL.COM	1147		NATIONAL COUNCIL FOR TECHNOLOGICAL AND SCIENTIFIC DEVELOPMENT (CNPQ) [311078/2015-0, 305905/2014-7, 305739/2014-0]; COORDINATION FOR THE IMPROVEMENT OF HIGHER EDUCATION PERSONNEL (CAPES/PROSUP) [1182788]	K. P. S. FERNANDES, S. K. BUSSADORI AND R. A. MESQUITA FERRARI WERE SUPPORTED BY NATIONAL COUNCIL FOR TECHNOLOGICAL AND SCIENTIFIC DEVELOPMENT (CNPQ, GRANT NO. 311078/2015-0, NO. 305905/2014-7 AND NO. 305739/2014-0 RESPECTIVELY). TD SCHALCH WAS SUPPORTED BY COORDINATION FOR THE IMPROVEMENT OF HIGHER EDUCATION PERSONNEL (CAPES/PROSUP GRANT NO. 1182788).	EJ0QS	LEVEL LASER THERAPY; SIGNALING PATHWAY; BONE DESTRUCTION; CANCER; DIFFERENTIATION; EXPRESSION; INVASION; INTERLEUKIN-11; MODULATION; MECHANISMS	11-12	J BIOPHOTONICS	J. BIOPHOTONICS	ENGLISH	42		FERNANDES, KRISTIANNE/0000-0001-7156-9286; COSTA-ROIGUES, JOAO/0000-0003-1375-8067; GARCIA, MÓNICA/0000-0002-8097-3114; AGNELLI MESQUITA-FERRARI, RAQUEL/0000-0001-5142-9526; AGNELLI MESQUITA-FERRARI, RAQUEL/0000-0001-5142-9526; BUSSADORI, SANA/0000-0002-9853-1138; FERNANDES, MARIA HELENA/0000-0001-9391-9574	POSTFACH 101161, 69451 WEINHEIM, GERMANY	DEC	12	WEINHEIM	27089455		J	WILEY-V C H VERLAG GMBH	2016	FERNANDES, KRISTIANNE/I-4417-2016; COSTA-ROIGUES, JOAO/L-1058-2014; GARCIA, MÓNICA/L-5488-2014; AGNELLI MESQUITA-FERRARI, RAQUEL/I-4417-2016; BUSSADORI, SANA/J-5458-2014; FERNANDES, MARIA HELENA/K-6917-2014	FERNANDES, KPS (CORRESPONDING AUTHOR), NOVE JULHO UNIV UNINOVE, BIOPHOTON APPL HLTH SCI POSTGRAD PROGRAM, 235-249 VERGUEIRO ST, BR-01504001 SAO PAULO, BRAZIL.	BIOCHEMISTRY & MOLECULAR BIOLOGY; BIOPHYSICS; OPTICS	SI	1864-063X
WEISSHEIMER C;CURRA M;GREGIANIN L;DAUDT L;WAGNER V;MARTINS M;MARTINS M	WEISSHEIMER, CAMILA;CURRA, MARINA;GREGIANIN, LAURO J.;DAUDT, LIANE E.;WAGNER, VIVIAN P.;MARTINS, MARCO ANTONIO T.;MARTINS, MANOELA D.	PELLICIOLI ACA, 2014, J BIOMED OPT, V19, DOI 10.1117/1.JBO.19.2.028002;ANONYMOUS, 1979, HDB REPORTING RESULT, P15;ANTUNES HS, 2007, BLOOD, V109, P2250, DOI 10.1182/BLOOD-2006-07-035022;AVERSA F, 2005, J CLIN ONCOL, V23, P3447, DOI 10.1200/JCO.2005.09.117;BEZINELLI LM, 2014, HEMATOL ONCOL, V32, P31, DOI 10.1002/HON.2050;BLIJLEVENS N, 2008, J CLIN ONCOL, V26, P1519, DOI 10.1200/JCO.2007.13.6028;BOL…	ORAL MUCOSITIS (OM) IS AN ADVERSE SIDE EFFECT AMONG HEMATOPOIETIC STEM CELL TRANSPLANTATION (HSCT) RECIPIENTS. THE OBJECTIVE OF THIS RETROSPECTIVE STUDY WAS TO EVALUATE THE PREVENTIVE EFFECT OF PHOTOBIOMODULATION (PBM) APPLIED THREE TIMES PER WEEK VERSUS SEVEN TIMES PER WEEK IN PATIENTS UNDERGOING HSCT. THE RISK FACTORS RELATED TO THE INCIDENCE AND SEVERITY OF OM WERE ALSO ASSESSED. THIS WAS A RE…						2013	UNIV ESTADUAL CAMPINAS, PIRACICABA DENT SCH, DEPT ORAL DIAG, AVE LIMEIRA 901, BR-13414903 PIRACICABA, BRAZIL.; UNIV FED RIO GRANDE DO SUL, SCH DENT, DEPT ORAL PATHOL, RUA RAMIRO BARCELOS 2492, BR-90035003 PORTO ALEGRE, RS, BRAZIL.; UNIV FED RIO GRANDE DO SUL, DEPT ORAL MED, HCPA, RUA RAMIRO BARCELOS 2350, BR-90035903 PORTO ALEGRE, RS, BRAZIL.; UNIV FED RIO GRANDE DO SUL, CLIN HOSP, PEDIAT ONCOL S…	UNIVERSIDADE ESTADUAL DE CAMPINAS; UNIVERSIDADE FEDERAL DO RIO GRANDE DO SUL; UNIVERSIDADE FEDERAL DO RIO GRANDE DO SUL; UNIVERSIDADE FEDERAL DO RIO GRANDE DO SUL; UNIVERSIDADE FEDERAL DO RIO GRANDE DO SUL			2026-01-04	ONCOLOGY; ADVERSE EFFECTS; PREVENTIVE THERAPY; LOW-LEVEL LASER; CONTINUOUS-WAVE DIODE LASER; LEVEL LASER THERAPY; CLINICAL-PRACTICE GUIDELINES; LOW-POWER LASER; PHOTOTHERAPY; CHEMOTHERAPY; SEVERITY; CYCLOPHOSPHAMIDE; MELPHALAN; MARROW; RISK	ONCOLOGY; ADVERSE EFFECTS; PREVENTIVE THERAPY; LOW-LEVEL LASER; CONTINUOUS-WAVE DIODE LASER	10.1007/s10103-017-2314-7	ARTICLE			1435-604X	MANOMARTINS@GMAIL.COM	2021		CAPES FOUNDATION WITHIN THE MINISTRY OF EDUCATION, BRAZIL; BRAZILIAN NATIONAL COUNCIL FOR SCIENTIFIC AND TECHNOLOGICAL DEVELOPMENT (CNPQ); BRAZILIAN FEDERAL AGENCY FOR SUPPORT AND EVALUATION OF GRADUATE EDUCATION (CAPES); POSTGRADUATE RESEARCH GROUP OF THE HOSPITAL DE CLINICAS DE PORTO ALEGRE [GPPG/FIPE: 16-0080]	THE AUTHORS ARE GRATEFUL TO CAPES FOUNDATION WITHIN THE MINISTRY OF EDUCATION, BRAZIL FOR STUDENT SCHOLARSHIP AND TO BIOSTATISTICS UNIT OF THE POSTGRADUATE RESEARCH GROUP OF THE PORTO ALEGRE UNIVERSITY HOSPITAL FOR PERFORMING THE STATISTICAL ANALYSIS. MANOELA DOMINGUES MARTINS ARE RESEARCH FELLOWS FUNDED BY THE BRAZILIAN NATIONAL COUNCIL FOR SCIENTIFIC AND TECHNOLOGICAL DEVELOPMENT (CNPQ). THIS W…	FM3YJ	LEVEL LASER THERAPY; CLINICAL-PRACTICE GUIDELINES; LOW-POWER LASER; PHOTOTHERAPY; CHEMOTHERAPY; SEVERITY; CYCLOPHOSPHAMIDE; MELPHALAN; MARROW; RISK	9	LASER MED SCI	LASERS MED. SCI.	ENGLISH	55		MARTINS, MARCO ANTONIO TREVIZANI/0000-0001-6073-1807; PETERSEN WAGNER, VIVIAN/0000-0002-1447-2135	236 GRAYS INN RD, 6TH FLOOR, LONDON WC1X 8HL, ENGLAND	DEC	9	LONDON	28840382		J	SPRINGER LONDON LTD	2017	DAUDT, LIANE/Q-3550-2016; GREGIANIN, LAURO/W-5658-2019; MARTINS, MANOELA/G-8209-2012; MARTINS, MARCO ANTONIO TREVIZANI/HJH-3671-2023; PETERSEN WAGNER, VIVIAN/B-5401-2017	MARTINS, MD (CORRESPONDING AUTHOR), UNIV ESTADUAL CAMPINAS, PIRACICABA DENT SCH, DEPT ORAL DIAG, AVE LIMEIRA 901, BR-13414903 PIRACICABA, BRAZIL.; MARTINS, MD (CORRESPONDING AUTHOR), UNIV FED RIO GRANDE DO SUL, SCH DENT, DEPT ORAL PATHOL, RUA RAMIRO BARCELOS 2492, BR-90035003 PORTO ALEGRE, RS, BRAZIL.; MARTINS, MD (CORRESPONDING AUTHOR), UNIV FED RIO GRANDE DO SUL, DEPT ORAL MED, HCPA, RUA RAMIRO…	ENGINEERING; SURGERY		0268-8921
LOUZEIRO G;TEIXEIRA D;CHERUBINI K;DE F M;SALUM F	LOUZEIRO, GABRIEL CAMPOS;TEIXEIRA, DIENI DA SILVEIRA;CHERUBINI, KAREN;ZANCANARO DE FIGUEIREDO, MARIA ANTONIA;SALUM, FERNANDA GONCALVES	ABOK K, 1984, VIRCHOWS ARCH B, V45, P443, DOI 10.1007/BF02889885;ACAUAN MD, 2015, ARCH ORAL BIOL, V60, P1802, DOI 10.1016/J.ARCHORALBIO.2015.09.014;GONZÁLEZ-ARRIAGADA WA, 2018, J COSMET LASER THER, V20, P117, DOI 10.1080/14764172.2017.1376097;ARAUJO MVT, 2018, TISSUE CELL, V53, P104, DOI 10.1016/J.TICE.2018.06.006;ARBABI-KALATI FARSHID, 2013, ACTA MED IRAN, V51, P157;AVILA JL, 2009, INT J RADIAT …	INTRODUCTION: HEAD AND NECK RADIOTHERAPY CAN CAUSE HYPOFUNCTION OF THE SALIVARY GLANDS. MANY STUDIES REPORT THAT LASER PHOTOBIOMODULATION (PBM) IS ABLE TO MINIMIZE RADIATION-INDUCED HYPOSALIVATION, YET THERE IS NO CONSENSUS ABOUT ITS EFFECTS. OBJECTIVE: TO CARRY OUT A META-ANALYSIS OF CONTROLLED CLINICAL TRIALS THAT USED PBM TO PREVENT RADIATION-INDUCED HYPOSALIVATION. METHODS: A SYSTEMATIC SEARC…	103115						PONTIFICAL CATHOLIC UNIV RIO DO GRANDE SUL PUCRS, SCH HLTH & LIFE SCI, ORAL MED DIV, PORTO ALEGRE, RS, BRAZIL.;	PONTIFICIA UNIVERSIDADE CATOLICA DO RIO GRANDE DO SUL			2026-01-04	PHOTOBIOMODULATION; LOW-LEVEL LASER THERAPY; HYPOSALIVATION; XEROSTOMIA; SALIVARY GLANDS; RADIOTHERAPY; LOW-LEVEL LASER; SALIVARY FLOW-RATE; QUALITY-OF-LIFE; INDUCED ORAL MUCOSITIS; CANCER PATIENTS; GLAND HYPOFUNCTION; DIODE-LASER; THERAPY; RADIATION	PHOTOBIOMODULATION; LOW-LEVEL LASER THERAPY; HYPOSALIVATION; XEROSTOMIA; SALIVARY GLANDS; RADIOTHERAPY	10.1016/j.critrevonc.2020.103115	REVIEW			1879-0461	GCLOUZEIRO@GMAIL.COM			CONSELHO NACIONAL DE DESENVOLVIMENTO CIENTIFICO E TECNOLOGICO - BRASIL (CNPQ); COORDENACAO DE APERFEICOAMENTO DE PESSOAL DE NIVEL SUPERIOR -BRASIL (CAPES) [001]	THIS STUDY WAS FINANCED IN PART BY THE CONSELHO NACIONAL DE DESENVOLVIMENTO CIENTIFICO E TECNOLOGICO - BRASIL (CNPQ) AND THE COORDENACAO DE APERFEICOAMENTO DE PESSOAL DE NIVEL SUPERIOR - BRASIL (CAPES) - FINANCE CODE 001.	OU2AI	LOW-LEVEL LASER; SALIVARY FLOW-RATE; QUALITY-OF-LIFE; INDUCED ORAL MUCOSITIS; CANCER PATIENTS; GLAND HYPOFUNCTION; DIODE-LASER; THERAPY; RADIATION; XEROSTOMIA		CRIT REV ONCOL HEMAT	CRIT. REV. ONCOL./HEMATOL.	ENGLISH	68	GOLD	LOUZEIRO, GABRIEL/0000-0002-3909-3932; DA SILVEIRA TEIXEIRA, DIENI/0000-0003-2984-4330	STE 800, 230 PARK AVE, NEW YORK, NY 10169 USA	DEC	13	NEW YORK	33039721		J	ELSEVIER SCIENCE INC	2020	CHERUBINI, KAREN/K-2572-2015	LOUZEIRO, GC (CORRESPONDING AUTHOR), SAO LUCAS HOSP, AV IPIRANGA 6690, BR-90610000 PORTO ALEGRE, RS, BRAZIL.	ONCOLOGY; HEMATOLOGY		1040-8428
KRC R;SINGH S;FANG W;WEIR J	KRC, REBECCA F.;SINGH, SARAH A.;FANG, WEI;WEIR, JOSHUA S.	ANTUNES HS, 2017, ORAL ONCOL, V71, P11, DOI 10.1016/J.ORALONCOLOGY.2017.05.018;BEAVEN ANNE W, 2007, SUPPORT CANCER THER, V4, P188, DOI 10.3816/SCT.2007.N.014;DE GRAEFF A, 2000, LARYNGOSCOPE, V110, P98, DOI 10.1097/00005537-200001000-00018;FERRIS RL, 2022, J CLIN ONCOL, V40, P138, DOI 10.1200/JCO.21.01752;FORASTIERE AA, 1999, J NATL CANCER I, V91, P2065, DOI 10.1093/JNCI/91.24.2065;GAUTAM AP, 2013…	PURPOSE: THE STANDARD THERAPEUTIC APPROACH IN HEAD AND NECK CANCER (HNC) INVOLVES MULTIMODALITY THERAPY, INCLUDING SURGERY, RADIATION THERAPY (RT), OR CHEMORADIATION THERAPY (CRT). TREATMENT COMPLICATIONS (MUCOSITIS, WEIGHT LOSS, AND FEEDING TUBE DEPENDENCE [FTD]) CAN RESULT IN TREATMENT DELAYS, INCOMPLETE TREATMENT, AND DECREASED QUALITY OF LIFE. STUDIES ON PHOTOBIOMODULATION (PBM) HAVE SHOWN PR…	101216						UNIV MARYLAND, DEPT RADIAT ONCOL, BALTIMORE, MD 21250 USA.; WEST VIRGINIA UNIV, DEPT RADIAT ONCOL, MORGANTOWN, WV USA.; WEST VIRGINIA UNIV HLTH SCI, WEST VIRGINIA CLIN & TRANSLAT SCI INST, MORGANTOWN, WV USA.; WICHITA RADIOL GRP, WICHITA, KS USA.;	UNIVERSITY SYSTEM OF MARYLAND; UNIVERSITY OF MARYLAND BALTIMORE; WEST VIRGINIA UNIVERSITY			2026-01-04	LEVEL LASER THERAPY; QUALITY-OF-LIFE; SURVIVAL		10.1016/j.adro.2023.101216	ARTICLE	APR 2023		2452-1094	REBECCA.KRC@UMM.EDU					Q1AX2	LEVEL LASER THERAPY; QUALITY-OF-LIFE; SURVIVAL	4	ADV RADIAT ONCOL	ADV. RADIAT. ONCOL.	ENGLISH	22	GREEN SUBMITTED, GOLD	KRC, REBECCA/0000-0002-4164-0392	525 B STREET, STE 1900, SAN DIEGO, CA 92101-4495 USA	JUL-AUG	7	SAN DIEGO	37213482		J	ELSEVIER INC	2023		KRC, RF (CORRESPONDING AUTHOR), UNIV MARYLAND, DEPT RADIAT ONCOL, BALTIMORE, MD 21250 USA.	ONCOLOGY; RADIOLOGY, NUCLEAR MEDICINE & MEDICAL IMAGING
GOBBO M;ARANY P;MERIGO E;BENSADOUN R;SANTOS-SILVA A;GUEIROS L;OTTAVIANI G	GOBBO, MARGHERITA;ARANY, PRAVEEN R.;MERIGO, ELISABETTA;BENSADOUN, RENE-JEAN;SANTOS-SILVA, ALAN ROGER;GUEIROS, LUIZ ALCINO;OTTAVIANI, GIULIA	ADELSTEIN DJ, 2003, J CLIN ONCOL, V21, P92, DOI 10.1200/JCO.2003.01.008;GONZÁLEZ-ARRIAGADA WA, 2018, J COSMET LASER THER, V20, P117, DOI 10.1080/14764172.2017.1376097;ANTUNES HS, 2017, ORAL ONCOL, V71, P11, DOI 10.1016/J.ORALONCOLOGY.2017.05.018;ARORA H, 2008, ORAL SURG ORAL MED O, V105, P180, DOI 10.1016/J.TRIPLEO.2007.07.043;BARASCH A, 2016, SUPPORT CARE CANCER, V24, P2497, DOI 10.1007/S00520-0…	PURPOSETO INVESTIGATE THE ROLE OF PHOTOBIOMODULATION (PBM) IN PATIENTS UNDERGOING HEAD AND NECK CANCER (HNC) TREATMENT. WE FOCUSED ON THE CONSEQUENCES OF THE MAIN COMPLICATIONS, SUCH AS QUALITY OF LIFE (QOL), ANALGESIA, FUNCTIONAL IMPAIRMENT, AND NUTRITIONAL STATUS, AS WELL AS ON THE IMPACT ON SURVIVAL/ RECURRENCES, RADIOTHERAPY (RT) INTERRUPTION, ADHERENCE, COST-EFFECTIVENESS, SAFETY, FEASIBILIT…	306						CA FONCELLO HOSP, UNIT ORAL & MAXILLOFACIAL SURG, TREVISO, ITALY.; UNIV BUFFALO, ORAL BIOL SURG & BIOMED ENGN, BUFFALO, NY USA.; COTE AZUR UNIV, FAC DENT, NICE, FRANCE.; CTR HAUTE ENERGIE, DEPT RADIAT ONCOL, NICE, FRANCE.; UNIV ESTADUAL CAMPINAS, PIRACICABA DENT SCH, ORAL DIAG DEPT, SAO PAULO, BRAZIL.; UNIV FED PERNAMBUCO, DEPT CLIN & PREVENT DENT, RECIFE, PE, BRAZIL.; UNIV TRIESTE, DEPT SURG MED…	ULSS 2 MARCA TV; OSPEDALE CA' FONCELLO TREVISO; STATE UNIVERSITY OF NEW YORK (SUNY) SYSTEM; UNIVERSITY AT BUFFALO, SUNY; UNIVERSITE COTE D'AZUR; UNIVERSIDADE ESTADUAL DE CAMPINAS; UNIVERSIDADE FEDERAL DE PERNAMBUCO; UNIVERSITY OF TRIESTE			2026-01-04	PHOTOBIOMODULATION; LASER THERAPY; QUALITY OF LIFE; HEAD AND NECK NEOPLASMS; NUTRITIONAL STATUS; PAIN; LEVEL LASER THERAPY; OF-LIFE; CONCURRENT CHEMORADIOTHERAPY; CHEMORADIATION THERAPY; RADIATION-THERAPY; INDUCED MUCOSITIS; RADIOTHERAPY; MANAGEMENT; CARCINOMA	PHOTOBIOMODULATION; LASER THERAPY; QUALITY OF LIFE; HEAD AND NECK NEOPLASMS; NUTRITIONAL STATUS; PAIN	10.1007/s00520-023-07749-9	REVIEW			1433-7339	GOTTAVIANI@UNITS.IT					E9GW2	LEVEL LASER THERAPY; OF-LIFE; CONCURRENT CHEMORADIOTHERAPY; CHEMORADIATION THERAPY; RADIATION-THERAPY; INDUCED MUCOSITIS; RADIOTHERAPY; MANAGEMENT; CARCINOMA; PAIN	5	SUPPORT CARE CANCER	SUPPORT. CARE CANCER	ENGLISH	56		ARANY, PRAVEEN/0000-0002-6116-2340; OTTAVIANI, GIULIA/0000-0002-3427-0514; GUEIROS, LUIZ ALCINO/0000-0003-4979-4318; SANTOS-SILVA, ALAN ROGER/0000-0003-2040-6617;	ONE NEW YORK PLAZA, SUITE 4600, NEW YORK, NY, UNITED STATES	MAY	22	NEW YORK	37115315		J	SPRINGER	2023	ARANY, PRAVEEN/S-5329-2019; OTTAVIANI, GIULIA/W-4164-2019; GUEIROS, LUIZ ALCINO/B-6429-2015; SANTOS-SILVA, ALAN ROGER/B-6121-2008; GOBBO, MARGHERITA/ABD-4691-2020; BENSADOUN, RENE-JEAN/AAL-5333-2020	OTTAVIANI, G (CORRESPONDING AUTHOR), UNIV TRIESTE, DEPT SURG MED & HLTH SCI, TRIESTE, ITALY.	ONCOLOGY; HEALTH CARE SCIENCES & SERVICES; REHABILITATION		0941-4355
GRZECH-LEŚNIAK K;FIEGLER-RUDOL J;GRZECH-LESNIAK Z;MATYS J;MAREK G;SKABA D;POKRZYWKA B;BUBALA H;DOWGIERD K;SZUTA M;DOMINIAK M;USSOWICZ M;WRÓBEL T;WIENCH R	GRZECH-LEŚNIAK KINGA;FIEGLER-RUDOL JAKUB;GRZECH-LESNIAK ZUZANNA;MATYS JACEK;MAREK GRZEGORZ W;SKABA DARIUSZ;POKRZYWKA BARTHOLOMEJ;BUBALA HALINA M;DOWGIERD KRZYSZTOF;SZUTA M;DOMINIAK MARZENA;USSOWICZ MAREK;WRÓBEL T;WIENCH RAFAL	none	ORAL MUCOSITIS (OM) IS A COMMON AND DEBILITATING SIDE EFFECT OF CANCER THERAPY THAT IMPAIRS NUTRITION, INCREASES INFECTION RISK, AND OFTEN DISRUPTS ONCOLOGIC TREATMENT. PHOTOBIOMODULATION THERAPY (PBMT) HAS EMERGED AS AN EFFECTIVE, NON-INVASIVE METHOD FOR OM PREVENTION AND MANAGEMENT.THIS UMBRELLA REVIEW WAS CONDUCTED IN ACCORDANCE WITH THE PREFERRED REPORTING ITEMS FOR SYSTEMATIC REVIEWS AND MET…							WROCLAW MEDICAL UNIVERSITY, WROCLAW, DS, POLAND; SLASKI UNIWERSYTET MEDYCZNY W KATOWICACH, DEPARTMENT OF PERIODONTAL DISEASES AND ORAL MUCOSA DISEASES, KATOWICE, SL, POLAND; WROCLAW MEDICAL UNIVERSITY, WROCLAW, DS, POLAND; WROCLAW MEDICAL UNIVERSITY, WROCLAW, DS, POLAND; WROCLAW MEDICAL UNIVERSITY, 2ND DEPARTMENT OF GENERAL SURGERY AND SURGICAL ONCOLOGY, WROCLAW, DS, POLAND; UNIVERSITY OF THE NAT…					CANCER THERAPY; HEAD AND NECK CANCER; HEMATOPOIETIC STEM CELL TRANSPLANTATION; LOW-LEVEL LASER THERAPY; PHOTOBIOMODULATION; ETIOLOGY; HUMAN; LASER THERAPY; LOW LEVEL LASER THERAPY; POLAND; PROCEDURES; RADIOTHERAPY; STOMATITIS; THERAPY; HUMANS; LOW-LEVEL LIGHT THERAPY	CANCER THERAPY; HEAD AND NECK CANCER; HEMATOPOIETIC STEM CELL TRANSPLANTATION; LOW-LEVEL LASER THERAPY; PHOTOBIOMODULATION	10.17219/dmp/213958	REVIEW										ETIOLOGY; HUMAN; LASER THERAPY; LOW LEVEL LASER THERAPY; POLAND; PROCEDURES; RADIOTHERAPY; STOMATITIS; THERAPY; HUMANS; LASER THERAPY; LOW-LEVEL LIGHT THERAPY; STOMATITIS		DENT MED PROBL	DENT MED PROBL	ENGLISH									6			2025					1644387X
BAKUŁA P;JAŁOCHA K;ZASADZINSKA M;BOROWSKI G	BAKUŁA PIOTR R;JAŁOCHA KAMILA;ZASADZINSKA MARIA;BOROWSKI GRZEGORZ	none	ORAL MUCOSITIS (OM) IS A FREQUENT COMPLICATION OF CANCER THERAPY, SEVERELY AFFECTING PATIENT QUALITY OF LIFE (QOL). PHOTOBIOMODULATION (PBM), A NON-INVASIVE RED AND NEAR-INFRARED LIGHT THERAPY, HAS SHOWN PROMISE IN PREVENTING AND TREATING OM. THIS REVIEW EXPLORES PBM’S MECHANISMS, EFFICACY, AND CLINICAL IMPLICATIONS. BY PROMOTING TISSUE REGENERATION, REDUCING INFLAMMATION, AND ALLEVIATING PAIN, P…							MIĘDZYLESKI SPECIALIST HOSPITAL, SECOND DEPARTMENT OF INTERNAL MEDICINE AND GASTROENTEROLOGY, WARSAW, POLAND; MEDICAL UNIVERSITY OF WARSAW, DEPARTMENT OF PALLIATIVE MEDICINE, WARSAW, MA, POLAND; INDEPENDENT PUBLIC SPECIALIST WESTERN HOSPITAL JOHN PAUL II, DEPARTMENT OF INTERNAL MEDICINE, GRODZISK MAZOWIECKI, POLAND					LOW-LEVEL LIGHT THERAPY; NEOPLASMS; ORAL MUCOSITIS; PHOTOBIOMODULATION THERAPY; SUPPORTIVE CARE; ADULT; ADVERSE DRUG REACTION; CANCER PATIENT; CLINICAL ARTICLE; DRUG THERAPY; HUMAN; LOW LEVEL LASER THERAPY; MALIGNANT NEOPLASM; MEDICATION COMPLIANCE; NEAR INFRARED THERAPY; PATIENT COMPLIANCE; PREVENTION; QUALITY OF LIFE; RADIOTHERAPY; REVIEW; SIDE EFFECT; THERAPY; TISSUE REGENERATION; TREATMENT OU…	LOW-LEVEL LIGHT THERAPY; NEOPLASMS; ORAL MUCOSITIS; PHOTOBIOMODULATION THERAPY; SUPPORTIVE CARE	10.5603/njo.104765	REVIEW										ADULT; ADVERSE DRUG REACTION; CANCER PATIENT; CLINICAL ARTICLE; DRUG THERAPY; HUMAN; LOW LEVEL LASER THERAPY; MALIGNANT NEOPLASM; MEDICATION COMPLIANCE; NEAR INFRARED THERAPY; ORAL MUCOSITIS; PATIENT COMPLIANCE; PREVENTION; QUALITY OF LIFE; RADIOTHERAPY; REVIEW; SIDE EFFECT; THERAPY; TISSUE REGENERATION; TREATMENT OUTCOME		NOWOTWORY	NOWOTWORY	ENGLISH									5		VIA MEDICA	2025		P.R. BAKUŁA; SECOND DEPARTMENT OF INTERNAL MEDICINE AND GASTROENTEROLOGY, MIEDZYLESKI SPECIALIST HOSPITAL, WARSAW, POLAND; EMAIL: BAKULAPIOTR@GMAIL.COM			0029540X
JOSEPH B;MAURAMO M;SORSA T;SUKUMARAN A;WALTIMO T	JOSEPH BETSY;MAURAMO MATTI;SORSA TIMO A;SUKUMARAN ANIL P;WALTIMO TUOMAS	none	OBJECTIVE: THIS SYSTEMATIC REVIEW AIMED TO EVALUATE THE EFFICACY OF LIGHT-EMITTING DIODE (LED) THERAPY IN REDUCING ORAL MUCOSITIS (OM) SEVERITY, PAIN, AND HEALING TIME IN CANCER PATIENTS AND COMPARE IT TO STANDARD CARE OR SHAM LIGHT. MATERIALS AND METHODS: A COMPREHENSIVE SEARCH OF MAJOR DATABASES WAS CONDUCTED USING RELEVANT MESH TERMS AND KEYWORDS. TWO AUTHORS INDEPENDENTLY SCREENED STUDIES MEE…							HELSINGIN YLIOPISTO, DEPARTMENT OF ORAL AND MAXILLOFACIAL DISEASES, HELSINKI, UUSIMAA, FINLAND; SAVEETHA DENTAL COLLEGE AND HOSPITALS, DEPARTMENT OF PERIODONTOLOGY, CHENNAI, TN, INDIA; HELSINGIN YLIOPISTO, DEPARTMENT OF PATHOLOGY, HELSINKI, UUSIMAA, FINLAND; KAROLINSKA INSTITUTET, DEPARTMENT OF DENTAL MEDICINE, STOCKHOLM, STOCKHOLMS, SWEDEN; HAMAD MEDICAL CORPORATION, DEPARTMENT OF DENTISTRY, DOH…					COMPLICATION; ETIOLOGY; HUMAN; LOW LEVEL LASER THERAPY; NEOPLASM; PROCEDURES; RADIOTHERAPY; STOMATITIS; THERAPY; HUMANS; LOW-LEVEL LIGHT THERAPY; NEOPLASMS		10.1016/j.oooo.2025.04.095	REVIEW										COMPLICATION; ETIOLOGY; HUMAN; LOW LEVEL LASER THERAPY; NEOPLASM; PROCEDURES; RADIOTHERAPY; STOMATITIS; THERAPY; HUMANS; LOW-LEVEL LIGHT THERAPY; NEOPLASMS; STOMATITIS		ORAL SURG ORAL MED ORAL PATHOL ORAL RADIOL	ORAL SURG. ORAL MED. ORAL PATHOL. ORAL RADIOL.	ENGLISH									3		ELSEVIER INC.	2025		B. JOSEPH; DEPARTMENT OF ORAL AND MAXILLOFACIAL DISEASES, UNIVERSITY OF HELSINKI AND HELSINKI UNIVERSITY HOSPITAL, HELSINKI, FINLAND; EMAIL: BETSY.JOSEPH@HELSINKI.FI			22124403
KHALIL M;SOLIMAN G;HASAN A;KHALIL H	KHALIL MARWA;SOLIMAN GHIYATH;HASAN ALI;KHALIL HASAN	none	BACKGROUND: ORAL MUCOSITIS (OM) IS A FREQUENT AND DEBILITATING ADVERSE EFFECT OF CANCER TREATMENTS, PRIMARILY MEDIATED BY OXIDATIVE STRESS AND INFLAMMATORY PATHWAYS INVOLVING REACTIVE OXYGEN SPECIES (ROS) AND NITRIC OXIDE. PHOTOBIOMODULATION (PBM) THERAPY HAS EMERGED AS A POTENTIAL INTERVENTION TO MITIGATE OM SEVERITY BY REGULATING THESE MECHANISMS. THIS REVIEW EXAMINES THE INFLUENCE OF PBM ON SA…							AL-ANDALUS UNIVERSITY FOR MEDICAL SCIENCES, DEPARTMENT OF ORAL MEDICINE, TARTUS, TARTUS, SYRIAN ARAB REPUBLIC; AL-ANDALUS UNIVERSITY FOR MEDICAL SCIENCES, DEPARTMENT OF HISTOLOGY, TARTUS, TARTUS, SYRIAN ARAB REPUBLIC; LATAKIA UNIVERSITY, FACULTY OF DENTISTRY, LATAKIA, LATAKIA, SYRIAN ARAB REPUBLIC; LATAKIA UNIVERSITY, DEPARTMENT OF BIOCHEMISTRY AND MICROBIOLOGY, LATAKIA, LATAKIA, SYRIAN ARAB REPU…					NITRITE; ORAL MUCOSITIS; PHOTOBIOMODULATION; BODY FLUIDS; CLINICAL RESEARCH; DISEASES; MEDICAL APPLICATIONS; OXIDATIVE STRESS; PATIENT TREATMENT; ADVERSE EFFECT; ANTI-CANCER THERAPIES; ANTICANCER TREATMENT; CLINICAL TRIAL; COCHRANE LIBRARY; LITERATURE SEARCH; REACTIVE OXYGEN SPECIES; SYSTEMATIC REVIEW; NITRIC OXIDE; RISK ASSESSMENT; CHEMISTRY; HUMAN; LOW LEVEL LASER THERAPY; METABOLISM; PROCEDURE…	NITRITE; ORAL MUCOSITIS; PHOTOBIOMODULATION	10.1177/25785478251370450	REVIEW										BODY FLUIDS; CLINICAL RESEARCH; DISEASES; MEDICAL APPLICATIONS; OXIDATIVE STRESS; PATIENT TREATMENT; ADVERSE EFFECT; ANTI-CANCER THERAPIES; ANTICANCER TREATMENT; CLINICAL TRIAL; COCHRANE LIBRARY; LITERATURE SEARCH; ORAL MUCOSITIS; PHOTOBIOMODULATION; REACTIVE OXYGEN SPECIES; SYSTEMATIC REVIEW; NITRIC OXIDE; RISK ASSESSMENT; NITRITE; CHEMISTRY; HUMAN; LOW LEVEL LASER THERAPY; METABOLISM; OXIDATIVE…		PHOTOBIOMODULATION, PHOTOMEDICINE, AND LASER SURGERY	PHOTOBIOMODULATION, PHOTOMEDICINE, AND LASER SURGERY	ENGLISH											MARY ANN LIEBERT INC.	2025		M. KHALIL; FACULTY OF DENTISTRY, DEPARTMENT OF ORAL MEDICINE, AL-ANDALUS UNIVERSITY FOR MEDICAL SCIENCES, TARTUS, SYRIAN ARAB REPUBLIC; EMAIL: HSNKHAL@GMAIL.COM
LEWIS S;PHIL H R P;DELIGIANNI E;GLENNY A;GLICK M;O'MALLEY L;TANYA C W T;WORTHINGTON H	LEWIS SHARON R;PHIL H RILEY PHIL H;DELIGIANNI ELENI;GLENNY ANNE MARIE;GLICK MICHAEL;O'MALLEY LUCY A;TANYA C WALSH TANYA C;WORTHINGTON HELEN V	none	OBJECTIVES: THIS IS A PROTOCOL FOR A COCHRANE REVIEW (INTERVENTION). THE OBJECTIVES ARE AS FOLLOWS:. TO ASSESS THE EFFECTS OF PHOTOBIOMODULATION FOR THE PREVENTION OF ORAL MUCOSITIS IN PEOPLE UNDERGOING TREATMENT FOR HEAD AND NECK CANCERS, OTHER SOLID CANCERS, AND HAEMATOLOGICAL CANCERS. © © 2024 THE COCHRANE COLLABORATION. PUBLISHED BY JOHN WILEY & SONS, LTD.							SCHOOL OF MEDICAL SCIENCES, DIVISION OF DENTISTRY, MANCHESTER, GREATER MANCHESTER, UNITED KINGDOM; SCHOOL OF MEDICAL SCIENCES, MEDICINE AND HEALTH, MANCHESTER, GREATER MANCHESTER, UNITED KINGDOM; UNIVERSITY OF PENNSYLVANIA, CENTER FOR INTEGRATIVE GLOBAL ORAL HEALTH, PHILADELPHIA, PA, UNITED STATES					BEHAVIOR CHANGE; CANCER THERAPY; CRYOTHERAPY; DYSBIOSIS; HEAD AND NECK CANCER; HUMAN; LOW LEVEL LASER THERAPY; META ANALYSIS; ORAL MUCOSITIS; OXIDATIVE STRESS; PAIN ASSESSMENT; PHOTOTHERAPY; REVIEW; SENSITIVITY ANALYSIS; SEPSIS; ETIOLOGY; HEAD AND NECK TUMOR; LITERATURE; NEOPLASM; PREVENTION AND CONTROL; PROCEDURES; RADIOTHERAPY; RANDOMIZED CONTROLLED TRIAL (TOPIC); STOMATITIS; HEAD AND NECK NEOP…		10.1002/14651858.CD016068	REVIEW										BEHAVIOR CHANGE; CANCER THERAPY; CRYOTHERAPY; DYSBIOSIS; HEAD AND NECK CANCER; HUMAN; LOW LEVEL LASER THERAPY; META ANALYSIS; ORAL MUCOSITIS; OXIDATIVE STRESS; PAIN ASSESSMENT; PHOTOTHERAPY; REVIEW; REVIEW; SENSITIVITY ANALYSIS; SEPSIS; ETIOLOGY; HEAD AND NECK TUMOR; LITERATURE; NEOPLASM; PREVENTION AND CONTROL; PROCEDURES; RADIOTHERAPY; RANDOMIZED CONTROLLED TRIAL (TOPIC); STOMATITIS; HEAD AND N…		COCHRANE DATABASE SYST REV	COCHRANE DATABASE SYST. REV.	ENGLISH									12		JOHN WILEY AND SONS LTD	2024		S.R. LEWIS; COCHRANE ORAL HEALTH, DIVISION OF DENTISTRY, SCHOOL OF MEDICAL SCIENCES, FACULTY OF BIOLOGY, MEDICINE AND HEALTH, THE UNIVERSITY OF MANCHESTER, MANCHESTER, UNITED KINGDOM; EMAIL: SHARON.LEWIS@MANCHESTER.AC.UK			1469493X
CALARGA C;COTOMACIO C;SIMÕES A	CALARGA CAIO CAMARGO;COTOMACIO CLAUDIA CARRARA;SIMÕES ALYNE	none	THIS REVIEW AIMED TO DETERMINE WHETHER PHOTOBIOMODULATION THERAPY (PBMT) IS A SAFE AND EFFECTIVE ALTERNATIVE FOR TREATING AND PREVENTING OM IN CHILDREN. THE DATABASE SEARCH WAS CARRIED OUT ON PUBMED, EMBASE, AND COCHRANE. GRAY LITERATURE WAS ALSO CONSULTED THROUGH GOOGLE SCHOLAR. AMONG 20 STUDIES INCLUDED, NO ADVERSE EFFECT WAS REPORTED, AND ONLY ONE STUDY DID NOT SHOW ANY EVIDENCE OF BENEFIT FRO…							UNIVERSIDADE DE SÃO PAULO, SCHOOL OF DENTISTRY, SAO PAULO, SP, BRAZIL; UNIVERSIDADE PAULISTA, SAO PAULO, SP, BRAZIL; GRUPO DE APOIO AO ADOLESCENTE E À CRIANÇA COM CÂNCER (GRAACC), SAO PAULO, SP, BRAZIL					CHILD; LOW-LEVEL LIGHT THERAPY; NEOPLASMS; STOMATITIS; SYSTEMATIC REVIEW; ANALGESIC ACTIVITY; COCHRANE LIBRARY; DISEASE DURATION; DISEASE SEVERITY; EMBASE; GREY LITERATURE; HUMAN; LOW LEVEL LASER THERAPY; MEDLINE; ORAL MUCOSITIS; PEDIATRIC PATIENT; REVIEW; SEARCH ENGINE; SYSTEMATIC REVIEW (TOPIC); ETIOLOGY; PRESCHOOL CHILD; PREVENTION AND CONTROL; PROCEDURES; RADIOTHERAPY; THERAPY; PRESCHOOL; HUM…	CHILD; LOW-LEVEL LIGHT THERAPY; NEOPLASMS; STOMATITIS; SYSTEMATIC REVIEW	10.1007/s10103-024-04221-w	REVIEW										ANALGESIC ACTIVITY; CHILD; COCHRANE LIBRARY; DISEASE DURATION; DISEASE SEVERITY; EMBASE; GREY LITERATURE; HUMAN; LOW LEVEL LASER THERAPY; MEDLINE; ORAL MUCOSITIS; PEDIATRIC PATIENT; REVIEW; SEARCH ENGINE; SYSTEMATIC REVIEW (TOPIC); ETIOLOGY; PRESCHOOL CHILD; PREVENTION AND CONTROL; PROCEDURES; RADIOTHERAPY; STOMATITIS; THERAPY; CHILD; CHILD; PRESCHOOL; HUMANS; LOW-LEVEL LIGHT THERAPY; STOMATITIS		LASERS MED SCI	LASERS MED. SCI.	ENGLISH									1		SPRINGER SCIENCE AND BUSINESS MEDIA DEUTSCHLAND GMBH	2024		A. SIMÕES; SCHOOL OF DENTISTRY, UNIVERSITY OF SÃO PAULO (FOUSP), SÃO PAULO, BRAZIL; EMAIL: LYSIMOES@USP.BR			02688921
DE G F E;FERNÁNDEZ-JUÁREZ A;COBO-VÁZQUEZ C;SANCHEZ-LABRADOR L;PÉREZ-GONZÁLEZ F;MENIZ-GARCÍA C	DE GÓRGOLAS FERNÁNDEZ-CHACÓN ELENA;FERNÁNDEZ-JUÁREZ ANDREA;COBO-VÁZQUEZ CARLOS MANUEL;SANCHEZ-LABRADOR LUIS;PÉREZ-GONZÁLEZ FABIAN;MENIZ-GARCÍA CRISTINA	none	BACKGROUND: ONE OF THE MOST COMMON COMPLICATIONS IN RADIOTHERAPY AND CHEMOTHERAPY TREATMENT IS ORAL MUCOSITIS (OM). OM AFFECTS BETWEEN 80 AND 90% OF CHILDREN UNDERGOING CHEMOTHERAPY, RADIOTHERAPY, OR BONE MARROW TRANSPLANT. IT HAS BEEN SUGGESTED THAT LOW-LEVEL LASER THERAPY (LLLT) CAN REDUCE THE INTENSITY OF ORAL MUCOSITIS AS WELL AS ASSOCIATED PAIN. THE AIM OF THIS SYSTEMATIC REVIEW IS TO ASSESS…							UNIVERSIDAD COMPLUTENSE DE MADRID, DEPARTMENT OF DENTAL CLINICAL SPECIALTIES, MADRID, MADRID, SPAIN					CANCER; LOW-LEVEL LASER THERAPY; ORAL MUCOSITIS; PAIN; PEDIATRIC PATIENT; PHOTOBIOMODULATION	CANCER; LOW-LEVEL LASER THERAPY; ORAL MUCOSITIS; PAIN; PEDIATRIC PATIENT; PHOTOBIOMODULATION	10.1007/s41547-024-00249-x	REVIEW												LASER DENT SCI	LASER DENT SCI	ENGLISH									1		SPRINGER INTERNATIONAL PUBLISHING	2024		C.M. COBO-VÁZQUEZ; DEPARTMENT OF DENTAL CLINICAL SPECIALTIES, FACULTY OF DENTISTRY, COMPLUTENSE UNIVERSITY OF MADRID, MADRID, PLAZA RAMÓN Y CAJAL, 28040, SPAIN; EMAIL: DRCARLOSCOBO@GMAIL.COM
MARINHO L;FREIRE G;DE A S D;DE L K;DA S J;POTTER G;DE A S R;DE A M A	MARINHO LILIANE CRISTINA NOGUEIRA;FREIRE GUILHERME CARLOS BEIRUTH;DE ARAÚJO SILVA DAVI NETO;DE LIMA KENIO COSTA;DA SILVEIRA ÉRICKA JANINE DANTAS;POTTER GLEIDSTON SILVA;DE ALMEIDA SOARES RODOLFO DANIEL;DE AQUINO MARTINS ANA RAFAELA LUZ	none	OBJECTIVE: TO EVALUATE THE QUALITY OF ORAL HEALTH CARE THROUGH INDICATORS IN PATIENTS UNDERGOING HEMATOPOIETIC STEM CELL TRANSPLANTATION FOR THE MANAGEMENT OF ORAL MUCOSITIS. METHODS: THIRTY-FIVE PATIENTS WERE EVALUATED. PHOTOBIOMODULATION WAS PERFORMED DURING THE CONDITIONING REGIMEN, 1 DAY, 5 DAYS, AND 10 DAYS AFTER TRANSPLANTATION. FOUR PROCESS INDICATORS AND 13 OUTCOME INDICATORS WERE USED TO…							UNIVERSIDADE FEDERAL DO RIO GRANDE DO NORTE, DENTISTRY DEPARTMENT, NATAL, RN, BRAZIL; UCLA SCHOOL OF DENTISTRY, LOS ANGELES, CA, UNITED STATES; RIO GRANDE HOSPITAL, NATAL, RN, BRAZIL; UNIVERSIDADE FEDERAL DO RIO GRANDE DO NORTE, CENTER FOR HEMATOLOGY AND HEMOTHERAPY, NATAL, RN, BRAZIL					HEALTH CARE QUALITY ASSESSMENT; HEMATOPOIETIC STEM CELL TRANSPLANTATION; LOW-LEVEL LIGHT THERAPY; ORAL MUCOSITIS; PHOTOBIOMODULATION THERAPY; QUALITY OF HEALTH CARE; BISPHOSPHONIC ACID DERIVATIVE; MOUTHWASH; ADULT; APLASTIC ANEMIA; ARTICLE; AUTOLOGOUS STEM CELL TRANSPLANTATION; AUTOTRANSPLANTATION; CANCER CHEMOTHERAPY; CANCER THERAPY; CLINICAL ARTICLE; DESCRIPTIVE RESEARCH; DRUG USE; EDEMA; ERYTH…	HEALTH CARE QUALITY ASSESSMENT; HEMATOPOIETIC STEM CELL TRANSPLANTATION; HEMATOPOIETIC STEM CELL TRANSPLANTATION; LOW-LEVEL LIGHT THERAPY; ORAL MUCOSITIS; ORAL MUCOSITIS; PHOTOBIOMODULATION THERAPY; QUALITY OF HEALTH CARE	10.1007/s00520-024-08952-y	ARTICLE										BISPHOSPHONIC ACID DERIVATIVE; MOUTHWASH; ADULT; APLASTIC ANEMIA; ARTICLE; AUTOLOGOUS STEM CELL TRANSPLANTATION; AUTOTRANSPLANTATION; CANCER CHEMOTHERAPY; CANCER THERAPY; CLINICAL ARTICLE; DESCRIPTIVE RESEARCH; DRUG USE; EDEMA; ERYTHEMA; FEMALE; FOLLOW UP; HEALTH CARE QUALITY; HEMATOPOIETIC STEM CELL TRANSPLANTATION; HUMAN; LEUKOPENIA; LONGITUDINAL STUDY; LOW LEVEL LASER THERAPY; LYMPHOMA; MALE; …		SUPPORTIVE CARE CANCER	SUPPORTIVE CARE CANCER	ENGLISH									11		SPRINGER SCIENCE AND BUSINESS MEDIA DEUTSCHLAND GMBH	2024		A.R.L. DE AQUINO MARTINS; DENTISTRY DEPARTMENT, FEDERAL UNIVERSITY OF RIO GRANDE DO NORTE, – UFRN, NATAL, 1787 SEN. SALGADO FILHO AVE., LAGOA NOVA, RN, ZIP CODE 59056-000, BRAZIL; EMAIL: ANARAFAELA.LUZ@TERRA.COM.BR			09414355
LÓPEZ-ESPINOZA T;SACOMORI C;ARAYA-CASTRO P;QUINTILIANO-SCARPELLI D;ROLDÁN P;PEÑA-ESPINOZA M;DE R L;LÓPEZ-VIDAL H	LÓPEZ-ESPINOZA TOMAS;SACOMORI CINARA;ARAYA-CASTRO PAULINA;QUINTILIANO-SCARPELLI DAIANA;ROLDÁN PAOLA;PEÑA-ESPINOZA MÓNICA;DE REZENDE LAURA FERREIRA;LÓPEZ-VIDAL HERNÁN	none	INTRODUCTION ORAL MUCOSITIS IS A HIGHLY PREVALENT CONDITION IN INDIVIDUALS TREATED FOR HAEMATOLOGICAL NEOPLASMS, PRIMARILY DURING HAEMATOPOIETIC STEM CELL TRANSPLANTATION (HSCT). THE CONDITION IS KNOWN TO DELAY RECOVERY PROCESSES, INCREASING THE RISK OF INFECTION, THE NUMBER OF INTERVENTIONS AND THE LENGTH OF HOSPITAL STAYS. THE PROPOSED PHOTOBIOMODULATION THERAPY FOR ORAL MUCOSITIS AND FUNCTIONA…							UNIVERSIDAD DEL DESARROLLO, CONCEPCION, BI, CHILE; CLÍNICA DÁVILA, SANTIAGO, CHILE; CENTRO UNIVERSITÁRIO DE FACULDADES DE ENSINO ASSOCIADAS (UNIFAE), PHYSICAL THERAPY, SAO JOAO DA BOA VISTA, SP, BRAZIL					LASER THERAPY; PHYSICAL THERAPY MODALITIES; TRANSPLANT MEDICINE; ADULT; AGED; ARTICLE; BONE MARROW TRANSPLANTATION; CLINICAL ARTICLE; CLINICAL ASSESSMENT; CLINICAL PROTOCOL; CLINICAL TRIAL REGISTRATION; CONTROLLED STUDY; EXERCISE TEST; FEMALE; FUNCTIONAL ASSESSMENT OF CANCER THERAPY; FUNCTIONAL DISEASE; FUNCTIONAL STATUS; GRIP STRENGTH; HEMATOPOIETIC STEM CELL TRANSPLANTATION; HUMAN; INFORMED CON…	LASER THERAPY; PHYSICAL THERAPY MODALITIES; TRANSPLANT MEDICINE	10.1136/bmjopen-2024-088073	ARTICLE										ADULT; AGED; ARTICLE; BONE MARROW TRANSPLANTATION; CLINICAL ARTICLE; CLINICAL ASSESSMENT; CLINICAL PROTOCOL; CLINICAL TRIAL REGISTRATION; CONTROLLED STUDY; EXERCISE TEST; FEMALE; FUNCTIONAL ASSESSMENT OF CANCER THERAPY; FUNCTIONAL DISEASE; FUNCTIONAL STATUS; GRIP STRENGTH; HEMATOPOIETIC STEM CELL TRANSPLANTATION; HUMAN; INFORMED CONSENT; LASER THERAPY; LOGGING; LOW LEVEL LASER THERAPY; LOWER LIMB…		BMJ OPEN	BMJ OPEN	ENGLISH									10		BMJ PUBLISHING GROUP	2024		C. SACOMORI; UNIVERSIDAD DEL DESARROLLO, FACULTAD DE MEDICINA CLÍNICA ALEMANA, SANTIAGO, CHILE; EMAIL: CSACOMORI@YAHOO.COM.BR			20446055
GUEIROS L;GOBBO M;SANTOS-SILVA A;MERIGO E;MIRANDA-SILVA W;FREGNANI E;OTTAVIANI G;KAUARK-FONTES E;BENSADOUN R;ARANY P	GUEIROS LUIZ ALCINO;GOBBO MARGHERITA;SANTOS-SILVA ALAN ROGER DOS;MERIGO ELISABETTA;MIRANDA-SILVA WANESSA;FREGNANI EDUARDO RODRIGUES;OTTAVIANI GIULIA;KAUARK-FONTES ELISA;BENSADOUN RÉNÉ JEAN J;ARANY PRAVEEN R	none	OBJECTIVE: THIS STUDY AIMED TO REVIEW THE CURRENT BODY OF LITERATURE ON UNDEREXPLORED AREAS OF PHOTOBIOMODULATION (PBM) FOR PREVENTING AND/OR TREATING ORAL ADVERSE EVENTS. BACKGROUND: RECENT STUDIES SUGGEST THAT PBM MAY OFFER POTENTIAL BENEFITS IN MANAGING CANCER-RELATED TOXICITIES OTHER THAN ORAL MUCOSITIS. NEVERTHELESS, FURTHER RESEARCH TO ESTABLISH CONCLUSIVE EVIDENCE IS STILL MISSING. METHODS…							UNIVERSIDADE FEDERAL DE PERNAMBUCO, DEPARTAMENTO DE CLÍNICA E ODONTOLOGIA PREVENTIVA, RECIFE, PE, BRAZIL; CA’ FONCELLO HOSPITAL, UNIT OF ORAL AND MAXILLOFACIAL SURGERY, TREVISO, VENETO, ITALY; UNIVERSIDADE ESTADUAL DE CAMPINAS, DEPARTMENT OF ORAL DIAGNOSIS, CAMPINAS, SP, BRAZIL; UNIVERSITÉ CÔTE D'AZUR, FACULTY OF DENTISTRY, NICE, PROVENCE-ALPES-COTE D'AZUR, FRANCE; HOSPITAL SIRIO-LIBANÊS, MOLECUL…					DYSGEUSIA; ODYNOPHAGIA; ORAL MUCOSITIS; PHOTOBIOMODULATION; TRISMUS; XEROSTOMIA; DERMATITIS; LUNG CANCER; ONCOLOGY; 'CURRENT; ADVERSE EVENTS; EXPERT ANALYSIS; POTENTIAL BENEFITS; ADVERSE DRUG REACTION; CHILD; DRUG ADMINISTRATION; DYSPHAGIA; HUMAN; REVIEW; SIDE EFFECT; THERAPY; ETIOLOGY; LOW LEVEL LASER THERAPY; MOUTH TUMOR; RADIOTHERAPY; STOMATITIS; DEGLUTITION DISORDERS; HUMANS; LOW-LEVEL LIGHT …	DYSGEUSIA; ODYNOPHAGIA; ORAL MUCOSITIS; PHOTOBIOMODULATION; TRISMUS; XEROSTOMIA	10.1089/photob.2023.0155	REVIEW										DERMATITIS; LUNG CANCER; ONCOLOGY; 'CURRENT; ADVERSE EVENTS; DYSGEUSIA; EXPERT ANALYSIS; ODYNOPHAGIA; ORAL MUCOSITIS; PHOTOBIOMODULATION; POTENTIAL BENEFITS; TRISMUS; XEROSTOMIA; ADVERSE DRUG REACTION; CHILD; DRUG ADMINISTRATION; DYSGEUSIA; DYSPHAGIA; HUMAN; ODYNOPHAGIA; ORAL MUCOSITIS; REVIEW; SIDE EFFECT; THERAPY; TRISMUS; XEROSTOMIA; ETIOLOGY; LOW LEVEL LASER THERAPY; MOUTH TUMOR; RADIOTHERAPY…		PHOTOBIOMODULATION, PHOTOMEDICINE, AND LASER SURGERY	PHOTOBIOMODULATION, PHOTOMEDICINE, AND LASER SURGERY	ENGLISH									10		MARY ANN LIEBERT INC.	2024		L.A. GUEIROS; DEPARTAMENTO DE CLÍNICA E ODONTOLOGIA PREVENTIVA, ORAL MEDICINE UNIT, HOSPITAL DAS CLÍNICAS, UNIVERSIDADE FEDERAL DE PERNAMBUCO, RECIFE, BRAZIL; EMAIL: LUIZ.MGUEIROS@UFPE.BR
ELAD S;KEEGAN R;FREGNANI E;GAVISH L;OTTAVIANI G;ARANY P;ZADIK Y	ELAD SHARON;KEEGAN REBECA;FREGNANI EDUARDO RODRIGUES;GAVISH LILACH;OTTAVIANI GIULIA;ARANY PRAVEEN R;ZADIK YEHUDA	none	OBJECTIVE: PHOTOBIOMODULATION THERAPY IS RECOMMENDED BY MULTIPLE INTERNATIONAL SOCIETIES FOR MANAGING ORAL MUCOSITIS. THESE RECOMMENDATIONS ARE BASED ON EXTENSIVE EVIDENCE. HOWEVER, THE SEARCH FOR AN OPTIMAL PHOTOBIOMODULATION PROTOCOL CONTINUES. THIS MAPPING REVIEW FOCUSES ON A NOVEL ASPECT OF PHOTOBIOMODULATION THERAPY WHICH IS THE IMMEDIATE EFFECT ON PAIN LEVELS ASSOCIATED WITH ORAL ULCERATIVE…							EASTMAN INSTITUTE FOR ORAL HEALTH, ROCHESTER, NY, UNITED STATES; HOSPITAL SIRIO-LIBANÊS, CENTRO DE ONCOLOGIA MOLECULAR, SAO PAULO, SP, BRAZIL; FACULTY OF MEDICINE, INSTITUTE FOR RESEARCH IN MILITARY MEDICINE, JERUSALEM, ISRAEL; FACULTY OF MEDICINE, JERUSALEM, ISRAEL; UNIVERSITÀ DEGLI STUDI DI TRIESTE, DEPARTMENT OF MEDICAL, SURGICAL AND HEALTH SCIENCES, TRIESTE, TS, ITALY; UNIVERSITY AT BUFFALO, …					APHTHOUS STOMATITIS; CANCER; GRAFT VS HOST DISEASE; LASER; ORAL MUCOSITIS; PAIN RELIEF; PHOTOBIOMODULATION; ANALGESIA; ARTICLE; CLINICAL EFFECTIVENESS; HUMAN; LOW LEVEL LASER THERAPY; MEDLINE; MOUTH ULCER; PAIN INTENSITY; PREEMPTIVE THERAPY; RANDOMIZED CONTROLLED TRIAL (TOPIC); ETIOLOGY; PAIN MEASUREMENT; PREVENTION AND CONTROL; PROCEDURES; RADIOTHERAPY; STOMATITIS; THERAPY; HUMANS; LOW-LEVEL LIG…	APHTHOUS STOMATITIS; CANCER; GRAFT VS HOST DISEASE; LASER; ORAL MUCOSITIS; PAIN RELIEF; PHOTOBIOMODULATION	10.3290/j.qi.b5213529	ARTICLE										ANALGESIA; ARTICLE; CLINICAL EFFECTIVENESS; HUMAN; LOW LEVEL LASER THERAPY; MEDLINE; MOUTH ULCER; ORAL MUCOSITIS; PAIN INTENSITY; PREEMPTIVE THERAPY; RANDOMIZED CONTROLLED TRIAL (TOPIC); ETIOLOGY; PAIN MEASUREMENT; PREVENTION AND CONTROL; PROCEDURES; RADIOTHERAPY; STOMATITIS; THERAPY; HUMANS; LOW-LEVEL LIGHT THERAPY; ORAL ULCER; PAIN MANAGEMENT; PAIN MEASUREMENT; STOMATITIS		QUINTESSENCE INT	QUINTESSENCE INT.	ENGLISH									6		QUINTESSENZ VERLAGS-GMBH	2024		S. ELAD; EASTMAN INSTITUTE FOR ORAL HEALTH, UNIVERSITY OF ROCHESTER MEDICAL CENTER, ROCHESTER, UNITED STATES; EMAIL: SELAD@URMC.ROCHESTER.EDU			00336572
OLIVEIRA S;BATISTA J;GUTIERRES G;SILVA N;DOS S F A;RODRIGUES M;CECATTO R	OLIVEIRA SUSYANE VIEIRA DE;BATISTA JOÃO VICTOR FALCÃO;GUTIERRES GABRIELA GODINHO;SILVA NICOLE PANTOJO;DOS SANTOS FRANCO ADRIANA LINO;RODRIGUES MARIA FERNANDA SETÚBAL DESTRO;CECATTO REBECA BOLTES	none	PURPOSE: RADIOTHERAPY IS ONE OF THE MAIN STRATEGIES USED IN THE TREATMENT OF CANCER PATIENTS AND IT CAN CAUSE EARLY OR LATE XEROSTOMIA AND/OR HYPOSALIVATION. THERAPEUTIC MANAGEMENT OF XEROSTOMIA INCLUDES ORAL HYGIENE, SIALOGENIC AGENTS AMONG OTHERS. METHODS: THIS STUDY REVIEWS THE USE OF EXTRA-ORAL SALIVARY GLANDS PHOTOBIOMODULATION IN TREATING XEROSTOMIA AND/OR HYPOSALIVATION AFTER RADIOTHERAPY …							UNIVERSIDADE NOVE DE JULHO, BIOPHOTONICS MEDICINE POSTGRADUATE PROGRAM, SAO PAULO, SP, BRAZIL; UNIVERSIDADE NOVE DE JULHO, SAO PAULO, SP, BRAZIL; UNIVERSIDADE DE SÃO PAULO, SAO PAULO, SP, BRAZIL					CANCER; HYPOSALIVATION; PHOTOBIOMODULATION; RADIOTHERAPY; XEROSTOMIA; ALUMINUM; GALLIUM; INDIUM; CANCER PATIENT; CANCER RADIOTHERAPY; HUMAN; LASER THERAPY; LOW LEVEL LASER THERAPY; META ANALYSIS; MOUTH HYGIENE; MOUTH PAIN; MUCOSA INFLAMMATION; ORAL MUCOSITIS; PAROTID GLAND; QUALITY OF LIFE; REVIEW; SALIVARY GLAND; STIMULATION; SUBMANDIBULAR GLAND; VISUAL ANALOG SCALE; PROCEDURES; RADIATION RESPON…	CANCER; HYPOSALIVATION; PHOTOBIOMODULATION; RADIOTHERAPY; XEROSTOMIA	10.1007/s00405-023-08425-8	REVIEW										ALUMINUM; GALLIUM; INDIUM; CANCER PATIENT; CANCER RADIOTHERAPY; HUMAN; HYPOSALIVATION; LASER THERAPY; LOW LEVEL LASER THERAPY; META ANALYSIS; MOUTH HYGIENE; MOUTH PAIN; MUCOSA INFLAMMATION; ORAL MUCOSITIS; PAROTID GLAND; QUALITY OF LIFE; REVIEW; SALIVARY GLAND; STIMULATION; SUBMANDIBULAR GLAND; VISUAL ANALOG SCALE; XEROSTOMIA; PROCEDURES; RADIATION RESPONSE; HUMANS; LOW-LEVEL LIGHT THERAPY; SALIV…		EUR ARCH OTO-RHINO-LARYNGOL	EUR. ARCH. OTO-RHINO-LARYNGOL.	ENGLISH									6		SPRINGER SCIENCE AND BUSINESS MEDIA DEUTSCHLAND GMBH	2024		R.B. CECATTO; BIOPHOTONICS-MEDICINE POST-GRADUATE PROGRAM, UNIVERSIDADE NOVE DE JULHO/UNINOVE, LIBERDADE, SÃO PAULO, 249 VERGUEIRO STREET, SP, 01504-001, BRAZIL; EMAIL: REBECA.BOLTES@UNI9.PRO.BR			09374477
KHALIL M;HAMADAH O;SAIFO M;KHALIL H;ADI M;ALABEEDI F;KUJAN O	KHALIL MARWA;HAMADAH OMAR;SAIFO MAHER S;KHALIL HASAN;ADI MOWAFFAK;ALABEEDI FARIS MOHSIN ALI;KUJAN OMAR BASHAR	none	BACKGROUND: ORAL MUCOSITIS IS A COMMON AND DISTRESSING SIDE EFFECT OF HEAD AND NECK ONCOLOGY TREATMENT. PHOTOBIOMODULATION THERAPY CAN BE UTILIZED TO PREVENT AND TREAT ORAL MUCOSITIS. ITS IMPACT ON SALIVARY CYTOKINES HAS YET TO BE THOROUGHLY INVESTIGATED. THIS IS THE FIRST SYSTEMATIC REVIEW AIMING TO EVALUATE THE EFFECT OF PHOTOBIOMODULATION ON SALIVARY CYTOKINES IN PATIENTS UNDERGOING ANTICANCER…							DAMASCUS UNIVERSITY, DEPARTMENT OF ORAL MEDICINE, DAMASCUS, SYRIAN ARAB REPUBLIC; DAMASCUS UNIVERSITY, HIGHER INSTITUTE FOR LASER RESEARCH AND APPLICATIONS, DAMASCUS, SYRIAN ARAB REPUBLIC; DAMASCUS UNIVERSITY, FACULTY OF MEDICINE, DAMASCUS, SYRIAN ARAB REPUBLIC; DAMASCUS UNIVERSITY, DAMASCUS, SYRIAN ARAB REPUBLIC; UNIVERSITÉ TICHRINE, DEPARTMENT OF BIOCHEMISTRY AND MICROBIOLOGY, LATAKIA, SYRIAN A…					LOW-LEVEL LASER; ORAL MUCOSITIS; PHOTOBIOMODULATION; SALIVARY CYTOKINES; ANTINEOPLASTIC AGENT; CYTOKINE; INTERLEUKIN 10; INTERLEUKIN 12P70; INTERLEUKIN 1BETA; INTERLEUKIN 6; INTERLEUKIN 8; PLACEBO; TUMOR NECROSIS FACTOR; BRAZIL; CANCER PATIENT; CANCER RADIOTHERAPY; CHEMORADIOTHERAPY; CLINICAL EVALUATION; COCHRANE LIBRARY; CONTROLLED STUDY; CYTOMETRIC BEAD ARRAY; DISEASE SEVERITY; DRUG MEGADOSE; E…	LOW-LEVEL LASER; ORAL MUCOSITIS; PHOTOBIOMODULATION; SALIVARY CYTOKINES	10.3390/jcm13102822	REVIEW										ANTINEOPLASTIC AGENT; CYTOKINE; INTERLEUKIN 10; INTERLEUKIN 12P70; INTERLEUKIN 1BETA; INTERLEUKIN 6; INTERLEUKIN 8; PLACEBO; TUMOR NECROSIS FACTOR; BRAZIL; CANCER PATIENT; CANCER RADIOTHERAPY; CHEMORADIOTHERAPY; CLINICAL EVALUATION; COCHRANE LIBRARY; CONTROLLED STUDY; CYTOMETRIC BEAD ARRAY; DISEASE SEVERITY; DRUG MEGADOSE; EMBASE; HEAD AND NECK CANCER; HEMATOLOGIC MALIGNANCY; HUMAN; JADAD SCALE; …		J CLIN MED	J. CLIN. MED.	ENGLISH									10		MULTIDISCIPLINARY DIGITAL PUBLISHING INSTITUTE (MDPI)	2024		O. KUJAN; UWA DENTAL SCHOOL, THE UNIVERSITY OF WESTERN AUSTRALIA, NEDLANDS, 6009, AUSTRALIA; EMAIL: OMAR.KUJAN@UWA.EDU.AU
XAVIER M;DE Q V;DA S M;MEDEIROS Y;DE M M;RIBEIRO L;CARVALHO M;FERREIRA S	XAVIER MARIA GABRIELLA APOLINÁRIO;DE QUEIROZ VICTÓRIA GONÇALVES;DA SILVA MILENA LIMA;MEDEIROS YORHAN HANSLEY DA SILVA;DE MOURA MARIA LOURDES NEVES;RIBEIRO LUCAS NASCIMENTO;CARVALHO MARIANNE DE VASCONCELOS;FERREIRA STEFÂNIA JERÔNIMO	none	AIM: THIS ARTICLE AIMS TO EVALUATE, USING THE BEST SOURCES OF EVIDENCE, THE CONTRIBUTION OF LOW-LEVEL LASERS IN TREATING ORAL MUCOSITIS IN PATIENTS WITH ORAL CANCER. METHODS: THIS REVIEW, INCLUDING THE ENTIRE PROCESS OF THE SELECTION OF STUDIES AND PREPARATION OF RESULTS, COMPLIED WITH THE PRISMA-SCR PROTOCOL GUIDELINES. AT THE END OF THE PREDEFINED ANALYSES (TITLE, ABSTRACT, AND FULL TEXT), 02 S…							UNIVERSIDADE DE PERNAMBUCO, SCHOOL OF DENTISTRY, RECIFE, PE, BRAZIL; UNIVERSIDADE FEDERAL RURAL DE PERNAMBUCO, RECIFE, PE, BRAZIL; UNIVERSIDADE DE PERNAMBUCO, POSTGRADUATE PROGRAM IN HEALTH AND SOCIAL AND ENVIRONMENTAL DEVELOPMENT, RECIFE, PE, BRAZIL; POSTGRADUATE PROGRAM IN DENTISTRY – FOP/UPE, RECIFE, BRAZIL					MOUTH NEOPLASMS; RADIOTHERAPY; STOMATITIS; THERAPEUTICS; UNITERMS: LASERS	MOUTH NEOPLASMS; RADIOTHERAPY; STOMATITIS; THERAPEUTICS; UNITERMS: LASERS	10.35699/2178-1990.2024.51137	ARTICLE												ARQ ODONTOL	ARQ. ODONTOL.	ENGLISH											FEDERAL UNIVERSITY OF MINAS GERAIS FACULTY OF DENTISTRY	2024		M.G.A. XAVIER; SCHOOL OF DENTISTRY, UNIVERSITY OF PERNAMBUCO, ARCOVERDE, PERNAMBUCO, BRAZIL; EMAIL: GABRIELLA17XAVIER@GMAIL.COM			15160939
AGHA A;ABDUL-HAK M;ALBASHER A;BAKKOUR M	AGHA AYA DAWOUD;ABDUL-HAK MAHMOUD;ALBASHER AUDAY;BAKKOUR MOUDAR	none	COMBINED TREATMENT OF PHOTOBIOMODULATION THERAPY AND PILOCARPINE HYDROCHLORIDE (SALAGEN) HELPED A PATIENT SUFFERING FROM SEVERE ORAL MUCOSITIS AND MALNUTRITION RESULTING FROM RADIOCHEMOTHERAPY FOR HEAD AND NECK CANCERS. THIS TREATMENT SPED UP THE PATIENT’S HEALING PROCESS AND IMPROVED HIS QUALITY OF LIFE BY STIMULATING CELLS AND INCREASING SALIVA SECRETION. THE SEVERITY OF ORAL MUCOSITIS WAS MEAS…							DAMASCUS UNIVERSITY, ORAL MEDICINE DEPARTMENT, DAMASCUS, SYRIAN ARAB REPUBLIC; DAMASCUS UNIVERSITY, DEPARTMENT OF PERIODONTOLOGY, DAMASCUS, SYRIAN ARAB REPUBLIC; DAMASCUS UNIVERSITY, DEPARTMENT OF ONCOLOGY, DAMASCUS, SYRIAN ARAB REPUBLIC					CHEMORADIOTHERAPY; HEAD AND NECK NEOPLASMS; LOW-LEVEL LASER; ORAL MUCOSITIS; SALAGEN	CHEMORADIOTHERAPY; HEAD AND NECK NEOPLASMS; LOW-LEVEL LASER; ORAL MUCOSITIS; SALAGEN	10.37349/emed.2024.00259	ARTICLE												EXPLOR MED	EXPLOR. MED.	ENGLISH											OPEN EXPLORATION PUBLISHING INC	2024		A.D. AGHA; ORAL MEDICINE DEPARTMENT, FACULTY OF DENTISTRY, DAMASCUS UNIVERSITY, DAMASCUS, 30621, SYRIAN ARAB REPUBLIC; EMAIL: AYADAGHA96@GMAIL.COM
VARSANI R;KHAN M;NANNURI P;ARANY P	VARSANI RIDHAM;KHAN MOIZ;NANNURI PRANAVI;ARANY PRAVEEN R	none	THE HUMAN BODY CAN UTILIZE LIGHT FOR A BROAD RANGE OF PATHOPHYSIOLOGICAL RESPONSES, SUCH AS CIRCADIAN RHYTHM, VITAMIN D METABOLISM, AND VISION, AMONG OTHERS. THE THERAPEUTIC USE OF LIGHT HAS SPANNED MANY ANCIENT HEALTH PRACTICES. RECENT ADVANCES IN USING LOW-DOSE LIGHT THERAPY, TERMED PHOTOBIOMODULATION (PBM), HAVE MADE TREMENDOUS PROGRESS IN UNRAVELLING PRECISE BIOLOGICAL MECHANISMS AND CLINICAL…							UNIVERSITY AT BUFFALO, THE STATE UNIVERSITY OF NEW YORK, DEPARTMENT OF ORAL BIOLOGY, BUFFALO, NY, UNITED STATES					CANCER CARE; LIGHT THERAPY; PHOTOBIOMODULATION; PHOTONIC FLUENCE	CANCER CARE; LIGHT THERAPY; PHOTOBIOMODULATION; PHOTONIC FLUENCE	10.4103/jomfp.jomfp_193_24	REVIEW												J ORAL MAXILLOFAC PATHOL	J. ORAL MAXILLOFAC. PATHOL.	ENGLISH									3		WOLTERS KLUWER MEDKNOW PUBLICATIONS	2024		P.R. ARANY; DEPARTMENT OF ORAL BIOLOGY, SURGERY AND BIOMEDICAL ENGINEERING, UNIVERSITY AT BUFFALO, BUFFALO, UNITED STATES; EMAIL: PRARANY@BUFFALO.EDU			0973029X
CRUZ A;MINICUCCI E;BETINI M;ALMEIDA-LOPES L;TIEGHI-NETO V;MARIA C A	CRUZ ADRIANA REGINA;MINICUCCI ELIANA MARIA;BETINI MARLUCI;ALMEIDA-LOPES LUCIANA;TIEGHI-NETO VICTOR;MARIA CATÂNEO ANTONIO JOSÉ	none	PURPOSE: TO EVALUATE THE EFFECTIVENESS OF PHOTOBIOMODULATION IN THE TREATMENT OF ORAL MUCOSITIS. METHODS: SYSTEMATIC REVIEW AND META-ANALYSIS ENCOMPASSING IN THE ELECTRONIC DATABASES: LILACS, MEDLINE, EMBASE, COCHRANE, SCOPUS, WEB OF SCIENCE, AND CINAHL AND IN HTTP://CLINICALTRIALS.GOV . ELIGIBILITY CRITERIA WERE RANDOMIZED, NON-RANDOMIZED, AND OBSERVATIONAL STUDIES THAT USED PHOTOBIOMODULATION F…							UNIVERSIDADE ESTADUAL PAULISTA "JÚLIO DE MESQUITA FILHO", GRADUATE PROGRAM IN SURGERY AND TRANSLATIONAL MEDICINE, SAO PAULO, SP, BRAZIL; UNIVERSIDADE ESTADUAL PAULISTA "JÚLIO DE MESQUITA FILHO", SCHOOL OF MEDICINE, SAO PAULO, SP, BRAZIL; UNIVERSIDADE ESTADUAL PAULISTA "JÚLIO DE MESQUITA FILHO", REFERENCE TECHNICAL SECTION, SAO PAULO, SP, BRAZIL; INSTITUTE OF RESEARCH AND LEARNING IN THE AREA OF H…					LOW-LEVEL LASER; ONCOLOGY; ORAL MUCOSITIS; PHOTOBIOMODULATION; ANALGESIC AGENT; ANESTHETIC AGENT; ANTINEOPLASTIC AGENT; BENZYDAMINE; BUSULFAN; CHLORHEXIDINE GLUCONATE; CYCLOPHOSPHAMIDE; CYTARABINE; FLUDARABINE; FLUOROURACIL; MELPHALAN; NYSTATIN; PLACEBO; ACUTE LYMPHOBLASTIC LEUKEMIA; ACUTE MYELOID LEUKEMIA; ADOLESCENT; ADULT; AGED; ALLOGENEIC HEMATOPOIETIC STEM CELL TRANSPLANTATION; ANALGESIA; AR…	LOW-LEVEL LASER; ONCOLOGY; ORAL MUCOSITIS; PHOTOBIOMODULATION	10.1007/s00520-023-08105-7	ARTICLE										ANALGESIC AGENT; ANESTHETIC AGENT; ANTINEOPLASTIC AGENT; BENZYDAMINE; BUSULFAN; CHLORHEXIDINE GLUCONATE; CYCLOPHOSPHAMIDE; CYTARABINE; FLUDARABINE; FLUOROURACIL; MELPHALAN; NYSTATIN; PLACEBO; ACUTE LYMPHOBLASTIC LEUKEMIA; ACUTE MYELOID LEUKEMIA; ADOLESCENT; ADULT; AGED; ALLOGENEIC HEMATOPOIETIC STEM CELL TRANSPLANTATION; ANALGESIA; ARTICLE; CANCER COMBINATION CHEMOTHERAPY; CANCER PATIENT; CANCER …		SUPPORTIVE CARE CANCER	SUPPORTIVE CARE CANCER	ENGLISH									12		SPRINGER SCIENCE AND BUSINESS MEDIA DEUTSCHLAND GMBH	2023		A.R. CRUZ; PROGRAM OF SURGERY AND TRANSLATIONAL MEDICINE, UNIVERSITY UNESP, MEDICAL SCHOOL, SÃO PAULO, BOTUCATU, BRAZIL; EMAIL: CRUZ_ADRIANA06@HOTMAIL.COM			09414355
SÁNCHEZ-MARTOS R;LAMDAOUI W;ARIAS-HERRERA S	SÁNCHEZ-MARTOS REBECA;LAMDAOUI WISSAL;ARIAS-HERRERA SANTIAGO	none	BACKGROUND: THIS SYSTEMATIC REVIEW WAS PERFORMED TO ANALYZE THE THERAPEUTIC EFFICACY OF PHOTOBIOMODULATION (PBM) IN MANAGING ORAL MUCOSITIS (OM) THAT APPEARS IN THIS CONTEXT. MATERIAL AND METHODS: THE SEARCH STRATEGY OF THE SYSTEMATIC REVIEW WAS CONDUCTED ACCORDING TO PRISMA GUIDELINES. THE ELIGIBILITY CRITERIA ACCORDING TO PICO PROCESS HAS BEEN DEFINED AS FOLLOWS: POPULATION (P): ADULT PATIENTS …							UNIVERSIDAD EUROPEA DE VALENCIA, DEPARTMENT OF DENTISTRY, VALENCIA, VALENCIA, SPAIN					CHEMOTHERAPY; LOW-LEVEL LASER THERAPY; ORAL MUCOSITIS; PHOTOBIOMODULATION; RADIOTHERAPY	CHEMOTHERAPY; LOW-LEVEL LASER THERAPY; ORAL MUCOSITIS; PHOTOBIOMODULATION; RADIOTHERAPY	10.4317/jced.60710	REVIEW												J CLINI EXP DENT	J. CLINI. EXP. DENT.	ENGLISH									9		MEDICINA ORAL S.L.	2023		S. ARIAS-HERRERA; UNIVERSIDAD EUROPEA DE VALENCIA, FACULTY OF HEALTH SCIENCES, DEPARTMENT OF DENTISTRY, SPAIN; EMAIL: SANTIAGOEMILIO.ARIAS@UNIVERSIDADEUROPEA.ES
SARDO A;ANDRADE M;FIGUEIREDO A;ROSIN F;CORRÊA L;ZEZELL D	SARDO ARIANE VENZON NAIA;ANDRADE MAÍRA FRANCO;FIGUEIREDO ANAELIZA;ROSIN FLÁVIA CRISTINA PERILLO;CORRÊA LUCIANA;ZEZELL D M	none	THE MECHANISMS OF ACTION OF PHOTOBIOMODULATION (PBM) IN ORAL MUCOSITIS (OM) ARE NOT COMPLETELY ELUCIDATED. TO ENLIGHTEN THE ROLE OF PBM IN THE EVOLUTION OF EPITHELIAL MATURITY IN OM ULCERS, THE PRESENT STUDY EVALUATED THE EFFECT OF PBM WITH RED (Λ) WAVELENGTH OF 660 NANOMETERS (NM) AND INFRARED OF 780 NM IN RADIO-INDUCED OM WOUNDS ON THE TONGUE OF RATS, EIGHT AND TWENTY DAYS AFTER IRRADIATION WIT…							INSTITUTO DE PESQUISAS ENERGETICAS E NUCLEARES, SAO PAULO, CENTER FOR LASERS AND APPLICATIONS, SAO PAULO, SP, BRAZIL; UNIVERSIDADE DE SÃO PAULO, SCHOOL OF DENTISTRY, SAO PAULO, SP, BRAZIL					CYTOKERATIN; LASER; ORAL MUCOSITIS; PHOTOBIOMODULATION; RADIOTHERAPY; CYTOKERATIN 10; CYTOKERATIN 14; ANIMAL CELL; ANIMAL EXPERIMENT; ANIMAL MODEL; ARTICLE; BASEMENT MEMBRANE; CELL MATURATION; CONTROLLED STUDY; DECONVOLUTION; DOSIMETRY; GAMMA RADIATION; IMMUNOHISTOCHEMISTRY; IONIZING RADIATION; IRRADIATION; LOW LEVEL LASER THERAPY; MALE; MICROSCOPY; MOUTH EPITHELIUM; NONHUMAN; PROTEIN EXPRESSION;…	CYTOKERATIN; LASER; ORAL MUCOSITIS; PHOTOBIOMODULATION; RADIOTHERAPY	10.3390/ijms232415611	ARTICLE										CYTOKERATIN 10; CYTOKERATIN 14; ANIMAL CELL; ANIMAL EXPERIMENT; ANIMAL MODEL; ARTICLE; BASEMENT MEMBRANE; CELL MATURATION; CONTROLLED STUDY; DECONVOLUTION; DOSIMETRY; GAMMA RADIATION; IMMUNOHISTOCHEMISTRY; IONIZING RADIATION; IRRADIATION; LOW LEVEL LASER THERAPY; MALE; MICROSCOPY; MOUTH EPITHELIUM; NONHUMAN; ORAL MUCOSITIS; PROTEIN EXPRESSION; QUANTITATIVE ANALYSIS; RAT; TONGUE; TONGUE EPITHELIUM		INT J MOL SCI	INT. J. MOL. SCI.	ENGLISH									24		MDPI	2022		D.M. ZEZELL; CENTER FOR LASERS AND APPLICATIONS, INSTITUTO DE PESQUISAS ENERGETICAS E NUCELARES IPEN-CNEN, SÃO PAULO, SP, CEP 05508-000, BRAZIL; EMAIL: ZEZELL@USP.BR			14220067; 16616596
CABEZA-VALDEBENITO J;PINO-PALMA C;FUENTES-PALMA B;FUENTES-BARRÍA H	CABEZA-VALDEBENITO JENIFFER;PINO-PALMA CONSTANZA;FUENTES-PALMA BERNARDITA;FUENTES-BARRÍA HÉCTOR	none	ORAL MUCOSITIS (OM) AFFECTS CHILDREN AND YOUNG PEOPLE WITH CANCER TREATMENT, WHERE LOW-LEVEL LASER THERAPY (LLLT) HAS BEEN SUGGESTED AS A PREVENTIVE METHOD. THE OBJECTIVE OF THIS ARTICLE WAS TO ANALYZE, BY MEANS OF A SYNOPSIS, THE EFFECTS OF LLLT ON THE PREVENTION AND TREATMENT OF THE CLINICAL PICTURE OF OM IN A PEDIATRIC CANCER POPULATION TREATED WITH RADIOTHERAPY AND/ OR CHEMOTHERAPY. AN ELECTR…							UNIVERSIDAD ANDRÉS BELLO, SCHOOL OF DENTISTRY, SANTIAGO, RM, CHILE					LOW FREQUENCY LASER THERAPY; NEOPLASMS; ORAL MUCOSITIS; PEDIATRIC PATIENT; ANTINEOPLASTIC AGENT; ARTICLE; CANCER CHEMOTHERAPY; CANCER RADIOTHERAPY; CHILDHOOD CANCER; CLINICAL EFFECTIVENESS; HUMAN; LOW LEVEL LASER THERAPY; MEDLINE; META ANALYSIS (TOPIC); PUBLICATION; QUALITATIVE ANALYSIS; RANDOMIZED CONTROLLED TRIAL (TOPIC); RISK REDUCTION; SEARCH ENGINE; SYSTEMATIC REVIEW (TOPIC); THERAPY EFFECT;…	LOW FREQUENCY LASER THERAPY; NEOPLASMS; ORAL MUCOSITIS; PEDIATRIC PATIENT	10.24875/j.gamo.M22000231	ARTICLE										ANTINEOPLASTIC AGENT; ARTICLE; CANCER CHEMOTHERAPY; CANCER RADIOTHERAPY; CHILDHOOD CANCER; CLINICAL EFFECTIVENESS; HUMAN; LOW LEVEL LASER THERAPY; MEDLINE; META ANALYSIS (TOPIC); ORAL MUCOSITIS; PEDIATRIC PATIENT; PUBLICATION; QUALITATIVE ANALYSIS; RANDOMIZED CONTROLLED TRIAL (TOPIC); RISK REDUCTION; SEARCH ENGINE; SYSTEMATIC REVIEW (TOPIC); THERAPY EFFECT; TREATMENT RESPONSE		GAC MEXICANA ONCOLOGIA	GAC. MEXICANA ONCOLOGIA	ENGLISH									4		PERMANYER PUBLICATIONS	2022		H. FUENTES-BARRÍA; SCHOOL OF DENTISTRY, UNIVERSIDAD ANDRÉS BELLO, CONCEPCIÓN, CHILE; EMAIL: HECTORFUENTESBARRIA@GMAIL.COM			16659201
MOHAMED N;KAMEL A;EDRESS M;MAHMOUD A;GAAFAR A	MOHAMED NASHWA HELALY;KAMEL ASEM MOHAMMED;EDRESS MOHAMMED FOUAD;MAHMOUD AZZA SHIBL SAYED;GAAFAR ASHRAF IBRAHIM ABD EL HALIM	none	OBJECTIVE: IN THIS STUDY, PATIENTS UNDERGOING NECK AND HEAD RADIOTHERAPY (RT) WITH OR WITH NO CHEMOTHERAPY WERE CONTRASTED TO THE LOW-LEVEL LASER THERAPY (LLLT) EFFICACY AGAINST BENZYDAMINE HYDROCHLORIDE IN TREATING AND PREVENTING ORAL MUCOSITIS (OM) (CHT). MATERIAL AND METHODS: THIS STUDY INCLUDED 90 INDIVIDUALS WITH NECK AND HEAD CANCER WHO WERE UNDERGOING RADIOTHERAPY (RT) INDIVIDUALLY OR IN M…							FACULTY OF DENTISTRY, DEPARTMENT OF ORAL MEDICINE, ASYUT, ASYUT, EGYPT; FACULTY OF DENTISTRY, ORAL DIAGNOSIS AND RADIOLOGY DEPARTMENT, CAIRO, CAIRO, EGYPT; ASSIUT UNIVERSITY, DEPARTMENT OF PEDIATRIC ONCOLOGY, ASYUT, ASYUT, EGYPT; FACULTY OF DENTISTRY, HEAD OF THE DEPARTMENT, CAIRO, CAIRO, EGYPT					BENZYDAMINE; CHEMOTHERAPY; LOW-LEVEL LASER THERAPY; ORAL MUCOSITIS; PHOTOBIOMODULATION; RADIATION THERAPY	BENZYDAMINE; CHEMOTHERAPY; LOW-LEVEL LASER THERAPY; ORAL MUCOSITIS; PHOTOBIOMODULATION; RADIATION THERAPY	10.4322/bds.2022.e3406	ARTICLE												BRAZ DENT SCI	BRAZ. DENT. SCI.	ENGLISH									4		UNIVERSIDADE ESTADUAL PAULISTA, INSTITUTE OF SCIENCE AND TECHNOLOGY OF SAO JOSE DOS CAMPOS	2022		N.H. MOHAMED; ASSIUT UNIVERSITY, FACULTY OF DENTISTRY, DEPARTMENT OF ORAL MEDICINE, PERIODONTOLOGY AND DIAGNOSIS, ASSUIT, EGYPT; EMAIL: NASHWAHELALY@AUN.EDU.EG
STOCKER N;BALTES V;BELLAICHE S;BROUILLARD F;BELMOUFID N;ROUSSEAU C;BONNIN A;VAN D W Z;RICARD L;BANET A;MALARD F;DULÉRY R;MOHTY M;BRISSOT	STOCKER NICOLAS;BALTES VIRGINIE;BELLAICHE SOLAL;BROUILLARD FLORA;BELMOUFID NADIA;ROUSSEAU CÉLINE;BONNIN AGNÈS;VAN DE WYNGAERT ZOÉ;RICARD LAURE;BANET ANNE;MALARD FLORENT;DULÉRY RÉMY;MOHTY MOHAMAD;BRISSOT ÉOLIA	none	PURPOSE: THIS SINGLE-CENTER RETROSPECTIVE STUDY AIMS TO ASSESS THE FEASIBILITY, SAFETY, AND TOLERABILITY OF CAREMIN650, A NEW PHOTOBIOMODULATION DEVICE, FOR BOTH PREVENTING ORAL MUCOSITIS (OM) AND REDUCING ITS SEVERITY IN THE SETTING OF HEMATOPOIETIC STEM CELL TRANSPLANTATION (HCT). METHODS: PATIENTS WHO UNDERWENT AUTOLOGOUS HCT FOR HEMATOLOGICAL MALIGNANCIES BETWEEN NOVEMBER 2020 AND OCTOBER 202…							SORBONNE UNIVERSITÉ, PARIS, ILE-DE-FRANCE, FRANCE; HÔPITAL SAINT-ANTOINE, HÉMATOLOGIE CLINIQUE ET THÉRAPIE CELLULAIRE, PARIS, ILE-DE-FRANCE, FRANCE					HCT; HEMATOLOGICAL MALIGNANCIES; ORAL MUCOSITIS; PHOTOBIOMODULATION; ANALGESIC AGENT; CARMUSTINE; CYTARABINE; ETOPOSIDE; MELPHALAN; MOUTHWASH; ADULT; AGED; ARTICLE; CANCER CHEMOTHERAPY; CLINICAL ARTICLE; DRUG MEGADOSE; FEMALE; HEMATOLOGIC MALIGNANCY; HEMATOPOIETIC STEM CELL TRANSPLANTATION; HUMAN; LOW LEVEL LASER THERAPY; LYMPHOMA; MALE; MOUTH HYGIENE; MUCOSA INFLAMMATION; MULTIPLE MYELOMA; NEUTR…	HCT; HEMATOLOGICAL MALIGNANCIES; ORAL MUCOSITIS; PHOTOBIOMODULATION	10.1007/s00520-022-07280-3	ARTICLE										ANALGESIC AGENT; CARMUSTINE; CYTARABINE; ETOPOSIDE; MELPHALAN; MOUTHWASH; ADULT; AGED; ARTICLE; CANCER CHEMOTHERAPY; CLINICAL ARTICLE; DRUG MEGADOSE; FEMALE; HEMATOLOGIC MALIGNANCY; HEMATOPOIETIC STEM CELL TRANSPLANTATION; HUMAN; LOW LEVEL LASER THERAPY; LYMPHOMA; MALE; MOUTH HYGIENE; MUCOSA INFLAMMATION; MULTIPLE MYELOMA; NEUTROPHIL; ORAL MUCOSITIS; RETROSPECTIVE STUDY; VISUAL ANALOG SCALE; ADVE…		SUPPORTIVE CARE CANCER	SUPPORTIVE CARE CANCER	ENGLISH									10		SPRINGER SCIENCE AND BUSINESS MEDIA DEUTSCHLAND GMBH	2022		N. STOCKER; CENTRE DE RECHERCHE SAINT-ANTOINE (CRSA), INSERM, SORBONNE UNIVERSITÉ, PARIS, 75012, FRANCE; EMAIL: NICOLAS.STOCKER@APHP.FR			09414355
DA S B;PROSDÓCIMO M;GASPARINI L;DA S B;DE A M;AMENÁBAR J	DA SILVA BRUNA MACHADO;PROSDÓCIMO MARIA LUIZA;GASPARINI LARISSA RODRIGUES;DA SILVA BETÂNIA MACHADO;DE ARAÚJO MELISSA RODRIGUES;AMENÁBAR JOSÉ MIGUEL	none	PARAMETER REPRODUCIBILITY IN PHOTOBIOMODULATION THERAPY (PBMT) IS STILL SCARCE IN LITERATURE FOR THE MANAGEMENT OF ORAL MUCOSITIS (OM). THIS STUDY AIMED TO IDENTIFY THE MOST USED PBMT DOSIMETRY PARAMETERS (DP) AND THEIR EFFICACY IN OM MANAGEMENT AFTER PRECONDITIONING FOR HEMATOPOIETIC STEM CELL TRANSPLANTATION (HSCT). THIS RESEARCH WAS CONDUCTED ACCORDING TO THE PRISMA GUIDELINES. THE SEARCH FOR …							UNIVERSIDADE FEDERAL DO PARANA, DEPARTMENT OF STOMATOLOGY, CURITIBA, PR, BRAZIL; PONTIFÍCIA UNIVERSIDADE CATÓLICA DO PARANÁ, CURITIBA, PR, BRAZIL					HEMATOPOIETIC STEM CELL TRANSPLANTATION; ORAL MUCOSITIS; PHOTOBIOMODULATION; SYSTEMATIC REVIEW; NONSTEROID ANTIINFLAMMATORY AGENT; ACUTE LYMPHOBLASTIC LEUKEMIA; ACUTE MYELOID LEUKEMIA; ADULT; ALLOGENEIC HEMATOPOIETIC STEM CELL TRANSPLANTATION; ANAPLASTIC LARGE CELL LYMPHOMA; APLASTIC ANEMIA; AUTOLOGOUS HEMATOPOIETIC STEM CELL TRANSPLANTATION; CANCER GRADING; CHEMOTHERAPY; CHRONIC LYMPHATIC LEUKEM…	HEMATOPOIETIC STEM CELL TRANSPLANTATION; ORAL MUCOSITIS; PHOTOBIOMODULATION; SYSTEMATIC REVIEW	10.1007/s00520-022-06817-w	REVIEW										NONSTEROID ANTIINFLAMMATORY AGENT; ACUTE LYMPHOBLASTIC LEUKEMIA; ACUTE MYELOID LEUKEMIA; ADULT; ALLOGENEIC HEMATOPOIETIC STEM CELL TRANSPLANTATION; ANAPLASTIC LARGE CELL LYMPHOMA; APLASTIC ANEMIA; AUTOLOGOUS HEMATOPOIETIC STEM CELL TRANSPLANTATION; CANCER GRADING; CHEMOTHERAPY; CHRONIC LYMPHATIC LEUKEMIA; CHRONIC MYELOID LEUKEMIA; DISEASE SEVERITY; DOSIMETRY; EWING SARCOMA; HEMATOPOIETIC STEM CEL…		SUPPORTIVE CARE CANCER	SUPPORTIVE CARE CANCER	ENGLISH									5		SPRINGER SCIENCE AND BUSINESS MEDIA DEUTSCHLAND GMBH	2022		B.M. DA SILVA; DEPARTMENT OF STOMATOLOGY, FEDERAL UNIVERSITY OF PARANÁ, CURITIBA, PARANÁ, BRAZIL; EMAIL: BRUNA.MACHADODASILVA@ALUMNI.USP.BR			09414355
WALINSKI C;MELLUSI S;BRODEUR A;MARCHICK E;KATZ D;VAN P M	WALINSKI CHRISTOPHER J;MELLUSI SABRINA M;BRODEUR ASHLEY E;MARCHICK EMILY;KATZ DANIEL;VAN PUTTEN MEADE C	none	HEALTHCARE PROFESSIONALS REQUIRE EFFECTIVE TREATMENT OPTIONS FOR MANAGING THE COMPLICATIONS THAT MAY ARISE DURING CANCER TREATMENT. THE MULTINATIONAL ASSOCIATION OF SUPPORTIVE CARE IN CANCER (MASCC) AND THE INTERNATIONAL SOCIETY OF ORAL ONCOLOGY (ISOO) WORK TOGETHER TO REDUCE ORAL COMPLICATIONS SECONDARY TO CANCER, INCLUDING DIFFICULTIES ASSOCIATED WITH ORAL MUCOSITIS (OM). THE PRESENT ARTICLE IS…							NEW YORK MEDICAL COLLEGE, DEPARTMENT OF DENTAL MEDICINE, VALHALLA, NY, UNITED STATES; NEW YORK MEDICAL COLLEGE, VALHALLA, NY, UNITED STATES; THE OHIO STATE UNIVERSITY COMPREHENSIVE CANCER CENTER, COLUMBUS, OH, UNITED STATES					COMPLICATION; DIETARY SUPPLEMENT; HEAD AND NECK TUMOR; HUMAN; LOW LEVEL LASER THERAPY; MUCOSA INFLAMMATION; STOMATITIS; DIETARY SUPPLEMENTS; HEAD AND NECK NEOPLASMS; HUMANS; LOW-LEVEL LIGHT THERAPY; MUCOSITIS			ARTICLE										COMPLICATION; DIETARY SUPPLEMENT; HEAD AND NECK TUMOR; HUMAN; LOW LEVEL LASER THERAPY; MUCOSA INFLAMMATION; STOMATITIS; DIETARY SUPPLEMENTS; HEAD AND NECK NEOPLASMS; HUMANS; LOW-LEVEL LIGHT THERAPY; MUCOSITIS; STOMATITIS		GEN DENT	GEN. DENT.	ENGLISH									2		ACADEMY OF GENERAL DENTISTRY	2022					03636771
LABROSSE G;GRAILLON N;MALADIÈRE E;LAN R;CAMPANA F	LABROSSE GÉRALDINE;GRAILLON NICOLAS;MALADIÈRE ERIC;LAN ROMAIN;CAMPANA FABRICE	none	INTRODUCTION: ORAL MUCOSITIS (OM) IS A COMMON SIDE EFFECT OF RADIOTHERAPY (RT) OR RADIO-CHEMOTHERAPY (RT/CT) FOR HEAD AND NECK CANCERS. IT CAUSES LESIONS LEADING TO IMPAIRMENT OF THE QUALITY OF LIFE, DYSPHAGIA, PAIN, AND IN UP TO 20% OF CASES, A DOSIMETRY CONCESSION, DECREASING LOCAL TUMOR CONTROL, THEREBY IMPACTING THE SURVIVAL RATE. POSITIVE RESULTS OF PHOTOBIOMODULATION (PBM) TO TREAT IT HAVE …							AIX MARSEILLE UNIVERSITÉ, ODONTOLOGY DEPARTMENT, MARSEILLE, PROVENCE-ALPES-COTE D'AZUR, FRANCE; AIX MARSEILLE UNIVERSITÉ, DEPARTMENT OF ORAL AND MAXILLOFACIAL SURGERY, MARSEILLE, PROVENCE-ALPES-COTE D'AZUR, FRANCE; CHP PERPIGNAN, ENT AND ORAL SURGERY SERVICE, PERPIGNAN, FRANCE; CENTRE HOSPITALIER EDMOND GARCIN, ENT AND ORAL SURGERY SERVICE, AUBAGNE, FRANCE; AIX MARSEILLE UNIVERSITÉ, DEPARTMENT OF…					HEAD AND NECK NEOPLASMS; LOW-LEVEL LIGHT THERAPY; MUCOSITIS	HEAD AND NECK NEOPLASMS; LOW-LEVEL LIGHT THERAPY; MUCOSITIS	10.1051/mbcb/2022016	REVIEW												J ORAL MED ORAL SURG	J. ORAL MED. ORAL SURG.	ENGLISH									4		EDP SCIENCES	2022		G. LABROSSE; AIX MARSEILLE UNIV, APHM, TIMONE HOSPITAL, ODONTOLOGY DEPARTMENT, FUNCTIONAL UNIT OF ORAL SURGERY, MARSEILLE, FRANCE; EMAIL: GERALDINE.LABROSSE26@GMAIL.COM
KUHN-DALL’MAGRO A;ZAMBONI E;FONTANA T;DOGENSKI L;CARLI J;DALL’MAGRO E;FORNARI F	KUHN-DALL’MAGRO ALESSANDRA;ZAMBONI EDUARDO;FONTANA TOBIAS PITTON;DOGENSKI LETÍCIA COPATTI;CARLI JOÃO PDE;DALL’MAGRO EDUARDO;FORNARI FERNADO	none	AIM: THE PRESENT STUDY EVALUATED THE EFFECT OF LLLT AT RED AND INFRARED WAVELENGTHS ASSOCIATED WITH THERAPEUTIC MEASURES FROM THE MUCOSITIS STUDY GROUP OF THE MULTINATIONAL ASSOCIATION OF SUPPORTIVE CARE OF CANCER AND INTERNATIONAL SOCIETY OF ORAL ONCOLOGY (MASCC/ISOO) FOR PREVENTING AND TREATING RT-INDUCED ORAL MUCOSITIS (OM). MATERIALS AND METHODS: FOR THE STUDY, 80 SUBJECTS DIAGNOSED WITH HEAD…							POSTGRADUATE PROGRAM IN ORAL AND MAXILLOFACIAL SURGERY AT CENTRO DE ESTUDOS ODONTOLÓGICOS MERIDIONAL, PASSO FUNDO, RS, BRAZIL; UNIVERSIDADE FEDERAL DE SANTA CATARINA, FLORIANOPOLIS, SC, BRAZIL; UNIVERSIDADE DE PASSO FUNDO, DEPARTMENT OF ORAL MEDICINE, PASSO FUNDO, RS, BRAZIL; UNIVERSIDADE DE PASSO FUNDO, DEPARTMENT OF RESTORATIVE DENTISTRY, PASSO FUNDO, RS, BRAZIL; UNIVERSIDADE DE PASSO FUNDO, PA…					LASER THERAPY; ORAL MUCOSITIS; RADIOTHERAPY; ANTINEOPLASTIC AGENT; CONTROLLED STUDY; HEAD AND NECK TUMOR; HUMAN; LOW LEVEL LASER THERAPY; PROCEDURES; QUALITY OF LIFE; RANDOMIZED CONTROLLED TRIAL; STOMATITIS; ANTINEOPLASTIC AGENTS; HEAD AND NECK NEOPLASMS; HUMANS; LOW-LEVEL LIGHT THERAPY	LASER THERAPY; ORAL MUCOSITIS; RADIOTHERAPY	10.5005/jp-journals-10024-3277	ARTICLE										ANTINEOPLASTIC AGENT; CONTROLLED STUDY; HEAD AND NECK TUMOR; HUMAN; LOW LEVEL LASER THERAPY; PROCEDURES; QUALITY OF LIFE; RANDOMIZED CONTROLLED TRIAL; STOMATITIS; ANTINEOPLASTIC AGENTS; HEAD AND NECK NEOPLASMS; HUMANS; LOW-LEVEL LIGHT THERAPY; QUALITY OF LIFE; STOMATITIS		J CONTEMP DENTAL PRACT	J. CONTEMP. DENTAL PRACT.	ENGLISH									1		JAYPEE BROTHERS MEDICAL PUBLISHERS (P) LTD	2022		J.P. DE CARLI; DEPARTMENT OF ORAL MEDICINE, SCHOOL OF DENTISTRY OF THE UNIVERSITY OF PASSO FUNDO, PASSO FUNDO, RIO GRANDE DO SUL, BRAZIL; EMAIL: JOAODECARLI@UPF.BR			15263711
KLAUSNER G;BENSADOUN R;CHAMPION A;BENZAQUEN D;CANOVA C;CLAREN A;MANCUSO V;SUHL J;BALARD R;TROUSSIER I	KLAUSNER GUILLAUME;BENSADOUN RÉNÉ JEAN J;CHAMPION AMBROISE;BENZAQUEN DAVID;CANOVA CHARLES HENRI;CLAREN A;MANCUSO V;SUHL J;BALARD R;TROUSSIER IDRISS	none	PURPOSE: TO EVALUATE THE CURRENT AND POTENTIAL INDICATIONS OF PHOTOBIOMODULATION (PBM) AND THEIR LEVEL OF EVIDENCE IN THE PREVENTION OR MANAGEMENT OF RADIATION THERAPY-RELATED SIDE EFFECTS. MATERIALS AND METHODS: THE EMBASE, MEDLINE/PUBMED, COCHRANE, EBSCO, SCOPUS, AND LILACS DATABASES WERE SYSTEMATICALLY REVIEWED TO INCLUDE AND ANALYZE PUBLICATIONS OF CLINICAL STUDIES THAT HAVE ASSESSED PBM IN T…							SORBONNE UNIVERSITÉ, PARIS, ILE-DE-FRANCE, FRANCE; ONCOLOGIE-RADIOTHÉRAPIE, NICE, FRANCE; HÔPITAL DE LATOUR, MEYRIN, SWITZERLAND; HÔPITAUX UNIVERSITAIRES DE GENÈVE, GENEVA, GE, SWITZERLAND; SOCIÉTÉ FRANÇAISE DE MÉDECINE GÉNÉRALE, ISSY-LES-MOULINEAUX, ISSY LES MOULINEAUX, FRANCE; HÔPITAL PARIS SAINT-JOSEPH, MÉDECINE INTERNE – MÉDECINE VASCULAIRE, PARIS, ILE-DE-FRANCE, FRANCE					LOW-LEVEL LIGHT THERAPY; LYMPHEDEMA; NEOPLASMS; RADIATION THERAPY; RADIODERMATITIS; STOMATITIS; ACUTE DISEASE; BONE NECROSIS; COCHRANE LIBRARY; CONTROLLED STUDY; DYSPHAGIA; EMBASE; HUMAN; HYPOSALIVATION; LOW LEVEL LASER THERAPY; MEDLINE; ORAL MUCOSITIS; OSTEORADIONECROSIS; RADIATION DERMATITIS; RADIATION FIBROSIS; RADIATION SICKNESS; RANDOMIZED CONTROLLED TRIAL (TOPIC); REPRODUCIBILITY; REVIEW; S…	LOW-LEVEL LIGHT THERAPY; LYMPHEDEMA; NEOPLASMS; RADIATION THERAPY; RADIODERMATITIS; STOMATITIS	10.1016/j.canrad.2021.06.025	REVIEW										ACUTE DISEASE; BONE NECROSIS; COCHRANE LIBRARY; CONTROLLED STUDY; DYSPHAGIA; EMBASE; HUMAN; HYPOSALIVATION; LOW LEVEL LASER THERAPY; LYMPHEDEMA; MEDLINE; ORAL MUCOSITIS; OSTEORADIONECROSIS; RADIATION DERMATITIS; RADIATION FIBROSIS; RADIATION SICKNESS; RANDOMIZED CONTROLLED TRIAL (TOPIC); REPRODUCIBILITY; REVIEW; SCOPUS; SYSTEMATIC REVIEW; TREATMENT INDICATION; TRISMUS; UPPER LIMB; XEROSTOMIA; ADV…		CANCER RADIOTHER	CANCER RADIOTHER.	ENGLISH									67		ELSEVIER MASSON S.R.L.	2021		I. TROUSSIER; ONCOLOGIE – RADIOTHÉRAPIE, CENTRE DE HAUTE ÉNERGIE (CHE), NICE, 10, BOULEVARD PASTEUR, 06000, FRANCE; EMAIL: IDRISS.TROUSSIER@CHE-NICE.COM			12783218
GAVISH L;ZADIK Y;RAIZMAN R	GAVISH LILACH;ZADIK YEHUDA;RAIZMAN ROSE	none	PURPOSE: ORAL MUCOSITIS (OM) AND PROLONGED WOUND HEALING ARE COMMON SIDE-EFFECTS OF CANCER TREATMENTS. PHOTOBIOMODULATION (PBM), PREVIOUSLY CALLED LOW-LEVEL LASER, IS CURRENTLY PART OF THE OFFICIAL GUIDELINE FOR OM PREVENTION. HOWEVER, ALL THE PBM PROTOCOLS RELATE TO OFFICE-BASED DEVICES, OPERATED BY PROFESSIONAL HEALTH CAREGIVERS, REQUIRING FREQUENT APPLICATIONS. IN THE FOLLOWING CASE SERIES, WE…							FACULTY OF MEDICINE, JERUSALEM, ISRAEL; FACULTY OF MEDICINE, JERUSALEM, ISRAEL; HEBREW UNIVERSITY OF JERUSALEM, DEPARTMENT OF ORAL MEDICINE, JERUSALEM, ISRAEL; SCARBOROUGH HEALTH NETWORK, DEPARTMENT OF PROFESSIONAL PRACTICE, TORONTO, ON, CANADA; UNIVERSITY OF TORONTO, TORONTO, ON, CANADA					CASE REPORT; DEHISCENCE; ORAL MUCOSITIS; HOME-USE; LOW-LEVEL LASER; PHOTOBIOMODULATION; SUPPORTIVE CARE; ANTINEOPLASTIC AGENT; CYCLOPHOSPHAMIDE PLUS DOXORUBICIN PLUS PREDNISOLONE PLUS RITUXIMAB PLUS VINCRISTINE; LIDOCAINE; METHOTREXATE; MOUTHWASH; OXIDIZED REGENERATED CELLULOSE; PARACETAMOL; ADJUVANT THERAPY; ADULT; AGED; ANALGESIA; ARTICLE; CANCER PATIENT; CANCER RADIOTHERAPY; CLINICAL ARTICLE; …	CASE REPORT; DEHISCENCE; ORAL MUCOSITIS; HOME-USE; LOW-LEVEL LASER; PHOTOBIOMODULATION; SUPPORTIVE CARE	10.1007/s00520-021-06027-w	ARTICLE										ANTINEOPLASTIC AGENT; CYCLOPHOSPHAMIDE PLUS DOXORUBICIN PLUS PREDNISOLONE PLUS RITUXIMAB PLUS VINCRISTINE; LIDOCAINE; METHOTREXATE; MOUTHWASH; OXIDIZED REGENERATED CELLULOSE; PARACETAMOL; ADJUVANT THERAPY; ADULT; AGED; ANALGESIA; ARTICLE; CANCER PATIENT; CANCER RADIOTHERAPY; CASE REPORT; CLINICAL ARTICLE; COLON CANCER; DERMATITIS; DIFFUSE LARGE B CELL LYMPHOMA; FEMALE; HARTMANN PROCEDURE; HEMICOL…		SUPPORTIVE CARE CANCER	SUPPORTIVE CARE CANCER	ENGLISH									8		SPRINGER SCIENCE AND BUSINESS MEDIA DEUTSCHLAND GMBH	2021		L. GAVISH; INSTITUTE FOR RESEARCH IN MILITARY MEDICINE (IRMM), FACULTY OF MEDICINE, THE HEBREW UNIVERSITY OF JERUSALEM, JERUSALEM, POB 12272, 9112001, ISRAEL; EMAIL: LILACHG@EKMD.HUJI.AC.IL			09414355
DE M B;THEBIT M;BONELA L;DE O K;GONCALVES W;BISSOLI N;SARTÓRIO C;GOUVÊA S	DE MENEZES BEATRIZ COUTENS;THEBIT MARCELA MARÇAL;BONELA LUCAS ANDRÉ SILVA;DE OLIVEIRA KARINE GADIOLI;GONCALVES WASHINGTON LS;BISSOLI NAZARÉ SOUZA;SARTÓRIO CARMEM LUÍZA;GOUVÊA SÔNIA ALVES	none	PURPOSE: ORAL MUCOSITIS IS A PAINFUL CONDITION THAT OCCURS IN PATIENTS WHO UNDERGO CHEMOTHERAPY. DUE TO THE WORSENING OF ORAL MUCOSITIS, THE PATIENT MAY PROGRESS TO A WORSE CLINICAL CONDITION AND INTERRUPT ANTINEOPLASTIC TREATMENT. THERE IS LITTLE LITERATURE ON LOW-POWER LASER THERAPY IN CHEMOTHERAPY FOR OTHER SOLID TUMORS. THE PURPOSE OF THIS STUDY WAS TO INVESTIGATE WHETHER LOW-LEVEL LASER THER…							UNIVERSIDADE FEDERAL DO ESPÍRITO SANTO, DEPARTMENT OF PHYSIOLOGICAL SCIENCES, VITORIA, ES, BRAZIL; UNIVERSIDADE FEDERAL DO ESPÍRITO SANTO, BIOTECHNOLOGY GRADUATE PROGRAM, VITORIA, ES, BRAZIL; UNIVERSIDADE SANTA URSULA, RESIDENCY PROGRAM IN HEALTH, RIO DE JANEIRO, RJ, BRAZIL					CHEMOTHERAPY; LOW-POWER LASER THERAPY; ORAL MUCOSITIS; OXIDATIVE STRESS; SOLID TUMORS; ANTINEOPLASTIC AGENT; CARBOPLATIN; CISPLATIN; CYCLOPHOSPHAMIDE; DOXORUBICIN; FLUOROURACIL; PACLITAXEL; SUPEROXIDE DISMUTASE; ADULT; AGED; BLOOD; ENZYMOLOGY; FEMALE; HUMAN; LOW LEVEL LASER THERAPY; MALE; MIDDLE AGED; NEOPLASM; PATHOLOGY; PROCEDURES; STOMATITIS; VERY ELDERLY; 80 AND OVER; ANTINEOPLASTIC AGENTS; A…	CHEMOTHERAPY; LOW-POWER LASER THERAPY; ORAL MUCOSITIS; OXIDATIVE STRESS; SOLID TUMORS	10.31557/APJCP.2021.22.10.3211	ARTICLE										ANTINEOPLASTIC AGENT; CARBOPLATIN; CISPLATIN; CYCLOPHOSPHAMIDE; DOXORUBICIN; FLUOROURACIL; PACLITAXEL; SUPEROXIDE DISMUTASE; ADULT; AGED; BLOOD; ENZYMOLOGY; FEMALE; HUMAN; LOW LEVEL LASER THERAPY; MALE; MIDDLE AGED; NEOPLASM; OXIDATIVE STRESS; PATHOLOGY; PROCEDURES; STOMATITIS; VERY ELDERLY; ADULT; AGED; AGED; 80 AND OVER; ANTINEOPLASTIC AGENTS; ANTINEOPLASTIC COMBINED CHEMOTHERAPY PROTOCOLS; CAR…		ASIAN PAC J CANCER PREVEN	ASIAN PAC. J. CANCER PREVEN.	ENGLISH									10		ASIAN PACIFIC ORGANIZATION FOR CANCER PREVENTION	2021		C.L. SARTORIO; DEPARTMENT OF PHYSIOLOGICAL SCIENCE, HEALTH SCIENCES CENTER, FEDERAL UNIVERSITY OF ESPIRITO SANTO, VITORIA, BRAZIL; EMAIL: CARMEMSARTORIO@GMAIL.COM			15137368
ANSCHAU F;WEBSTER J;CAPRA M;STEIN A	ANSCHAU FERNANDO;WEBSTER JACQUELINE;CAPRA MARCELO EDUARDO ZANELLA;STEIN A T	none	INTRODUCTION: MUCOSITIS OCCURS IN MORE THAN 40% OF CHEMOTHERAPY-TREATED PATIENTS, SIGNIFICANTLY REDUCING THEIR QUALITY OF LIFE AND INCREASING INTERVENTIONS FOR ADEQUATE ANALGESIA AND NUTRITION, AS WELL AS LENGTH OF HOSPITAL STAY. MANY DIFFERENT INTERVENTIONS HAVE BEEN EVALUATED TO REDUCE ORAL MUCOSITIS. GOOD RESULTS HAVE RECENTLY BEEN ACHIEVED WITH PHOTOBIOMODULATION (PBM), A TECHNIQUE THAT HAS P…							HOSPITAL NOSSA SENHORA DA CONCEICAO, TUBARAO, SC, BRAZIL; PONTIFÍCIA UNIVERSIDADE CATÓLICA DO RIO GRANDE DO SUL, SCHOOL OF MEDICINE, PORTO ALEGRE, RS, BRAZIL; HOME CARE PROGRAM OF HOSPITALAR CONCEIÇÃO GROUP, PORTO ALEGRE, RS, BRAZIL; UNIVERSIDADE FEDERAL DE CIENCIAS DA SAÚDE DE PORTO ALEGRE, DEPARTMENT OF PUBLIC HEALTH, PORTO ALEGRE, RS, BRAZIL					EFFECTIVENESS; LEUKEMIA; LYMPHOMA; ORAL MUCOSITIS; PHOTOBIOMODULATION	EFFECTIVENESS; LEUKEMIA; LYMPHOMA; ORAL MUCOSITIS; PHOTOBIOMODULATION	10.1007/s41547-020-00110-x	ARTICLE												LASER DENT SCI	LASER DENT SCI	ENGLISH									4		SPRINGER INTERNATIONAL PUBLISHING	2020		F. ANSCHAU; GRADUATION PROGRAM ON EVALUATION AND PRODUCTION OF TECHNOLOGIES FOR THE BRAZILIAN NATIONAL HEALTH SYSTEM, HOSPITAL NOSSA SENHORA DA CONCEIÇÃO, PORTO ALEGRE, RIO GRANDE DO SUL, BRAZIL; EMAIL: AFERNANDO@GHC.COM.BR
DE L D J;MARTINS G;LIMA H;CARRERA M;REIS S;MEDRADO A	DE LIMA DANTAS JULIANA BORGES;MARTINS GABRIELA BOTELHO;LIMA HAYANA RAMOS;CARRERA MANOELA;REIS SÍLVIA REGINA DE ALMEIDA;MEDRADO ALENA RIBEIRO ALVES PEIXOTO	none	AIMS: THIS STUDY AIMED TO EVALUATE THE EFFECT OF LASER PHOTOBIOMODULATION IN THE PREVENTION OF ORAL MUCOSITIS (OM), SALIVARY HYPOFUNCTION AND REFERRED PAIN IN PATIENTS WITH HEAD AND NECK CANCER. METHODS AND RESULTS: THIS RANDOMIZED CLINICAL STUDY DIVIDED PATIENTS INTO TWO GROUPS: THE LASER GROUP (LG, N = 30) AND THE CONTROL GROUP (CG, N = 24). THE LG (INGAALP, 660 NM, 86.7 MW, 2 J/CM<SUP>2</SUP>)…							ESCOLA BAHIANA DE MEDICINA E SAÚDE PÚBLICA – EBMSP, SALVADOR, BA, BRAZIL; UNIVERSIDADE FEDERAL DA BAHIA, SALVADOR, BA, BRAZIL; UNIVERSIDADE FEDERAL DA BAHIA, HEALTH SCIENCES CENTER, SALVADOR, BA, BRAZIL; UNIVERSIDADE FEDERAL DA BAHIA, ADJUNCT PROFESSOR OF STOMATOLOGY, SALVADOR, BA, BRAZIL; UNIVERSIDADE DO ESTADO DA BAHIA, DEPARTMENT OF LIFE SCIENCE, SALVADOR, BA, BRAZIL; ESCOLA BAHIANA DE MEDICIN…					ORAL MUCOSITIS; PHOTOBIOMODULATION; RADIOTHERAPY; CHEMORADIOTHERAPY; HEAD AND NECK TUMOR; HUMAN; LOW LEVEL LASER THERAPY; STOMATITIS; HEAD AND NECK NEOPLASMS; HUMANS; LOW-LEVEL LIGHT THERAPY	ORAL MUCOSITIS; PHOTOBIOMODULATION; RADIOTHERAPY	10.1111/scd.12486	ARTICLE										CHEMORADIOTHERAPY; HEAD AND NECK TUMOR; HUMAN; LOW LEVEL LASER THERAPY; STOMATITIS; CHEMORADIOTHERAPY; HEAD AND NECK NEOPLASMS; HUMANS; LOW-LEVEL LIGHT THERAPY; STOMATITIS		SPEC CARE DENT	SPEC. CARE DENT.	ENGLISH									4		BLACKWELL PUBLISHING INC. SUBSCRIP@BLACKWELLPUB.COM	2020		J.B.D.L. DANTAS; MASTERS IN DENTISTRY AT BAHIANA SCHOOL OF MEDICINE AND PUBLIC HEALTH, SALVADOR, BRAZIL; EMAIL: JULIANADANTAS.POS@BAHIANA.EDU.BR; J.B.D.L. DANTAS; MASTERS IN DENTISTRY AT BAHIANA SCHOOL OF MEDICINE AND PUBLIC HEALTH, SALVADOR, BRAZIL; EMAIL: JULIANADANTAS.POS@BAHIANA.EDU.BR			02751879
CRONSHAW M;PARKER S;ANAGNOSTAKI E;MYLONA V;LYNCH E;GROOTVELD M	CRONSHAW MARK;PARKER STEVEN PA;ANAGNOSTAKI EUGENIA;MYLONA VALINA;LYNCH EDWARD JR;GROOTVELD MARTIN C	none	ORAL MUCOSITIS (OM) IS A DEBILITATING COMPLICATION OF CHEMOTHERAPY, AND HEAD AND NECK RADIOTHERAPY. IN AN EFFORT TO OFFER THE BEST POSSIBLE ADVICE WITHIN THE LIMITATIONS OF PUBLISHED RESEARCH, A SYSTEMATIC REVIEW WITH AN EXTENDED DISCUSSION AND COMMENTARY ON DOSIMETRY AND DOSE DELIVERY IS PRESENTED. USING KEYWORDS AS LISTED, PUBMED, GOOGLE SCHOLAR AND COCHRANE DATABASES WERE SEARCHED DURING A PER…							DE MONTFORT UNIVERSITY, LEICESTER, LEICESTERSHIRE, UNITED KINGDOM; UNIVERSITY OF BIRMINGHAM, SCHOOL OF DENTISTRY, BIRMINGHAM, WEST MIDLANDS, UNITED KINGDOM; UNIVERSITY OF NEVADA, LAS VEGAS, SCHOOL OF DENTAL MEDICINE, LAS VEGAS, NV, UNITED STATES					CANCER; CHEMOTHERAPY; LASER; LED; LLLT; LOW-LEVEL LASER THERAPY; ORAL MUCOSITIS; PHOTOBIOMODULATION; RADIOTHERAPY; STOMATITIS	CANCER; CHEMOTHERAPY; LASER; LED; LLLT; LOW-LEVEL LASER THERAPY; ORAL MUCOSITIS; PHOTOBIOMODULATION; RADIOTHERAPY; STOMATITIS	10.3390/DJ8030087	REVIEW												DENTISTRY J	DENTISTRY J.	ENGLISH									3		MDPI AG DIVERSITY@MDPI.COM	2020		M. CRONSHAW; LEICESTER SCHOOL OF PHARMACY, DE MONTFORT UNIVERSITY, LEICESTER, LE1 9BH, UNITED KINGDOM; EMAIL: DRMARKCRONSHAW@OUTLOOK.COM
ZANOTTA N;OTTAVIANI G;CAMPISCIANO G;POROPAT A;BOVENZI M;RUPEL K;GOBBO M;COMAR M;DI L R;BIASOTTO M;ZACCHIGNA S	ZANOTTA NUNZIA;OTTAVIANI GIULIA;CAMPISCIANO GIUSEPPINA;POROPAT AUGUSTO;BOVENZI MASSIMO;RUPEL KATIA;GOBBO MARGHERITA;COMAR MANOLA;DI LENARDA ROBERTO;BIASOTTO MATTEO;ZACCHIGNA SERENA	none	INTRODUCTION: ORAL MUCOSITIS (OM) IS A SEVERE SIDE EFFECT IN PATIENTS UNDERGOING ANTICANCER THERAPIES, WHICH NEGATIVELY IMPACTS ON THEIR QUALITY OF LIFE OFTEN LEADING TO EITHER THE INTERRUPTION OF THE THERAPY. PHOTOBIOMODULATION (PBM) IS EMERGING AS AN EFFECTIVE STRATEGY ALLOWING A FASTER WOUND HEALING. OBJECTIVES: THIS PILOT STUDY AIMS AT VERIFYING WHETHER PBM MODULATES THE INFLAMMATORY RESPONSE…							IRCCS BURLO GAROFOLO, INSTITUTE FOR MATERNAL AND CHILD HEALTH, TRIESTE, TS, ITALY; UNIVERSITÀ DEGLI STUDI DI TRIESTE, DEPARTMENT OF MEDICAL, SURGICAL AND HEALTH SCIENCES, TRIESTE, TS, ITALY; INTERNATIONAL CENTRE FOR GENETIC ENGINEERING AND BIOTECHNOLOGY, CARDIOVASCULAR BIOLOGY LABORATORY, TRIESTE, TS, ITALY					GROWTH FACTORS/CYTOKINES/INFLAMMATORY MEDIATORS; IMMUNOTOXICITY; INFLAMMATION; ALPHA2 INTERFERON; ANTINEOPLASTIC AGENT; COLONY STIMULATING FACTOR 1; CUTANEOUS T CELL ATTRACTING CHEMOKINE; GAMMA INTERFERON; GRANULOCYTE COLONY STIMULATING FACTOR; INTERLEUKIN 10; INTERLEUKIN 12P40; INTERLEUKIN 12P70; INTERLEUKIN 13; INTERLEUKIN 16; INTERLEUKIN 17; INTERLEUKIN 18; INTERLEUKIN 1ALPHA; INTERLEUKIN 1BET…	GROWTH FACTORS/CYTOKINES/INFLAMMATORY MEDIATORS; IMMUNOTOXICITY; INFLAMMATION	10.1080/1354750X.2020.1825812	ARTICLE										ALPHA2 INTERFERON; ANTINEOPLASTIC AGENT; COLONY STIMULATING FACTOR 1; CUTANEOUS T CELL ATTRACTING CHEMOKINE; GAMMA INTERFERON; GRANULOCYTE COLONY STIMULATING FACTOR; INTERLEUKIN 10; INTERLEUKIN 12P40; INTERLEUKIN 12P70; INTERLEUKIN 13; INTERLEUKIN 16; INTERLEUKIN 17; INTERLEUKIN 18; INTERLEUKIN 1ALPHA; INTERLEUKIN 1BETA; INTERLEUKIN 2; INTERLEUKIN 2 RECEPTOR ALPHA; INTERLEUKIN 3; INTERLEUKIN 4; I…		BIOMARKERS	BIOMARKERS	ENGLISH									8		TAYLOR AND FRANCIS LTD.	2020					1354750X
MOSKVIN S;PRITIKO D;SERGEENKO E;LUKASH E;GUSEV L	MOSKVIN SERGEY V;PRITIKO DENIS A;SERGEENKO ELENA YU;LUKASH ELENA N;GUSEV LEONID I	none	OBJECTIVE: THE ARTICLE DESCRIBES THE EXPERIENCE OF CLINICAL APPLICATION OF LOW LEVEL LASER THERAPY IN PEDIATRIC ONCOLOGY FOR THE PREVENTION AND TREATMENT OF CHEMOTHERAPY COMPLICATIONS SUCH AS ORAL MUCOSITIS. BACKGROUND: FOR THIS PURPOSE, FOR THE FIRST TIME IN THE WORLD NON-INVASIVE LASER BLOOD ILLUMINATION IS USED ON THE SINOCAROTID ZONE (ON THE PROJECTION OF THE COMMON CAROTID ARTERY SYMMETRICAL…							MOSCOW HEALTHCARE DEPARTMENT, MOSCOW, RUSSIAN FEDERATION; FEDERAL BIOMEDICAL AGENCY RUSSIA, MOSCOW, RUSSIAN FEDERATION					LASER BLOOD ILLUMINATION; LOW LEVEL LASER THERAPY; ORAL MUCOSITIS; PEDIATRIC ONCOLOGY; ANTINEOPLASTIC AGENT; CISPLATIN; DOXORUBICIN; METHOTREXATE; VINCRISTINE; ADOLESCENT; BRAIN METASTASIS; BRAIN VENTRICLE PERITONEUM SHUNT; CANCER CHEMOTHERAPY; CANCER COMBINATION CHEMOTHERAPY; CANCER GROWTH; CANCER STAGING; CANCER SURGERY; CELL PHAGOCYTOSIS; CHILD; CHILDHOOD CANCER; CLINICAL ARTICLE; COMMON CAROT…	LASER BLOOD ILLUMINATION; LOW LEVEL LASER THERAPY; ORAL MUCOSITIS; PEDIATRIC ONCOLOGY	10.1051/bmdcn/2019090101	REVIEW										ANTINEOPLASTIC AGENT; CISPLATIN; DOXORUBICIN; METHOTREXATE; VINCRISTINE; ADOLESCENT; BRAIN METASTASIS; BRAIN VENTRICLE PERITONEUM SHUNT; CANCER CHEMOTHERAPY; CANCER COMBINATION CHEMOTHERAPY; CANCER GROWTH; CANCER STAGING; CANCER SURGERY; CELL PHAGOCYTOSIS; CHILD; CHILDHOOD CANCER; CLINICAL ARTICLE; COMMON CAROTID ARTERY; DRUG MEGADOSE; DRUG TOLERABILITY; FEMALE; FIBRILLAR ASTROCYTOMA; GLIOMA; HEA…		BIOMEDICINE	BIOMEDICINE	ENGLISH									1		EDP SCIENCES	2019		S. MOSKVIN; O.K. SKOBELKIN STATE SCIENTIFIC CENTRE OF LASER MEDICINE, FEDERAL MEDICAL BIOLOGICAL AGENCY” OF RUSSIA, MOSCOW, STUDENCHESKAYA STR., 40, 121165, RUSSIAN FEDERATION; EMAIL: 7652612@MAIL.RU			22118020
MAZHARI F;SARRAF S A;SHABZENDEHDAR M	MAZHARI FATEMEH;SARRAF SHIRAZI ALIREZA R;SHABZENDEHDAR MAHBOUBEH	none	BACKGROUND: ONE OF THE MOST COMMON COMPLICATIONS OF CANCER CHEMOTHERAPY IS ORAL MUCOSITIS (OM). OM AFFECTS MORE THAN 75% OF PATIENTS UNDERGOING CHEMOTHERAPY AND REPRESENTS A SIGNIFICANT BURDEN TO PATIENTS AND CAREGIVERS. WE PERFORMED A SYSTEMATIC REVIEW AND META­ANALYSIS OF PUBLISHED STUDIES TO INVESTIGATE THE EFFECTS OF AGENTS AND TECHNIQUES IN REDUCING OM. PROCEDURE: THIS SYSTEMATIC REVIEW INVE…							MASHHAD UNIVERSITY OF MEDICAL SCIENCES, DEPARTMENT OF PEDIATRIC DENTISTRY, MASHHAD, RAZAVI KHORASAN, IRAN; ORAL AND MAXILLOFACIAL DISEASES RESEARCH CENTER, MASHHAD, RAZAVI KHORASAN, IRAN; MASHHAD UNIVERSITY OF MEDICAL SCIENCES, PEDIATRIC DENTISTRY SPECIALIST, MASHHAD, RAZAVI KHORASAN, IRAN					CANCER THERAPY; CHILDREN; ORAL MUCOSITIS; PALIFERMIN; ANTINEOPLASTIC AGENT; KERATINOCYTE GROWTH FACTOR; BIBLIOGRAPHIC DATABASE; CANCER CHEMOTHERAPY; CANCER PATIENT; CHILD; CHILDHOOD DISEASE; DISEASE SEVERITY; HEMATOPOIETIC STEM CELL TRANSPLANTATION; HUMAN; INCIDENCE; LOW LEVEL LASER THERAPY; META ANALYSIS; MULTIMODALITY CANCER THERAPY; OUTCOME ASSESSMENT; PEDIATRIC PATIENT; PRIORITY JOURNAL; REVI…	CANCER THERAPY; CHILDREN; ORAL MUCOSITIS	10.1002/pbc.27403	REVIEW										PALIFERMIN; ANTINEOPLASTIC AGENT; KERATINOCYTE GROWTH FACTOR; BIBLIOGRAPHIC DATABASE; CANCER CHEMOTHERAPY; CANCER PATIENT; CANCER THERAPY; CHILD; CHILDHOOD DISEASE; DISEASE SEVERITY; HEMATOPOIETIC STEM CELL TRANSPLANTATION; HUMAN; INCIDENCE; LOW LEVEL LASER THERAPY; META ANALYSIS; MULTIMODALITY CANCER THERAPY; ORAL MUCOSITIS; OUTCOME ASSESSMENT; PEDIATRIC PATIENT; PRIORITY JOURNAL; REVIEW; SYSTEM…		PEDIATR BLOOD CANCER	PEDIATR. BLOOD CANCER	ENGLISH									3		JOHN WILEY AND SONS INC. P.O.BOX 18667 NEWARK NJ 07191-8667	2019		M. SHABZENDEHDAR; PEDIATRIC DENTISTRY SPECIALIST, FELLOWSHIP STUDENT OF HOSPITAL DENTISTRY, SCHOOL OF DENTISTRY, MASHHAD UNIVERSITY OF MEDICAL SCIENCES, MASHHAD, IRAN; EMAIL: MSHABZENDEHDAR@YAHOO.COM			15455009
REZK-ALLAH S;ELSHAFI H;FARID R;HASSAN M;ALSIRAFY S	REZK-ALLAH SOHEIR SHETHATA;ELSHAFI HEBA MOHAMED ABD;FARID REEM JAN;HASSAN MOHAMED ABD ELRAHMAN;ALSIRAFY SAMY A	none	INTRODUCTION: ORAL MUCOSITIS (OM) IS AN UNAVOIDABLE CONDITION OF THE ORAL CAVITY THAT ACCOMPANIES CHEMOTHERAPY FOR VARIOUS MALIGNANT CASES. CHEMOTHERAPY-INDUCED ORAL MUCOSITIS (COM) IS A FREQUENT COMPLICATION DUE TO MUCOTOXIC DRUGS AND IS KNOWN TO DETERIORATE THE GENERAL HEALTH SIGNIFICANTLY, WHILE NEGATIVELY AFFECTING THE QUALITY OF LIFE (QOL). STUDIES HAVE REPORTED THAT LOW-LEVEL LASER THERAPY …							FACULTY OF PHYSICAL THERAPY, GIZA, GIZA, EGYPT; FACULTY OF MEDICINE, DEPARTMENT OF CLINICAL AND CHEMICAL PATHOLOGY, CAIRO, CAIRO, EGYPT; FACULTY OF MEDICINE, CLINICAL ONCOLOGY DEPARTMENT, CAIRO, CAIRO, EGYPT; FACULTY OF MEDICINE, PALLIATIVE MEDICINE UNIT, CAIRO, CAIRO, EGYPT					CANCER; LOW-LEVEL LASER THERAPY; ORAL MUCOSITIS	CANCER; LOW-LEVEL LASER THERAPY; ORAL MUCOSITIS	10.15171/jlms.2019.20	ARTICLE												J LASERS MED SCI	J. LASERS MED. SCI.	ENGLISH									2		LASER APPLICATION IN MEDICAL SCIENCES RESEARCH CENTER LASER.CNTR@GMAIL.COM	2019		S.S. REZK-ALLAH; BASIC SCIENCE DEPARTMENT, FACULTY OF PHYSICAL THERAPY, CAIRO UNIVERSITY, CAIRO, EGYPT; EMAIL: SOHEIRSAMAAN@HOTMAIL.COM			20089783
EL M M;FARHAT F;EL M W;NAMMOUR S	EL MOBADDER MARWAN;FARHAT FADI SAMI;EL MOBADDER WASSIM;NAMMOUR SAMIR	none	SUCCESSFUL MANAGEMENT OF ORAL MUCOSITIS, DYSGEUSIA AND ORAL DRYNESS WAS MADE WITH FIVE SESSIONS OF PHOTOBIOMODULATION. THE SEVERITY OF ORAL MUCOSITIS WAS MEASURED ACCORDING TO THE WORLD HEALTH ORGANIZATION SCALE FOR THE ASSESSMENT OF ORAL MUCOSITIS. DYSGEUSIA TESTING WAS PERFORMED ACCORDING TO THE INTERNATIONAL STANDARDS ORGANIZATION (ISO). FOR THE ASSESSMENT OF ORAL DRYNESS OR HYPOSALIVATION, QU…							UNIVERSITÉ DE LIÈGE, DEPARTMENT OF DENTAL SCIENCES, LIEGE, WLG, BELGIUM; HAMMOUD HOSPITAL, DEPARTMENT OF HEMATOLOGY AND ONCOLOGY, SAIDA, LEBANON; UNIVERSITÉ SAINT-JOSEPH DE BEYROUTH, DEPARTMENT OF ENDODONTICS, BEIRUT, BEIRUT GOVERNORATE, LEBANON					CANCER; DYSGEUSIA; HYPOSALIVATION; LOW-LEVEL LASER THERAPY; ORAL DRYNESS; ORAL MUCOSITIS; PHOTOBIOMODULATION	CANCER; DYSGEUSIA; HYPOSALIVATION; LOW-LEVEL LASER THERAPY; ORAL DRYNESS; ORAL MUCOSITIS; PHOTOBIOMODULATION	10.3390/dj6040064	ARTICLE												DENTISTRY J	DENTISTRY J.	ENGLISH									4		MDPI MULTIDISCIPLINARY DIGITAL PUBLISHING INSTITUTE SUPPORT@MDPI.COM	2018		M. EL MOBADDER; DEPARTMENT OF DENTAL SCIENCE, FACULTY OF MEDICINE, UNIVERSITY OF LIÈGE, LIÈGE, 4000, BELGIUM; EMAIL: M.MOBADDER@STUDENT.ULIEGE.BE
GUEDES C;DE F F S;DE F P;LOYOLA A;SABINO-SILVA R;CARDOSO S	GUEDES CIZELENE DO CARMO FALEIROS VELOSO;DE FREITAS FILHO SILAS ANTONIO JUVENCIO;DE FARIA P R;LOYOLA ADRIANO MOTA;SABINO-SILVA ROBINSON;CARDOSO S V	none	ORAL MUCOSITIS (OM) IS A FREQUENT AND SEVERE ADVERSE EFFECT OF THERAPY AGAINST HEAD AND NECK CANCER. PHOTOBIOMODULATION WITH THE LOW-POWER LASER IS KNOWN TO BE EFFECTIVE AGAINST OM, BUT THE DIVERSITY OF PROTOCOLS AND THE POSSIBILITY OF STIMULATING RESIDUAL TUMOR CELLS ARE STILL OBSTACLES. THE PRESENT STUDY AIMED TO COMPARE TWO DOSES OF LASER ENERGY DELIVERED TO THE ORAL MUCOSA OF PATIENTS UNDER O…							UNIVERSIDADE FEDERAL DE UBERLÂNDIA, SCHOOL OF DENTISTRY, UBERLANDIA, MG, BRAZIL; UNIVERSIDADE DE SÃO PAULO, DEPARTMENT OF SURGERY, STOMATOLOGY, PATHOLOGY AND RADIOLOGY, SAO PAULO, SP, BRAZIL; UNIVERSIDADE FEDERAL DE UBERLÂNDIA, DEPARTMENT OF MORPHOLOGY, UBERLANDIA, MG, BRAZIL; UNIVERSIDADE FEDERAL DE UBERLÂNDIA, DEPARTMENT OF PHYSIOLOGY, UBERLANDIA, MG, BRAZIL					NA		10.1155/2018/4579279	ARTICLE												INT J DENT	INT. J. DENT.	ENGLISH											HINDAWI LIMITED 410 PARK AVENUE, 15TH FLOOR, 287 PMB NEW YORK NY 10022	2018		S.V. CARDOSO; AREA OF PATHOLOGY, SCHOOL OF DENTISTRY, FEDERAL UNIVERSITY OF UBERLÂNDIA, UBERLÂNDIA, MG, BRAZIL; EMAIL: SV.CARDOSO@UFU.BR			16878728
PENG H;CHEN B;CHEN L;CHEN Y;LIU X;TANG L;MAO Y;LI W;ZHANG Y;LIN A;SUN Y;MA J	PENG HAO;CHEN BINBIN;CHEN LEI;CHEN YU PEI;LIU XU;TANG LINGLONG;MAO YANPING;LI WENFEI;ZHANG YUAN;LIN AIHUA;SUN YING;MA JUN	none	OBJECTIVES THE OBJECTIVE OF THIS NETWORK META-ANALYSIS IS TO OPTIMIZE THE PROPHYLACTIC TREATMENT FOR RADIOTHERAPY-INDUCED ORAL MUCOSITIS IN PATIENTS WITH HEAD AND NECK CANCER (HNSCC) RECEIVING POSTOPERATIVE OR DEFINITIVE RADIOTHERAPY WITH OR WITHOUT CHEMOTHERAPY. MATERIALS AND METHODS WE SEARCHED ELECTRONIC DATABASES TO IDENTIFY ALL ELIGIBLE RANDOMIZED CLINICAL TRIALS ON ORAL MUCOSITIS. THE ENDPO…							SUN YAT-SEN UNIVERSITY CANCER CENTER, DEPARTMENT OF RADIATION ONCOLOGY, GUANGZHOU, GUANGDONG, CHINA; THE FIFTH AFFILIATED HOSPITAL SUN YAT-SEN UNIVERSITY, DEPARTMENT OF MEDICAL ONCOLOGY, ZHUHAI, GUANGDONG, CHINA; SUN YAT-SEN UNIVERSITY, DEPARTMENT OF MEDICAL STATISTICS AND EPIDEMIOLOGY, GUANGZHOU, GUANGDONG, CHINA					HEAD AND NECK CANCERS; NETWORK META-ANALYSIS; ORAL MUCOSITIS; RADIOTHERAPY; SUPPORTIVE CARE; ANTINEOPLASTIC AGENT; ARTICLE; CANCER CHEMOTHERAPY; CANCER RADIOTHERAPY; CLASSIFICATION; DATA EXTRACTION; HEAD AND NECK CANCER; HUMAN; META ANALYSIS; POSTOPERATIVE CARE; PRIORITY JOURNAL; PROPHYLAXIS; QUALITY CONTROL; RADIATION INJURY; RADIOTHERAPY INDUCED ORAL MUCOSITIS; RANDOMIZED CONTROLLED TRIAL (TOPI…	HEAD AND NECK CANCERS; NETWORK META-ANALYSIS; ORAL MUCOSITIS; RADIOTHERAPY; SUPPORTIVE CARE	10.1016/j.oraloncology.2017.11.001	ARTICLE										ANTINEOPLASTIC AGENT; ARTICLE; CANCER CHEMOTHERAPY; CANCER RADIOTHERAPY; CLASSIFICATION; DATA EXTRACTION; HEAD AND NECK CANCER; HUMAN; META ANALYSIS; NETWORK META-ANALYSIS; ORAL MUCOSITIS; POSTOPERATIVE CARE; PRIORITY JOURNAL; PROPHYLAXIS; QUALITY CONTROL; RADIATION INJURY; RADIOTHERAPY INDUCED ORAL MUCOSITIS; RANDOMIZED CONTROLLED TRIAL (TOPIC); SENSITIVITY ANALYSIS; COMPARATIVE STUDY; HEAD AND …		ORAL ONCOL	ORAL ONCOL.	ENGLISH											ELSEVIER LTD	2017		J. MA; DEPARTMENT OF RADIATION ONCOLOGY, SUN YAT-SEN UNIVERSITY CANCER CENTER, STATE KEY LABORATORY OF ONCOLOGY IN SOUTHERN CHINA, COLLABORATIVE INNOVATION CENTER FOR CANCER MEDICINE, CHINA; EMAIL: MAJUN2@MAIL.SYSU.EDU.CN			13688375
SONIS S;HASHEMI S;EPSTEIN J;NAIR R;RABER-DURLACHER J	SONIS STEPHEN T;HASHEMI SEPEHR;EPSTEIN JOEL BRIAN;NAIR RAJ G;RABER-DURLACHER JUDITH E	none	LOW LEVEL LASER THERAPY (LLLT) HAS BEEN NOTED TO BE EFFECTIVE IN MITIGATING THE DEVELOPMENT OF ORAL MUCOSITIS AMONG PATIENTS BEING TREATED WITH CHEMORADIATION FOR CANCERS OF THE HEAD AND NECK. TO EXPLAIN THE BIOLOGICAL BASIS FOR THIS OBSERVATION WE PERFORMED A COMPREHENSIVE LITERATURE SEARCH. OUR INVESTIGATION IDENTIFIED A SUBSTANTIAL NUMBER OF LLLT-ACTIVATED PATHWAYS THAT HAVE BEEN STRONGLY ASSO…							BRIGHAM AND WOMEN'S HOSPITAL, BOSTON, MA, UNITED STATES; BIOMODELS, LLC, WATERTOWN, MA, UNITED STATES; HARVARD SCHOOL OF DENTAL MEDICINE, BOSTON, MA, UNITED STATES; CEDARS-SINAI MEDICAL CENTER, SAMUEL OSCHIN COMPREHENSIVE CANCER INSTITUTE, LOS ANGELES, CA, UNITED STATES; CITY OF HOPE NATIONAL MED CENTER, DIVISION OF OTOLARYNGOLOGY AND HEAD AND NECK SURGERY, DUARTE, CA, UNITED STATES; GRIFFITH UNI…					HEAD AND NECK CANCER; LOW LEVEL LASER THERAPY; ORAL MUCOSITIS; PHOTOBIOMODULATION; RADIOPROTECTION; TUMOR BEHAVIOR; CYTOKINE; MICRORNA; SMAD PROTEIN; TRANSFORMING GROWTH FACTOR BETA; ANGIOGENESIS; APOPTOSIS; CANCER GROWTH; CANCER PATIENT; CELL PROLIFERATION; HUMAN; PRIORITY JOURNAL; REVIEW; SIGNAL TRANSDUCTION; TUMOR INVASION; ADVERSE EFFECTS; CHEMORADIOTHERAPY; COMPLICATION; HEAD AND NECK NEOPLA…	HEAD AND NECK CANCER; LOW LEVEL LASER THERAPY; ORAL MUCOSITIS; PHOTOBIOMODULATION; RADIOPROTECTION; TUMOR BEHAVIOR	10.1016/j.oraloncology.2016.01.005	REVIEW										CYTOKINE; MICRORNA; SMAD PROTEIN; TRANSFORMING GROWTH FACTOR BETA; ANGIOGENESIS; APOPTOSIS; CANCER GROWTH; CANCER PATIENT; CELL PROLIFERATION; HEAD AND NECK CANCER; HUMAN; LOW LEVEL LASER THERAPY; ORAL MUCOSITIS; PRIORITY JOURNAL; REVIEW; SIGNAL TRANSDUCTION; TUMOR INVASION; ADVERSE EFFECTS; CHEMORADIOTHERAPY; COMPLICATION; HEAD AND NECK NEOPLASMS; METABOLISM; RADIATION INJURIES; RADIATION RESPON…		ORAL ONCOL	ORAL ONCOL.	ENGLISH											ELSEVIER LTD	2016		S.T. SONIS; DIVISION OF ORAL MEDICINE, BRIGHAM AND WOMEN'S HOSPITAL, DANA-FARBER CANCER INSTITUTE, BOSTON, 75 FRANCIS STREET, 02115, UNITED STATES; EMAIL: SSONIS@PARTNERS.ORG			13688375
PERALTA-MAMANI M;DA S B;DA S P A;RUBIRA-BULLEN I;HONÓRIO H;RUBIRA C;DA S S P	PERALTA-MAMANI, MARIELA;DA SILVA, BRUNA MACHADO;DA SILVA PINTO, ANA CAROLINA;RUBIRA-BULLEN, IZABEL REGINA FISCHER;HONÓRIO, HEITOR MARQUES;RUBIRA, CASSIA MARIA FISCHER;DA SILVA SANTOS, PAULO SÉRGIO	none	DOSIMETRY FOR LOW-LEVEL LASER THERAPY (LLLT) DEPENDS ON SEVERAL PARAMETERS, SUCH AS TARGET TISSUE TYPE, LESION TYPE AND LASER EQUIPMENT USED. THIS STUDY AIMED TO DETERMINE THE MOST USED LLLT DOSIMETRY FOR THE TREATMENT AND PREVENTION OF ORAL MUCOSITIS (OM) RESULTING FROM RADIATION THERAPY (RT) IN HEAD AND NECK CANCER PATIENTS (HNCP). THIS RESEARCH WAS CONDUCTED ACCORDING TO THE PRISMA GUIDELINES …							DEPARTMENT OF STOMATOLOGY - BAURU SCHOOL OF DENTISTRY, UNIVERSITY OF SÃO PAULO, ALAMEDA OCTÁVIO PINHEIRO BRISOLA, 9-75, VILA UNIVERSITÁRIA, ZIP CODE: 17012-901 BAURU - SP, BRAZIL.; DEPARTMENT OF PEDIATRIC DENTISTRY, ORTHODONTICS AND PUBLIC HEALTH, BAURU SCHOOL OF DENTISTRY, UNIVERSITY OF SÃO PAULO, ALAMEDA OCTÁVIO PINHEIRO BRISOLA, 9-75, VILA UNIVERSITÁRIA, ZIP CODE: 17012-901 BAURU - SP, BRAZIL.…					ADULT; AGED; HEAD AND NECK NEOPLASMS/RADIOTHERAPY; HUMANS; LOW-LEVEL LIGHT THERAPY/METHODS; MIDDLE AGED; RADIATION INJURIES/RADIOTHERAPY; RADIOMETRY/METHODS; STOMATITIS/ETIOLOGY/RADIOTHERAPY	ADULT;AGED;HEAD AND NECK NEOPLASMS/RADIOTHERAPY;HUMANS;LOW-LEVEL LIGHT THERAPY/METHODS;MIDDLE AGED;RADIATION INJURIES/RADIOTHERAPY;RADIOMETRY/METHODS;STOMATITIS/ETIOLOGY/RADIOTHERAPY	S1040-8428(18)30322-6	JOURNAL ARTICLE;META-ANALYSIS;SYSTEMATIC REVIEW										ADULT;AGED;HEAD AND NECK NEOPLASMS/RADIOTHERAPY;HUMANS;LOW-LEVEL LIGHT THERAPY/METHODS;MIDDLE AGED;RADIATION INJURIES/RADIOTHERAPY;RADIOMETRY/METHODS;STOMATITIS/ETIOLOGY/RADIOTHERAPY		CRIT REV ONCOL HEMATOL		ENG												2019					1879-0461 (ELECTRONIC) 1040-8428 (LINKING)
ROZZA-DE-MENEZES R;SOUZA P;WESTPHALEN F;IGNÁCIO S;MOYSÉS S;SARMENTO V	ROZZA-DE-MENEZES, RAFAELA;SOUZA, PAULO H C;WESTPHALEN, FERNANDO H;IGNÁCIO, SÉRGIO A;MOYSÉS, SIMONE T;SARMENTO, VIVIANE A	none	PURPOSE: THIS STUDY EVALUATED THE EFFICACY OF FOUR METHODS TO PREVENT CHEMOTHERAPY-INDUCED ORAL MUCOSITIS (OM) IN PATIENTS WITH SOLID TUMORS (ST). IN ADDITION, THE BEHAVIOUR OF OM WAS INVESTIGATED IN THESE ONCOLOGICAL PATIENTS. MATERIALS AND METHODS: FORTY-EIGHT PATIENTS, AGED 27-84, WERE RANDOMLY ALLOCATED TO DIFFERENT GROUPS FROM THE FIRST DAY OF CHEMOTHERAPY (CT), IN THE FOLLOWING SEQUENCE: GR…												ADULT; AGED; AGED, 80 AND OVER; ANTIBIOTICS, ANTINEOPLASTIC/ADVERSE EFFECTS/THERAPEUTIC USE; ANTIMETABOLITES, ANTINEOPLASTIC/ADVERSE EFFECTS/THERAPEUTIC USE; DOXORUBICIN/ADVERSE EFFECTS/THERAPEUTIC USE; FLUOROURACIL/ADVERSE EFFECTS/THERAPEUTIC USE; HUMANS; IMMUNOCOMPETENCE; MIDDLE AGED; NEOPLASMS/DRUG THERAPY; PROSPECTIVE STUDIES; STOMATITIS/CHEMICALLY INDUCED/PREVENTION & CONTROL	ADULT;AGED;AGED, 80 AND OVER;ANTIBIOTICS, ANTINEOPLASTIC/ADVERSE EFFECTS/THERAPEUTIC USE;ANTIMETABOLITES, ANTINEOPLASTIC/ADVERSE EFFECTS/THERAPEUTIC USE;DOXORUBICIN/ADVERSE EFFECTS/THERAPEUTIC USE;FLUOROURACIL/ADVERSE EFFECTS/THERAPEUTIC USE;HUMANS;IMMUNOCOMPETENCE;MIDDLE AGED;NEOPLASMS/DRUG THERAPY;PROSPECTIVE STUDIES;STOMATITIS/CHEMICALLY INDUCED/PREVENTION & CONTROL	10.3290/J.OHPD.A41659	JOURNAL ARTICLE;RANDOMIZED CONTROLLED TRIAL										ADULT;AGED;AGED, 80 AND OVER;ANTIBIOTICS, ANTINEOPLASTIC/ADVERSE EFFECTS/THERAPEUTIC USE;ANTIMETABOLITES, ANTINEOPLASTIC/ADVERSE EFFECTS/THERAPEUTIC USE;DOXORUBICIN/ADVERSE EFFECTS/THERAPEUTIC USE;FLUOROURACIL/ADVERSE EFFECTS/THERAPEUTIC USE;HUMANS;IMMUNOCOMPETENCE;MIDDLE AGED;NEOPLASMS/DRUG THERAPY;PROSPECTIVE STUDIES;STOMATITIS/CHEMICALLY INDUCED/PREVENTION & CONTROL	6	ORAL HEALTH PREV DENT		ENG												2018					1602-1622 (PRINT) 1602-1622 (LINKING)
[truncated: 54 more columns]
